# Supplementary material for: Multiple Wolbachia strains provide comparative levels of protection against dengue virus infection in Aedes aegypti
Source: PLoS Pathog. 2020 Apr 13;16(4):e1008433. doi: 10.1371/journal.ppat.1008433 (PMC7179939; doi:10.1371/journal.ppat.1008433)
Supplement: S1 Data — (XLSX) [file ppat.1008433.s008.xlsx]

## Sheet: Injection Data
Wolbachia strain	DENV_titre	DENV serotype
wMel	8900	DENV 1
wMel	2400	DENV 1
wMel	490	DENV 1
wMel	2750	DENV 1
wMel	527	DENV 1
wMel	2240	DENV 1
wMel	26500	DENV 1
wMel	129	DENV 1
wMel	9890	DENV 1
wMel	2510	DENV 1
wMel	10500	DENV 1
wMel	1070	DENV 1
wMel	1410	DENV 1
wMel	603	DENV 1
wMel	285	DENV 1
wMel	1300	DENV 1
wMel	8950	DENV 1
wMel	18400	DENV 1
wMel	11500	DENV 1
wMel	35100	DENV 1
wMel	763	DENV 1
wMel	5290	DENV 1
wMel	21600	DENV 1
wMel	4030	DENV 1
wMel	4370	DENV 1
wMel	15300	DENV 1
wMel	433	DENV 1
wMel	2700	DENV 1
wMel	1210	DENV 1
wMel	9560	DENV 1
wMel	3140	DENV 1
wMel	11400	DENV 1
wMel	4440	DENV 1
wMel	1290	DENV 1
wMel	2100	DENV 1
wMel	23600	DENV 1
wMel	17300	DENV 1
wMel	13400	DENV 1
wMel	1420	DENV 1
wMel	634	DENV 1
wMel	113	DENV 1
wMel	1830	DENV 1
wMel	1410	DENV 1
wMel	2240	DENV 1
wMel	1470	DENV 1
wMelCS	1110	DENV 1
wMelCS	8560	DENV 1
wMelCS	14500	DENV 1
wMelCS	20200	DENV 1
wMelCS	1020	DENV 1
wMelCS	1890	DENV 1
wMelCS	19100	DENV 1
wMelCS	6010	DENV 1
wMelCS	80.5	DENV 1
wMelCS	964	DENV 1
wMelCS	170	DENV 1
wMelCS	203	DENV 1
wMelCS	6420	DENV 1
wMelCS	15400	DENV 1
wMelCS	1810	DENV 1
wMelCS	390	DENV 1
wMelCS	8500	DENV 1
wMelCS	1480	DENV 1
wMelCS	43200	DENV 1
wMelCS	415	DENV 1
wMelCS	8500	DENV 1
wMelCS	26800	DENV 1
wMelCS	4350	DENV 1
wMelCS	2360	DENV 1
wAlbB	17000	DENV 1
wAlbB	1680	DENV 1
wAlbB	21600	DENV 1
wAlbB	15800	DENV 1
wAlbB	12200	DENV 1
wAlbB	7500	DENV 1
wAlbB	18500	DENV 1
wAlbB	11000	DENV 1
wAlbB	21700	DENV 1
wAlbB	69400	DENV 1
wAlbB	25400	DENV 1
wAlbB	50900	DENV 1
wAlbB	9670	DENV 1
wAlbB	62200	DENV 1
wAlbB	29200	DENV 1
wAlbB	18800	DENV 1
wAlbB	10500	DENV 1
wAlbB	18900	DENV 1
wAlbB	37700	DENV 1
wAlbB	77900	DENV 1
wAlbB	5490	DENV 1
wAlbB	11400	DENV 1
wAlbB	18800	DENV 1
wAlbB	11100	DENV 1
wAlbB	6400	DENV 1
wAlbB	23600	DENV 1
wAlbB	34700	DENV 1
wAlbB	57600	DENV 1
wAlbB	43800	DENV 1
wAlbB	437000	DENV 1
wAlbB	27200	DENV 1
wAlbB	33600	DENV 1
wAlbB	168000	DENV 1
wAlbB	99400	DENV 1
wAlbB	27000	DENV 1
wAlbB	15900	DENV 1
wAlbB	44300	DENV 1
wAlbB	24200	DENV 1
wAlbB	159000	DENV 1
wAlbB	28000	DENV 1
wAlbB	6970	DENV 1
wAlbB	55200	DENV 1
wAlbB	17200	DENV 1
wAlbB	17100	DENV 1
wAlbB	41700	DENV 1
wAlbB	275000	DENV 1
Cairns WT	78500	DENV 1
Cairns WT	179000	DENV 1
Cairns WT	249000	DENV 1
Cairns WT	471000	DENV 1
Cairns WT	482000	DENV 1
Cairns WT	122000	DENV 1
Cairns WT	58500	DENV 1
Cairns WT	94000	DENV 1
Cairns WT	179000	DENV 1
Cairns WT	299000	DENV 1
Cairns WT	55000	DENV 1
Cairns WT	93200	DENV 1
Cairns WT	168000	DENV 1
Cairns WT	195000	DENV 1
Cairns WT	192000	DENV 1
Cairns WT	97500	DENV 1
Cairns WT	114000	DENV 1
Cairns WT	445000	DENV 1
Cairns WT	307000	DENV 1
Cairns WT	306000	DENV 1
Cairns WT	137000	DENV 1
Cairns WT	92200	DENV 1
Cairns WT	66500	DENV 1
Cairns WT	557000	DENV 1
Cairns WT	170000	DENV 1
Cairns WT	25400	DENV 1
Cairns WT	489000	DENV 1
Cairns WT	84000	DENV 1
Cairns WT	465000	DENV 1
Cairns WT	460000	DENV 1
Cairns WT	140000	DENV 1
Cairns WT	237000	DENV 1
Cairns WT	98600	DENV 1
Cairns WT	147000	DENV 1
Cairns WT	828000	DENV 1
Cairns WT	357000	DENV 1
Cairns WT	807000	DENV 1
Cairns WT	312000	DENV 1
Cairns WT	218000	DENV 1
Cairns WT	935000	DENV 1
Cairns WT	211000	DENV 1
Cairns WT	93100	DENV 1
Cairns WT	618000	DENV 1
Cairns WT	772000	DENV 1
Cairns WT	21800	DENV 1
Cairns WT	134000	DENV 1
Cairns WT	909000	DENV 1
wMel	5250	DENV 2 Asian 1
wMel	2580	DENV 2 Asian 1
wMel	27500	DENV 2 Asian 1
wMel	15000	DENV 2 Asian 1
wMel	171000	DENV 2 Asian 1
wMel	1990	DENV 2 Asian 1
wMel	2260	DENV 2 Asian 1
wMel	5440	DENV 2 Asian 1
wMel	3930	DENV 2 Asian 1
wMel	74700	DENV 2 Asian 1
wMel	4910	DENV 2 Asian 1
wMel	2740	DENV 2 Asian 1
wMel	21800	DENV 2 Asian 1
wMel	1260	DENV 2 Asian 1
wMel	20700	DENV 2 Asian 1
wMel	6810	DENV 2 Asian 1
wMel	42300	DENV 2 Asian 1
wMel	539	DENV 2 Asian 1
wMel	3090	DENV 2 Asian 1
wMel	29900	DENV 2 Asian 1
wMel	7790	DENV 2 Asian 1
wMel	10100	DENV 2 Asian 1
wMel	18200	DENV 2 Asian 1
wMel	12000	DENV 2 Asian 1
wMel	11000	DENV 2 Asian 1
wMel	4390	DENV 2 Asian 1
wMel	2060	DENV 2 Asian 1
wMel	17200	DENV 2 Asian 1
wMel	16300	DENV 2 Asian 1
wMel	2460	DENV 2 Asian 1
wMel	8680	DENV 2 Asian 1
wMel	8030	DENV 2 Asian 1
wMel	1600	DENV 2 Asian 1
wMel	20900	DENV 2 Asian 1
wMel	11600	DENV 2 Asian 1
wMel	39900	DENV 2 Asian 1
wMel	1190	DENV 2 Asian 1
wMelCS	3730	DENV 2 Asian 1
wMelCS	4400	DENV 2 Asian 1
wMelCS	30300	DENV 2 Asian 1
wMelCS	2710	DENV 2 Asian 1
wMelCS	4290	DENV 2 Asian 1
wMelCS	2900	DENV 2 Asian 1
wMelCS	162000	DENV 2 Asian 1
wMelCS	12700	DENV 2 Asian 1
wMelCS	45400	DENV 2 Asian 1
wMelCS	52300	DENV 2 Asian 1
wMelCS	41700	DENV 2 Asian 1
wMelCS	7300	DENV 2 Asian 1
wMelCS	2940	DENV 2 Asian 1
wMelCS	292000	DENV 2 Asian 1
wMelCS	28900	DENV 2 Asian 1
wMelCS	4680	DENV 2 Asian 1
wMelCS	68400	DENV 2 Asian 1
wMelCS	3780	DENV 2 Asian 1
wMelCS	8020	DENV 2 Asian 1
wMelCS	4800	DENV 2 Asian 1
wMelCS	2610	DENV 2 Asian 1
wMelCS	41900	DENV 2 Asian 1
wMelCS	26500	DENV 2 Asian 1
wMelCS	202000	DENV 2 Asian 1
wMelCS	65500	DENV 2 Asian 1
wMelCS	1430	DENV 2 Asian 1
wMelCS	17400	DENV 2 Asian 1
wMelCS	14800	DENV 2 Asian 1
wMelCS	706	DENV 2 Asian 1
wMelCS	33500	DENV 2 Asian 1
wAlbB	16400	DENV 2 Asian 1
wAlbB	28800	DENV 2 Asian 1
wAlbB	92600	DENV 2 Asian 1
wAlbB	1640	DENV 2 Asian 1
wAlbB	17300	DENV 2 Asian 1
wAlbB	64400	DENV 2 Asian 1
wAlbB	5330	DENV 2 Asian 1
wAlbB	91200	DENV 2 Asian 1
wAlbB	1170	DENV 2 Asian 1
wAlbB	19100	DENV 2 Asian 1
wAlbB	39900	DENV 2 Asian 1
wAlbB	34500	DENV 2 Asian 1
wAlbB	738	DENV 2 Asian 1
wAlbB	22100	DENV 2 Asian 1
wAlbB	80400	DENV 2 Asian 1
wAlbB	28400	DENV 2 Asian 1
wAlbB	9900	DENV 2 Asian 1
wAlbB	520000	DENV 2 Asian 1
wAlbB	129000	DENV 2 Asian 1
wAlbB	13500	DENV 2 Asian 1
wAlbB	155000	DENV 2 Asian 1
wAlbB	3160	DENV 2 Asian 1
wAlbB	10100	DENV 2 Asian 1
wAlbB	1260	DENV 2 Asian 1
wAlbB	4680	DENV 2 Asian 1
wAlbB	30800	DENV 2 Asian 1
wAlbB	74900	DENV 2 Asian 1
wAlbB	1360	DENV 2 Asian 1
wAlbB	16600	DENV 2 Asian 1
wAlbB	14600	DENV 2 Asian 1
wAlbB	5460	DENV 2 Asian 1
wAlbB	4340	DENV 2 Asian 1
wAlbB	3360	DENV 2 Asian 1
Cairns WT	279000	DENV 2 Asian 1
Cairns WT	2690000	DENV 2 Asian 1
Cairns WT	1010000	DENV 2 Asian 1
Cairns WT	496000	DENV 2 Asian 1
Cairns WT	430000	DENV 2 Asian 1
Cairns WT	537000	DENV 2 Asian 1
Cairns WT	215000	DENV 2 Asian 1
Cairns WT	380000	DENV 2 Asian 1
Cairns WT	816000	DENV 2 Asian 1
Cairns WT	3280000	DENV 2 Asian 1
Cairns WT	1020000	DENV 2 Asian 1
Cairns WT	261000	DENV 2 Asian 1
Cairns WT	43400	DENV 2 Asian 1
Cairns WT	579000	DENV 2 Asian 1
Cairns WT	335000	DENV 2 Asian 1
Cairns WT	667000	DENV 2 Asian 1
Cairns WT	890000	DENV 2 Asian 1
Cairns WT	593000	DENV 2 Asian 1
Cairns WT	123000	DENV 2 Asian 1
Cairns WT	474000	DENV 2 Asian 1
Cairns WT	398000	DENV 2 Asian 1
Cairns WT	338000	DENV 2 Asian 1
Cairns WT	980000	DENV 2 Asian 1
Cairns WT	289000	DENV 2 Asian 1
Cairns WT	783000	DENV 2 Asian 1
Cairns WT	1520000	DENV 2 Asian 1
Cairns WT	1220000	DENV 2 Asian 1
Cairns WT	625000	DENV 2 Asian 1
Cairns WT	572000	DENV 2 Asian 1
Cairns WT	1710000	DENV 2 Asian 1
Cairns WT	137000	DENV 2 Asian 1
Cairns WT	5010000	DENV 2 Asian 1
Cairns WT	682000	DENV 2 Asian 1
Cairns WT	515000	DENV 2 Asian 1
Cairns WT	963000	DENV 2 Asian 1
Cairns WT	306000	DENV 2 Asian 1
Cairns WT	649000	DENV 2 Asian 1
Cairns WT	767000	DENV 2 Asian 1
Cairns WT	431000	DENV 2 Asian 1
Cairns WT	348000	DENV 2 Asian 1
Cairns WT	1810000	DENV 2 Asian 1
Cairns WT	830000	DENV 2 Asian 1
Cairns WT	907000	DENV 2 Asian 1
Cairns WT	2870000	DENV 2 Asian 1
Cairns WT	755000	DENV 2 Asian 1
Cairns WT	471000	DENV 2 Asian 1
Cairns WT	1860000	DENV 2 Asian 1
Cairns WT	4550000	DENV 2 Asian 1
wMel	1650	DENV 2 Cosmopolitan
wMel	6030	DENV 2 Cosmopolitan
wMel	2540	DENV 2 Cosmopolitan
wMel	11500	DENV 2 Cosmopolitan
wMel	1520	DENV 2 Cosmopolitan
wMel	5900	DENV 2 Cosmopolitan
wMel	36500	DENV 2 Cosmopolitan
wMel	2800	DENV 2 Cosmopolitan
wMel	17200	DENV 2 Cosmopolitan
wMel	2730	DENV 2 Cosmopolitan
wMel	506	DENV 2 Cosmopolitan
wMel	13400	DENV 2 Cosmopolitan
wMel	21700	DENV 2 Cosmopolitan
wMel	24500	DENV 2 Cosmopolitan
wMel	5870	DENV 2 Cosmopolitan
wMel	2990	DENV 2 Cosmopolitan
wMel	1030	DENV 2 Cosmopolitan
wMel	15900	DENV 2 Cosmopolitan
wMel	898	DENV 2 Cosmopolitan
wMelCS	4720	DENV 2 Cosmopolitan
wMelCS	5470	DENV 2 Cosmopolitan
wMelCS	771	DENV 2 Cosmopolitan
wMelCS	1780	DENV 2 Cosmopolitan
wMelCS	4350	DENV 2 Cosmopolitan
wMelCS	805	DENV 2 Cosmopolitan
wMelCS	574	DENV 2 Cosmopolitan
wMelCS	764	DENV 2 Cosmopolitan
wMelCS	1310	DENV 2 Cosmopolitan
wMelCS	193	DENV 2 Cosmopolitan
wMelCS	715	DENV 2 Cosmopolitan
wMelCS	1430	DENV 2 Cosmopolitan
wMelCS	730	DENV 2 Cosmopolitan
wMelCS	1460	DENV 2 Cosmopolitan
wAlbB	36500	DENV 2 Cosmopolitan
wAlbB	27600	DENV 2 Cosmopolitan
wAlbB	942000	DENV 2 Cosmopolitan
wAlbB	1500	DENV 2 Cosmopolitan
wAlbB	381000	DENV 2 Cosmopolitan
wAlbB	134000	DENV 2 Cosmopolitan
wAlbB	1220	DENV 2 Cosmopolitan
wAlbB	82900	DENV 2 Cosmopolitan
wAlbB	53200	DENV 2 Cosmopolitan
wAlbB	90900	DENV 2 Cosmopolitan
wAlbB	1220	DENV 2 Cosmopolitan
wAlbB	46500	DENV 2 Cosmopolitan
wAlbB	662	DENV 2 Cosmopolitan
wAlbB	328	DENV 2 Cosmopolitan
wAlbB	278000	DENV 2 Cosmopolitan
wAlbB	155000	DENV 2 Cosmopolitan
wAlbB	184000	DENV 2 Cosmopolitan
wAlbB	172000	DENV 2 Cosmopolitan
wAlbB	6110	DENV 2 Cosmopolitan
wAlbB	122000	DENV 2 Cosmopolitan
wAlbB	8150	DENV 2 Cosmopolitan
wAlbB	5440	DENV 2 Cosmopolitan
wAlbB	50700	DENV 2 Cosmopolitan
wAlbB	183000	DENV 2 Cosmopolitan
wAlbB	73900	DENV 2 Cosmopolitan
wAlbB	54500	DENV 2 Cosmopolitan
wAlbB	9560	DENV 2 Cosmopolitan
wAlbB	93900	DENV 2 Cosmopolitan
Cairns WT	69800	DENV 2 Cosmopolitan
Cairns WT	32000	DENV 2 Cosmopolitan
Cairns WT	477000	DENV 2 Cosmopolitan
Cairns WT	561000	DENV 2 Cosmopolitan
Cairns WT	177000	DENV 2 Cosmopolitan
Cairns WT	84700	DENV 2 Cosmopolitan
Cairns WT	845	DENV 2 Cosmopolitan
Cairns WT	7510	DENV 2 Cosmopolitan
Cairns WT	149000	DENV 2 Cosmopolitan
Cairns WT	59000	DENV 2 Cosmopolitan
Cairns WT	109000	DENV 2 Cosmopolitan
Cairns WT	60500	DENV 2 Cosmopolitan
Cairns WT	204000	DENV 2 Cosmopolitan
Cairns WT	121000	DENV 2 Cosmopolitan
Cairns WT	132000	DENV 2 Cosmopolitan
Cairns WT	455000	DENV 2 Cosmopolitan
Cairns WT	56500	DENV 2 Cosmopolitan
Cairns WT	60100	DENV 2 Cosmopolitan
Cairns WT	109000	DENV 2 Cosmopolitan
Cairns WT	50300	DENV 2 Cosmopolitan
Cairns WT	205000	DENV 2 Cosmopolitan
Cairns WT	748000	DENV 2 Cosmopolitan
Cairns WT	89700	DENV 2 Cosmopolitan
Cairns WT	63000	DENV 2 Cosmopolitan
Cairns WT	1170000	DENV 2 Cosmopolitan
Cairns WT	420000	DENV 2 Cosmopolitan
Cairns WT	388000	DENV 2 Cosmopolitan
Cairns WT	388000	DENV 2 Cosmopolitan
Cairns WT	44200	DENV 2 Cosmopolitan
Cairns WT	390000	DENV 2 Cosmopolitan
Cairns WT	123000	DENV 2 Cosmopolitan
wMel	854	DENV 3
wMel	2170	DENV 3
wMel	2390	DENV 3
wMel	5320	DENV 3
wMel	8490	DENV 3
wMel	1420	DENV 3
wMel	4120	DENV 3
wMel	2280	DENV 3
wMel	1320	DENV 3
wMel	33100	DENV 3
wMel	4520	DENV 3
wMel	2170	DENV 3
wMelCS	19100	DENV 3
wMelCS	3540	DENV 3
wMelCS	3740	DENV 3
wMelCS	5330	DENV 3
wMelCS	18400	DENV 3
wMelCS	7920	DENV 3
wMelCS	37200	DENV 3
wAlbB	428	DENV 3
wAlbB	7820	DENV 3
wAlbB	91000	DENV 3
wAlbB	17500	DENV 3
wAlbB	481	DENV 3
wAlbB	51700	DENV 3
wAlbB	15700	DENV 3
wAlbB	32900	DENV 3
wAlbB	59300	DENV 3
wAlbB	25000	DENV 3
wAlbB	16600	DENV 3
wAlbB	107000	DENV 3
wAlbB	473	DENV 3
wAlbB	135000	DENV 3
wAlbB	2100	DENV 3
wAlbB	30100	DENV 3
wAlbB	18500	DENV 3
wAlbB	929	DENV 3
wAlbB	21100	DENV 3
wAlbB	2790	DENV 3
wAlbB	75400	DENV 3
wAlbB	2730	DENV 3
wAlbB	43000	DENV 3
wAlbB	16800	DENV 3
wAlbB	14600	DENV 3
wAlbB	160000	DENV 3
wAlbB	2210	DENV 3
wAlbB	53100	DENV 3
wAlbB	58300	DENV 3
wAlbB	16300	DENV 3
wAlbB	67700	DENV 3
wAlbB	15000	DENV 3
wAlbB	19000	DENV 3
Cairns WT	1910000	DENV 3
Cairns WT	837000	DENV 3
Cairns WT	543000	DENV 3
Cairns WT	778000	DENV 3
Cairns WT	415000	DENV 3
Cairns WT	765000	DENV 3
Cairns WT	326000	DENV 3
Cairns WT	804000	DENV 3
Cairns WT	1200000	DENV 3
Cairns WT	3700000	DENV 3
Cairns WT	375000	DENV 3
Cairns WT	307000	DENV 3
Cairns WT	491000	DENV 3
Cairns WT	2410000	DENV 3
Cairns WT	820000	DENV 3
Cairns WT	1180000	DENV 3
Cairns WT	906000	DENV 3
Cairns WT	2500000	DENV 3
Cairns WT	705000	DENV 3
Cairns WT	259000	DENV 3
Cairns WT	1880000	DENV 3
Cairns WT	247000	DENV 3
Cairns WT	377000	DENV 3
Cairns WT	137000	DENV 3
Cairns WT	919000	DENV 3
Cairns WT	980000	DENV 3
Cairns WT	557000	DENV 3
Cairns WT	753000	DENV 3
Cairns WT	212000	DENV 3
Cairns WT	2200000	DENV 3
Cairns WT	563	DENV 3
Cairns WT	1110000	DENV 3
Cairns WT	998000	DENV 3
Cairns WT	1360000	DENV 3
Cairns WT	1070000	DENV 3
Cairns WT	417000	DENV 3
Cairns WT	3470000	DENV 3
Cairns WT	631	DENV 3
Cairns WT	380000	DENV 3
Cairns WT	418000	DENV 3
Cairns WT	374000	DENV 3
Cairns WT	294000	DENV 3
Cairns WT	1650000	DENV 3
Cairns WT	2670000	DENV 3
Cairns WT	822000	DENV 3
Cairns WT	577000	DENV 3
Cairns WT	757000	DENV 3
wMel	2610	DENV 4
wMel	1870	DENV 4
wMel	470	DENV 4
wMel	2580	DENV 4
wMelCS	1630	DENV 4
wMelCS	1350	DENV 4
wAlbB	5850	DENV 4
wAlbB	3480	DENV 4
wAlbB	2540	DENV 4
wAlbB	10200	DENV 4
wAlbB	608	DENV 4
wAlbB	3010	DENV 4
wAlbB	1080	DENV 4
wAlbB	601	DENV 4
wAlbB	5610	DENV 4
wAlbB	2320	DENV 4
wAlbB	907	DENV 4
wAlbB	1750	DENV 4
wAlbB	2020	DENV 4
wAlbB	9960	DENV 4
wAlbB	2460	DENV 4
Cairns WT	57200	DENV 4
Cairns WT	69300	DENV 4
Cairns WT	153000	DENV 4
Cairns WT	130000	DENV 4
Cairns WT	27400	DENV 4
Cairns WT	43600	DENV 4
Cairns WT	127000	DENV 4
Cairns WT	67400	DENV 4
Cairns WT	11600	DENV 4
Cairns WT	23300	DENV 4
Cairns WT	38400	DENV 4
Cairns WT	17900	DENV 4
Cairns WT	61600	DENV 4
Cairns WT	24300	DENV 4
Cairns WT	58200	DENV 4
Cairns WT	40000	DENV 4
Cairns WT	26000	DENV 4
Cairns WT	45500	DENV 4
Cairns WT	11000	DENV 4
Cairns WT	101000	DENV 4
Cairns WT	25000	DENV 4
Cairns WT	14800	DENV 4
Cairns WT	68000	DENV 4
Cairns WT	34100	DENV 4
Cairns WT	122000	DENV 4
Cairns WT	133000	DENV 4
Cairns WT	63000	DENV 4
Cairns WT	32700	DENV 4
Cairns WT	77700	DENV 4
Cairns WT	56700	DENV 4
Cairns WT	59900	DENV 4
Cairns WT	47000	DENV 4
Cairns WT	27600	DENV 4
Cairns WT	7220	DENV 4
Cairns WT	12200	DENV 4
Cairns WT	66000	DENV 4
Cairns WT	43300	DENV 4
Cairns WT	33500	DENV 4
Cairns WT	19300	DENV 4
Cairns WT	52800	DENV 4
Cairns WT	42800	DENV 4
Cairns WT	36200	DENV 4
Cairns WT	122000	DENV 4
Cairns WT	64400	DENV 4
Cairns WT	36400	DENV 4
Cairns WT	30600	DENV 4
Cairns WT	28600	DENV 4

## Sheet: Oral Blood Feeding Data
Abdomen Name	datasort	alldata	studynumber	study	patient	feedday	serotype	viremia	infectious	strain.code	origin	infection.confirmed	strain	winglength	tissue.code	tissue	dpi	mosquito	abd.dengue.ct	abd.dengue.result	abd.aegypti2.ct	abd.aegypti2.result	dengue.abdomen	abd.walb.cp	abd.walb.result	abd.wmelcs.cp	abd.wmelcs.result	abd.wmel.cp	abd.wmel.result	abd.aegypti1.cp	abd.aegypti1.result	abd.denv.aedes.ratio	abd.wolb.aedes.ratio	HT Name	Datasort	tissue.code	tissue	dpi	mosquito	ht.dengue.cp	ht.dengue.result	ht.aegypti2.cp	ht.aegypti2.result	dengue.ht	ht.walb.cp	ht.walb.result	ht.wmelcs.cp	ht.wmelcs.result	ht.wmel.cp
44DX3-213-7-1-14-1	1	All data	44DX3-213	44DX3	213	2017-10-04	4	8.11513	1	7	HCM	wt	HCM-wt	#N/A	1	abdomen	14	1	22.9	POS	20.53	POS	1		NEG		NEG		NEG	18.94	POS	0.827074		44DX3-213-7-3-14-1	612	3	head-thorax	14	1	25.23	POS	21.94	POS	1		NEG		NEG
44DX3-213-7-1-14-2	2	All data	44DX3-213	44DX3	213	2017-10-04	4	8.11513	1	7	HCM	wt	HCM-wt	#N/A	1	abdomen	14	2	19.15	POS	20.84	POS	1		NEG		NEG		NEG	18.25	POS	0.953003		44DX3-213-7-3-14-2	613	3	head-thorax	14	2	28.32	POS	22.3	POS	1		NEG		NEG
44DX3-213-7-1-14-3	3	All data	44DX3-213	44DX3	213	2017-10-04	4	8.11513	1	7	HCM	wt	HCM-wt	#N/A	1	abdomen	14	3	21.59	POS	20.1	POS	1		NEG		NEG		NEG	18.64	POS	0.863363		44DX3-213-7-3-14-3	614	3	head-thorax	14	3	24.53	POS	22.48	POS	1		NEG		NEG
44DX3-213-7-1-14-4	4	All data	44DX3-213	44DX3	213	2017-10-04	4	8.11513	1	7	HCM	wt	HCM-wt	#N/A	1	abdomen	14	4	21.99	POS	20.27	POS	1		NEG		NEG		NEG	19.2	POS	0.873124		44DX3-213-7-3-14-4	615	3	head-thorax	14	4	24.69	POS	22.02	POS	1		NEG		NEG
44DX3-213-7-1-14-5	5	All data	44DX3-213	44DX3	213	2017-10-04	4	8.11513	1	7	HCM	wt	HCM-wt	#N/A	1	abdomen	14	5	21.97	POS	20.25	POS	1		NEG		NEG		NEG	18.18	POS	0.827492		44DX3-213-7-3-14-5	616	3	head-thorax	14	5	28.27	POS	22.57	POS	1		NEG		NEG
44DX3-213-7-1-14-6	6	All data	44DX3-213	44DX3	213	2017-10-04	4	8.11513	1	7	HCM	wt	HCM-wt	#N/A	1	abdomen	14	6	20.96	POS	20.42	POS	1		NEG		NEG		NEG	18.82	POS	0.897901		44DX3-213-7-3-14-6	617	3	head-thorax	14	6	23.34	POS	21.94	POS	1		NEG		NEG
44DX3-213-7-1-14-7	7	All data	44DX3-213	44DX3	213	2017-10-04	4	8.11513	1	7	HCM	wt	HCM-wt	#N/A	1	abdomen	14	7	24.81	POS	21.33	POS	1		NEG		NEG		NEG	19.18	POS	0.773075		44DX3-213-7-3-14-7	618	3	head-thorax	14	7	27.97	POS	22.59	POS	1		NEG		NEG
44DX3-213-7-1-14-8	8	All data	44DX3-213	44DX3	213	2017-10-04	4	8.11513	1	7	HCM	wt	HCM-wt	#N/A	1	abdomen	14	8	24.64	POS	20.03	POS	1		NEG		NEG		NEG	17.7	POS	0.718344		44DX3-213-7-3-14-8	619	3	head-thorax	14	8		NEG	22	POS	0		NEG		NEG
44DX3-213-15-1-14-1	9	All data	44DX3-213	44DX3	213	2017-10-04	4	8.11513	1	15	HCM	wmel	HCM-wmel	#N/A	1	abdomen	14	1	26.4	POS	20.9	POS	1		NEG		NEG	17.23	POS	18.74	POS	0.709848	1.08764	44DX3-213-15-3-14-1	620	3	head-thorax	14	1		NEG	22.23	POS	0		NEG		NEG	21.13
44DX3-213-15-1-14-2	10	All data	44DX3-213	44DX3	213	2017-10-04	4	8.11513	1	15	HCM	wmel	HCM-wmel	#N/A	1	abdomen	14	2	29.75	POS	21.85	POS	1		NEG		NEG	19.41	POS	19.57	POS	0.657815	1.00824	44DX3-213-15-3-14-2	621	3	head-thorax	14	2		NEG	22.83	POS	0		NEG		NEG	20.71
44DX3-213-15-1-14-3	11	All data	44DX3-213	44DX3	213	2017-10-04	4	8.11513	1	15	HCM	wmel	HCM-wmel	#N/A	1	abdomen	14	3	27.38	POS	21.26	POS	1		NEG		NEG	16.85	POS	18.72	POS	0.683711	1.11098	44DX3-213-15-3-14-3	622	3	head-thorax	14	3	28.99	POS	22.53	POS	1		NEG		NEG	21.15
44DX3-213-15-1-14-4	12	All data	44DX3-213	44DX3	213	2017-10-04	4	8.11513	1	15	HCM	wmel	HCM-wmel	#N/A	1	abdomen	14	4	35.82	NEG	21.78	POS	0		NEG		NEG	17.84	POS	19.82	POS		1.11099	44DX3-213-15-3-14-4	#N/A	3	head-thorax	14	4	#N/A	#N/A	#N/A	#N/A	0	#N/A	#N/A	#N/A	#N/A	#N/A
44DX3-213-15-1-14-5	13	All data	44DX3-213	44DX3	213	2017-10-04	4	8.11513	1	15	HCM	wmel	HCM-wmel	#N/A	1	abdomen	14	5	27.1	POS	21.07	POS	1		NEG		NEG	18.13	POS	19.59	POS	0.722878	1.08053	44DX3-213-15-3-14-5	623	3	head-thorax	14	5	30.22	POS	22.63	POS	1		NEG		NEG	20.98
44DX3-213-15-1-14-6	14	All data	44DX3-213	44DX3	213	2017-10-04	4	8.11513	1	15	HCM	wmel	HCM-wmel	#N/A	1	abdomen	14	6	31.7	POS	20.78	POS	1		NEG		NEG	17.78	POS	18.63	POS	0.587697	1.04781	44DX3-213-15-3-14-6	624	3	head-thorax	14	6		NEG	22.26	POS	0		NEG		NEG	21.17
44DX3-213-15-1-14-7	15	All data	44DX3-213	44DX3	213	2017-10-04	4	8.11513	1	15	HCM	wmel	HCM-wmel	#N/A	1	abdomen	14	7	25.92	POS	20.45	POS	1		NEG		NEG	17.5	POS	17.99	POS	0.694059	1.028	44DX3-213-15-3-14-7	625	3	head-thorax	14	7	31.17	POS	22.65	POS	1		NEG		NEG	20.86
44DX3-213-15-1-14-8	16	All data	44DX3-213	44DX3	213	2017-10-04	4	8.11513	1	15	HCM	wmel	HCM-wmel	#N/A	1	abdomen	14	8	23.63	POS	19.93	POS	1		NEG		NEG	16.54	POS	17.94	POS	0.759204	1.08464	44DX3-213-15-3-14-8	626	3	head-thorax	14	8	26.95	POS	22.43	POS	1		NEG		NEG	20.69
44DX3-213-15-1-14-9	17	All data	44DX3-213	44DX3	213	2017-10-04	4	8.11513	1	15	HCM	wmel	HCM-wmel	#N/A	1	abdomen	14	9	32.64	POS	20.87	POS	1		NEG		NEG	19.1	POS	19.04	POS	0.583333	0.996859	44DX3-213-15-3-14-9	627	3	head-thorax	14	9	31.16	POS	22.07	POS	1		NEG		NEG	20.45
44DX3-213-15-1-14-10	18	All data	44DX3-213	44DX3	213	2017-10-04	4	8.11513	1	15	HCM	wmel	HCM-wmel	#N/A	1	abdomen	14	10	32.57	POS	19.56	POS	1		NEG		NEG	17.63	POS	17.14	POS	0.526251	0.972206	44DX3-213-15-3-14-10	628	3	head-thorax	14	10		NEG	22.43	POS	0		NEG		NEG	20.65
44DX3-213-15-1-14-11	19	All data	44DX3-213	44DX3	213	2017-10-04	4	8.11513	1	15	HCM	wmel	HCM-wmel	#N/A	1	abdomen	14	11	25.96	POS	20.59	POS	1		NEG		NEG	17.9	POS	19.13	POS	0.736903	1.06872	44DX3-213-15-3-14-11	629	3	head-thorax	14	11		NEG	22.77	POS	0		NEG		NEG	20.97
44DX3-213-15-1-14-12	20	All data	44DX3-213	44DX3	213	2017-10-04	4	8.11513	1	15	HCM	wmel	HCM-wmel	#N/A	1	abdomen	14	12	22.84	POS	20	POS	1		NEG		NEG	17.04	POS	17.62	POS	0.771454	1.03404	44DX3-213-15-3-14-12	630	3	head-thorax	14	12	25.53	POS	22	POS	1		NEG		NEG	21.32
44DX3-213-15-1-14-13	21	All data	44DX3-213	44DX3	213	2017-10-04	4	8.11513	1	15	HCM	wmel	HCM-wmel	#N/A	1	abdomen	14	13	30.5	POS	21.55	POS	1		NEG		NEG	17.67	POS	19.59	POS	0.642295	1.10866	44DX3-213-15-3-14-13	631	3	head-thorax	14	13		NEG	22.61	POS	0		NEG		NEG	20.72
44DX3-213-15-1-14-14	22	All data	44DX3-213	44DX3	213	2017-10-04	4	8.11513	1	15	HCM	wmel	HCM-wmel	#N/A	1	abdomen	14	14	24.58	POS	21.03	POS	1		NEG		NEG	17.69	POS	18.63	POS	0.757933	1.05314	44DX3-213-15-3-14-14	632	3	head-thorax	14	14	29.26	POS	22.35	POS	1		NEG		NEG	21.61
44DX3-213-15-1-14-15	23	All data	44DX3-213	44DX3	213	2017-10-04	4	8.11513	1	15	HCM	wmel	HCM-wmel	#N/A	1	abdomen	14	15		NEG	20.14	POS	0		NEG	37.64	NEG	17.27	POS	18.02	POS		1.04343	44DX3-213-15-3-14-15	#N/A	3	head-thorax	14	15	#N/A	#N/A	#N/A	#N/A	0	#N/A	#N/A	#N/A	#N/A	#N/A
44DX3-213-21-1-14-1	24	All data	44DX3-213	44DX3	213	2017-10-04	4	8.11513	1	21	Cairns	wt	Cairns-wt	#N/A	1	abdomen	14	1	20.73	POS	20.17	POS	1		NEG		NEG		NEG	17.77	POS	0.857212		44DX3-213-21-3-14-1	633	3	head-thorax	14	1	24.92	POS	21.99	POS	1		NEG		NEG
44DX3-213-21-1-14-2	25	All data	44DX3-213	44DX3	213	2017-10-04	4	8.11513	1	21	Cairns	wt	Cairns-wt	#N/A	1	abdomen	14	2	19.53	POS	18.96	POS	1		NEG		NEG		NEG	17.57	POS	0.899642		44DX3-213-21-3-14-2	634	3	head-thorax	14	2	24.26	POS	21.87	POS	1		NEG		NEG
44DX3-213-21-1-14-3	26	All data	44DX3-213	44DX3	213	2017-10-04	4	8.11513	1	21	Cairns	wt	Cairns-wt	#N/A	1	abdomen	14	3	19.46	POS	20.09	POS	1		NEG		NEG		NEG	18.19	POS	0.934738		44DX3-213-21-3-14-3	635	3	head-thorax	14	3	23.55	POS	21.76	POS	1		NEG		NEG
44DX3-213-21-1-14-4	27	All data	44DX3-213	44DX3	213	2017-10-04	4	8.11513	1	21	Cairns	wt	Cairns-wt	#N/A	1	abdomen	14	4	20.77	POS	20.46	POS	1		NEG		NEG		NEG	18.25	POS	0.878671		44DX3-213-21-3-14-4	636	3	head-thorax	14	4	26.23	POS	22.26	POS	1		NEG		NEG
44DX3-213-21-1-14-5	28	All data	44DX3-213	44DX3	213	2017-10-04	4	8.11513	1	21	Cairns	wt	Cairns-wt	#N/A	1	abdomen	14	5	18.35	POS	19.3	POS	1		NEG		NEG		NEG	17.43	POS	0.949864		44DX3-213-21-3-14-5	637	3	head-thorax	14	5	23.81	POS	22.06	POS	1		NEG		NEG
44DX3-213-21-1-14-6	29	All data	44DX3-213	44DX3	213	2017-10-04	4	8.11513	1	21	Cairns	wt	Cairns-wt	#N/A	1	abdomen	14	6	17.96	POS	19.85	POS	1		NEG		NEG		NEG	18.29	POS	1.01837		44DX3-213-21-3-14-6	638	3	head-thorax	14	6	22.62	POS	22.26	POS	1		NEG		NEG
44DX3-213-21-1-14-7	30	All data	44DX3-213	44DX3	213	2017-10-04	4	8.11513	1	21	Cairns	wt	Cairns-wt	#N/A	1	abdomen	14	7	21.52	POS	20.44	POS	1		NEG		NEG		NEG	18.94	POS	0.880112		44DX3-213-21-3-14-7	639	3	head-thorax	14	7	23.2	POS	22.01	POS	1		NEG		NEG
44DX3-213-21-1-14-8	31	All data	44DX3-213	44DX3	213	2017-10-04	4	8.11513	1	21	Cairns	wt	Cairns-wt	#N/A	1	abdomen	14	8	20.81	POS	20.8	POS	1		NEG		NEG		NEG	18.7	POS	0.898606		44DX3-213-21-3-14-8	640	3	head-thorax	14	8	24.99	POS	22.07	POS	1		NEG		NEG
44DX3-213-21-1-14-9	32	All data	44DX3-213	44DX3	213	2017-10-04	4	8.11513	1	21	Cairns	wt	Cairns-wt	#N/A	1	abdomen	14	9	22.44	POS	20.69	POS	1		NEG		NEG		NEG	19.07	POS	0.849822		44DX3-213-21-3-14-9	641	3	head-thorax	14	9	27.52	POS	22.6	POS	1		NEG		NEG
44DX3-213-21-1-14-10	33	All data	44DX3-213	44DX3	213	2017-10-04	4	8.11513	1	21	Cairns	wt	Cairns-wt	#N/A	1	abdomen	14	10	19.76	POS	19.69	POS	1		NEG		NEG		NEG	18.47	POS	0.934717		44DX3-213-21-3-14-10	642	3	head-thorax	14	10	25.22	POS	22	POS	1		NEG		NEG
44DX3-213-21-1-14-11	34	All data	44DX3-213	44DX3	213	2017-10-04	4	8.11513	1	21	Cairns	wt	Cairns-wt	#N/A	1	abdomen	14	11	23.44	POS	20.48	POS	1		NEG		NEG		NEG	18.32	POS	0.78157		44DX3-213-21-3-14-11	643	3	head-thorax	14	11	28.68	POS	22.74	POS	1		NEG		NEG
44DX3-213-21-1-14-12	35	All data	44DX3-213	44DX3	213	2017-10-04	4	8.11513	1	21	Cairns	wt	Cairns-wt	#N/A	1	abdomen	14	12	22.43	POS	20.44	POS	1		NEG		NEG		NEG	18.13	POS	0.808292		44DX3-213-21-3-14-12	644	3	head-thorax	14	12	25.47	POS	22.25	POS	1		NEG		NEG
44DX3-213-21-1-14-13	36	All data	44DX3-213	44DX3	213	2017-10-04	4	8.11513	1	21	Cairns	wt	Cairns-wt	#N/A	1	abdomen	14	13	18.43	POS	19.54	POS	1		NEG		NEG		NEG	17.77	POS	0.964189		44DX3-213-21-3-14-13	645	3	head-thorax	14	13	26.6	POS	22.68	POS	1		NEG		NEG
44DX3-213-22-1-14-1	37	All data	44DX3-213	44DX3	213	2017-10-04	4	8.11513	1	22	Cairns	wmel	Cairns-wmel	#N/A	1	abdomen	14	1		NEG	20.12	POS	0		NEG		NEG	18.23	POS	17.8	POS		0.976413	44DX3-213-22-3-14-1	#N/A	3	head-thorax	14	1	#N/A	#N/A	#N/A	#N/A	0	#N/A	#N/A	#N/A	#N/A	#N/A
44DX3-213-22-1-14-2	38	All data	44DX3-213	44DX3	213	2017-10-04	4	8.11513	1	22	Cairns	wmel	Cairns-wmel	#N/A	1	abdomen	14	2	21.81	POS	19.8	POS	1		NEG		NEG	17.79	POS	17.78	POS	0.815222	0.999438	44DX3-213-22-3-14-2	646	3	head-thorax	14	2	26.67	POS	22.47	POS	1		NEG		NEG	21.96
44DX3-213-22-1-14-3	39	All data	44DX3-213	44DX3	213	2017-10-04	4	8.11513	1	22	Cairns	wmel	Cairns-wmel	#N/A	1	abdomen	14	3	34.61	POS	19.31	POS	1		NEG		NEG	17.72	POS	17.88	POS	0.516614	1.00903	44DX3-213-22-3-14-3	647	3	head-thorax	14	3		NEG	22.29	POS	0		NEG		NEG	20.38
44DX3-213-22-1-14-4	40	All data	44DX3-213	44DX3	213	2017-10-04	4	8.11513	1	22	Cairns	wmel	Cairns-wmel	#N/A	1	abdomen	14	4		NEG	20.48	POS	0		NEG		NEG	17.87	POS	19.24	POS		1.07666	44DX3-213-22-3-14-4	#N/A	3	head-thorax	14	4	#N/A	#N/A	#N/A	#N/A	0	#N/A	#N/A	#N/A	#N/A	#N/A
44DX3-213-22-1-14-5	41	All data	44DX3-213	44DX3	213	2017-10-04	4	8.11513	1	22	Cairns	wmel	Cairns-wmel	#N/A	1	abdomen	14	5	30.24	POS	20.57	POS	1		NEG		NEG	17.26	POS	18.49	POS	0.611442	1.07126	44DX3-213-22-3-14-5	648	3	head-thorax	14	5		NEG	22.29	POS	0		NEG		NEG	21.24
44DX3-213-22-1-14-6	42	All data	44DX3-213	44DX3	213	2017-10-04	4	8.11513	1	22	Cairns	wmel	Cairns-wmel	#N/A	1	abdomen	14	6	34.6	POS	21.02	POS	1		NEG		NEG	18.31	POS	18.99	POS	0.548844	1.03714	44DX3-213-22-3-14-6	649	3	head-thorax	14	6		NEG	22.6	POS	0		NEG		NEG	19.39
44DX3-213-22-1-14-7	43	All data	44DX3-213	44DX3	213	2017-10-04	4	8.11513	1	22	Cairns	wmel	Cairns-wmel	#N/A	1	abdomen	14	7	31.41	POS	20.2	POS	1		NEG		NEG	17.79	POS	18.55	POS	0.590576	1.04272	44DX3-213-22-3-14-7	650	3	head-thorax	14	7		NEG	22.73	POS	0		NEG		NEG	19.62
44DX3-213-22-1-14-8	44	All data	44DX3-213	44DX3	213	2017-10-04	4	8.11513	1	22	Cairns	wmel	Cairns-wmel	#N/A	1	abdomen	14	8	23.76	POS	20.34	POS	1		NEG		NEG	18.26	POS	18.19	POS	0.765572	0.996166	44DX3-213-22-3-14-8	651	3	head-thorax	14	8	29.98	POS	22.01	POS	1		NEG		NEG	21.16
44DX3-213-22-1-14-9	45	All data	44DX3-213	44DX3	213	2017-10-04	4	8.11513	1	22	Cairns	wmel	Cairns-wmel	#N/A	1	abdomen	14	9	25.37	POS	21.63	POS	1		NEG		NEG	20.08	POS	19.72	POS	0.777296	0.982072	44DX3-213-22-3-14-9	652	3	head-thorax	14	9	29.91	POS	22.54	POS	1		NEG		NEG	21.14
44DX3-213-22-1-14-10	46	All data	44DX3-213	44DX3	213	2017-10-04	4	8.11513	1	22	Cairns	wmel	Cairns-wmel	#N/A	1	abdomen	14	10	24.22	POS	19.87	POS	1		NEG		NEG	16.86	POS	17.79	POS	0.734517	1.05516	44DX3-213-22-3-14-10	653	3	head-thorax	14	10		NEG	22.45	POS	0		NEG		NEG	19.57
44DX3-213-22-1-14-11	47	All data	44DX3-213	44DX3	213	2017-10-04	4	8.11513	1	22	Cairns	wmel	Cairns-wmel	#N/A	1	abdomen	14	11	22.86	POS	19.45	POS	1		NEG		NEG	17.51	POS	17.5	POS	0.765529	0.999429	44DX3-213-22-3-14-11	654	3	head-thorax	14	11	29.1	POS	22.1	POS	1		NEG		NEG	20.84
44DX3-213-22-1-14-12	48	All data	44DX3-213	44DX3	213	2017-10-04	4	8.11513	1	22	Cairns	wmel	Cairns-wmel	#N/A	1	abdomen	14	12	29.36	POS	21.62	POS	1		NEG		NEG	17.61	POS	19.51	POS	0.66451	1.10789	44DX3-213-22-3-14-12	655	3	head-thorax	14	12		NEG	22.38	POS	0		NEG		NEG	18.39
44DX3-213-22-1-14-13	49	All data	44DX3-213	44DX3	213	2017-10-04	4	8.11513	1	22	Cairns	wmel	Cairns-wmel	#N/A	1	abdomen	14	13	35.59	NEG	20.23	POS	0		NEG		NEG	18.23	POS	18.09	POS		0.99232	44DX3-213-22-3-14-13	#N/A	3	head-thorax	14	13	#N/A	#N/A	#N/A	#N/A	0	#N/A	#N/A	#N/A	#N/A	#N/A
44DX3-213-22-1-14-14	50	All data	44DX3-213	44DX3	213	2017-10-04	4	8.11513	1	22	Cairns	wmel	Cairns-wmel	#N/A	1	abdomen	14	14		NEG	20.62	POS	0		NEG		NEG	18.24	POS	18.93	POS		1.03783	44DX3-213-22-3-14-14	#N/A	3	head-thorax	14	14	#N/A	#N/A	#N/A	#N/A	0	#N/A	#N/A	#N/A	#N/A	#N/A
44DX3-213-22-1-14-15	51	All data	44DX3-213	44DX3	213	2017-10-04	4	8.11513	1	22	Cairns	wmel	Cairns-wmel	#N/A	1	abdomen	14	15	32.09	POS	20.54	POS	1		NEG		NEG	16.78	POS	18.29	POS	0.569959	1.08999	44DX3-213-22-3-14-15	656	3	head-thorax	14	15		NEG	22.6	POS	0		NEG		NEG	18.37
44DX3-213-23-1-14-1	52	All data	44DX3-213	44DX3	213	2017-10-04	4	8.11513	1	23	Cairns	walb	Cairns-walb	#N/A	1	abdomen	14	1	22.94	POS	22.23	POS	1	20.43	POS		NEG		NEG	20.14	POS	0.877942		44DX3-213-23-3-14-1	657	3	head-thorax	14	1		NEG	23.37	POS	0	20.67	POS		NEG
44DX3-213-23-1-14-2	53	All data	44DX3-213	44DX3	213	2017-10-04	4	8.11513	1	23	Cairns	walb	Cairns-walb	#N/A	1	abdomen	14	2	20.84	POS	21.71	POS	1	15	POS		NEG		NEG	19.92	POS	0.955854		44DX3-213-23-3-14-2	658	3	head-thorax	14	2	28.89	POS	22.81	POS	1	19.22	POS		NEG
44DX3-213-23-1-14-3	54	All data	44DX3-213	44DX3	213	2017-10-04	4	8.11513	1	23	Cairns	walb	Cairns-walb	#N/A	1	abdomen	14	3		NEG	21.55	POS	0	15.55	POS		NEG		NEG	19.47	POS			44DX3-213-23-3-14-3	#N/A	3	head-thorax	14	3	#N/A	#N/A	#N/A	#N/A	0	#N/A	#N/A	#N/A	#N/A	#N/A
44DX3-213-24-1-14-1	55	All data	44DX3-213	44DX3	213	2017-10-04	4	8.11513	1	24	Cairns	wmelcs	Cairns-wmelcs	#N/A	1	abdomen	14	1	36.04	NEG	20.9	POS	0		NEG	18.61	POS	18.37	POS	19.11	POS		1.04028	44DX3-213-24-3-14-1	#N/A	3	head-thorax	14	1	#N/A	#N/A	#N/A	#N/A	0	#N/A	#N/A	#N/A	#N/A	#N/A
44DX3-213-24-1-14-2	56	All data	44DX3-213	44DX3	213	2017-10-04	4	8.11513	1	24	Cairns	wmelcs	Cairns-wmelcs	#N/A	1	abdomen	14	2	22.45	POS	20.06	POS	1		NEG	16.99	POS	16.63	POS	17.59	POS	0.783519	1.05773	44DX3-213-24-3-14-2	659	3	head-thorax	14	2	30.51	POS	22.76	POS	1		NEG	20.93	POS	19.81
44DX3-213-24-1-14-3	57	All data	44DX3-213	44DX3	213	2017-10-04	4	8.11513	1	24	Cairns	wmelcs	Cairns-wmelcs	#N/A	1	abdomen	14	3	29.85	POS	21.27	POS	1		NEG	22.95	POS	22.78	POS	19.14	POS	0.641206	0.840211	44DX3-213-24-3-14-3	660	3	head-thorax	14	3		NEG	22.44	POS	0		NEG	21.78	POS	19.95
44DX3-213-24-1-14-4	58	All data	44DX3-213	44DX3	213	2017-10-04	4	8.11513	1	24	Cairns	wmelcs	Cairns-wmelcs	#N/A	1	abdomen	14	4	30.62	POS	20.16	POS	1		NEG	18.27	POS	18.11	POS	17.7	POS	0.578054	0.977361	44DX3-213-24-3-14-4	661	3	head-thorax	14	4		NEG	22.16	POS	0		NEG	21.33	POS	20.32
44DX3-213-24-1-14-5	59	All data	44DX3-213	44DX3	213	2017-10-04	4	8.11513	1	24	Cairns	wmelcs	Cairns-wmelcs	#N/A	1	abdomen	14	5	22.36	POS	20.89	POS	1		NEG	20.96	POS	21.17	POS	18.7	POS	0.836315	0.883325	44DX3-213-24-3-14-5	662	3	head-thorax	14	5		NEG	23.15	POS	0		NEG	22.25	POS	19.88
44DX3-213-24-1-14-6	60	All data	44DX3-213	44DX3	213	2017-10-04	4	8.11513	1	24	Cairns	wmelcs	Cairns-wmelcs	#N/A	1	abdomen	14	6	32.63	POS	21.32	POS	1		NEG	19.75	POS	20.1	POS	19.47	POS	0.59669	0.968657	44DX3-213-24-3-14-6	663	3	head-thorax	14	6		NEG	22.49	POS	0		NEG	20.56	POS	19.48
44DX3-213-24-1-14-7	61	All data	44DX3-213	44DX3	213	2017-10-04	4	8.11513	1	24	Cairns	wmelcs	Cairns-wmelcs	#N/A	1	abdomen	14	7	29.68	POS	20.91	POS	1		NEG	18.94	POS	18.93	POS	18.3	POS	0.616577	0.966719	44DX3-213-24-3-14-7	664	3	head-thorax	14	7		NEG	21.95	POS	0		NEG	20.27	POS	18.99
44DX3-213-24-1-14-8	62	All data	44DX3-213	44DX3	213	2017-10-04	4	8.11513	1	24	Cairns	wmelcs	Cairns-wmelcs	#N/A	1	abdomen	14	8		NEG	20.67	POS	0		NEG	17.94	POS	18.15	POS	18.45	POS		1.01653	44DX3-213-24-3-14-8	#N/A	3	head-thorax	14	8	#N/A	#N/A	#N/A	#N/A	0	#N/A	#N/A	#N/A	#N/A	#N/A
44DX3-213-24-1-14-9	63	All data	44DX3-213	44DX3	213	2017-10-04	4	8.11513	1	24	Cairns	wmelcs	Cairns-wmelcs	#N/A	1	abdomen	14	9	27.41	POS	19.97	POS	1		NEG	18.19	POS	18.01	POS	17.49	POS	0.638088	0.971127	44DX3-213-24-3-14-9	665	3	head-thorax	14	9		NEG	22.18	POS	0		NEG	21.25	POS	19.46
44DX3-213-24-1-14-10	64	All data	44DX3-213	44DX3	213	2017-10-04	4	8.11513	1	24	Cairns	wmelcs	Cairns-wmelcs	#N/A	1	abdomen	14	10		NEG	20.42	POS	0		NEG	17.19	POS	16.87	POS	18.34	POS		1.08714	44DX3-213-24-3-14-10	#N/A	3	head-thorax	14	10	#N/A	#N/A	#N/A	#N/A	0	#N/A	#N/A	#N/A	#N/A	#N/A
44DX3-213-24-1-14-11	65	All data	44DX3-213	44DX3	213	2017-10-04	4	8.11513	1	24	Cairns	wmelcs	Cairns-wmelcs	#N/A	1	abdomen	14	11	27.6	POS	20.99	POS	1		NEG	21.53	POS	21.69	POS	18.68	POS	0.676812	0.861226	44DX3-213-24-3-14-11	666	3	head-thorax	14	11	33.97	POS	21.74	POS	1		NEG	20.79	POS	19.29
44DX3-213-24-1-14-12	66	All data	44DX3-213	44DX3	213	2017-10-04	4	8.11513	1	24	Cairns	wmelcs	Cairns-wmelcs	#N/A	1	abdomen	14	12		NEG	20.1	POS	0		NEG	19.47	POS	19.38	POS	18.79	POS		0.969556	44DX3-213-24-3-14-12	#N/A	3	head-thorax	14	12	#N/A	#N/A	#N/A	#N/A	0	#N/A	#N/A	#N/A	#N/A	#N/A
44DX3-213-24-1-14-13	67	All data	44DX3-213	44DX3	213	2017-10-04	4	8.11513	1	24	Cairns	wmelcs	Cairns-wmelcs	#N/A	1	abdomen	14	13	26.64	POS	20.99	POS	1		NEG	18.69	POS	18.82	POS	18.56	POS	0.696697	0.986185	44DX3-213-24-3-14-13	667	3	head-thorax	14	13	29.84	POS	22.56	POS	1		NEG	20.84	POS	19.88
44DX3-213-24-1-14-14	68	All data	44DX3-213	44DX3	213	2017-10-04	4	8.11513	1	24	Cairns	wmelcs	Cairns-wmelcs	#N/A	1	abdomen	14	14	26.42	POS	20.09	POS	1		NEG	18.52	POS	18.51	POS	17.7	POS	0.669947	0.95624	44DX3-213-24-3-14-14	668	3	head-thorax	14	14		NEG	22.04	POS	0		NEG	20.95	POS	18.86
44DX3-213-24-1-14-15	69	All data	44DX3-213	44DX3	213	2017-10-04	4	8.11513	1	24	Cairns	wmelcs	Cairns-wmelcs	#N/A	1	abdomen	14	15	27.59	POS	21.22	POS	1		NEG	17.66	POS	17.47	POS	18.48	POS	0.669808	1.05781	44DX3-213-24-3-14-15	669	3	head-thorax	14	15		NEG	22.65	POS	0		NEG	20.86	POS	19.09
44DX3-214-7-1-14-1	70	All data	44DX3-214	44DX3	214	2017-10-05	2	5.49815	1	7	HCM	wt	HCM-wt	#N/A	1	abdomen	14	1	17.91	POS	20.44	POS	1		NEG		NEG		NEG	18.34	POS	1.02401		44DX3-214-7-3-14-1	670	3	head-thorax	14	1	21.96	POS	21.94	POS	1		NEG		NEG
44DX3-214-7-1-14-2	71	All data	44DX3-214	44DX3	214	2017-10-05	2	5.49815	1	7	HCM	wt	HCM-wt	#N/A	1	abdomen	14	2	21.67	POS	20.8	POS	1		NEG		NEG		NEG	19.42	POS	0.89617		44DX3-214-7-3-14-2	671	3	head-thorax	14	2	24.68	POS	22.34	POS	1		NEG		NEG
44DX3-214-7-1-14-3	72	All data	44DX3-214	44DX3	214	2017-10-05	2	5.49815	1	7	HCM	wt	HCM-wt	#N/A	1	abdomen	14	3	25.77	POS	23.23	POS	1		NEG		NEG		NEG	20.83	POS	0.808304		44DX3-214-7-3-14-3	672	3	head-thorax	14	3	26.15	POS	26.62	POS	1		NEG		NEG
44DX3-214-7-1-14-4	73	All data	44DX3-214	44DX3	214	2017-10-05	2	5.49815	1	7	HCM	wt	HCM-wt	#N/A	1	abdomen	14	4	18.86	POS	19.61	POS	1		NEG		NEG		NEG	18.49	POS	0.980382		44DX3-214-7-3-14-4	673	3	head-thorax	14	4	26.48	POS	22.25	POS	1		NEG		NEG
44DX3-214-7-1-14-5	74	All data	44DX3-214	44DX3	214	2017-10-05	2	5.49815	1	7	HCM	wt	HCM-wt	#N/A	1	abdomen	14	5	18.78	POS	20.55	POS	1		NEG		NEG		NEG	18.66	POS	0.99361		44DX3-214-7-3-14-5	674	3	head-thorax	14	5	23.26	POS	21.72	POS	1		NEG		NEG
44DX3-214-7-1-14-6	75	All data	44DX3-214	44DX3	214	2017-10-05	2	5.49815	1	7	HCM	wt	HCM-wt	#N/A	1	abdomen	14	6	18.53	POS	19.78	POS	1		NEG		NEG		NEG	18.09	POS	0.976255		44DX3-214-7-3-14-6	675	3	head-thorax	14	6	23.21	POS	22.55	POS	1		NEG		NEG
44DX3-214-7-1-14-7	76	All data	44DX3-214	44DX3	214	2017-10-05	2	5.49815	1	7	HCM	wt	HCM-wt	#N/A	1	abdomen	14	7	18.4	POS	20.14	POS	1		NEG		NEG		NEG	18.63	POS	1.0125		44DX3-214-7-3-14-7	676	3	head-thorax	14	7	23.04	POS	21.98	POS	1		NEG		NEG
44DX3-214-7-1-14-8	77	All data	44DX3-214	44DX3	214	2017-10-05	2	5.49815	1	7	HCM	wt	HCM-wt	#N/A	1	abdomen	14	8	21.69	POS	20.67	POS	1		NEG		NEG		NEG	19.07	POS	0.879207		44DX3-214-7-3-14-8	677	3	head-thorax	14	8	22.27	POS	21.71	POS	1		NEG		NEG
44DX3-214-7-1-14-9	78	All data	44DX3-214	44DX3	214	2017-10-05	2	5.49815	1	7	HCM	wt	HCM-wt	#N/A	1	abdomen	14	9	19.2	POS	20.31	POS	1		NEG		NEG		NEG	18.63	POS	0.970313		44DX3-214-7-3-14-9	678	3	head-thorax	14	9	21.93	POS	21.93	POS	1		NEG		NEG
44DX3-214-7-1-14-10	79	All data	44DX3-214	44DX3	214	2017-10-05	2	5.49815	1	7	HCM	wt	HCM-wt	#N/A	1	abdomen	14	10		NEG	20.04	POS	0		NEG		NEG		NEG	18.47	POS			44DX3-214-7-3-14-10	#N/A	3	head-thorax	14	10	#N/A	#N/A	#N/A	#N/A	0	#N/A	#N/A	#N/A	#N/A	#N/A
44DX3-214-7-1-14-11	80	All data	44DX3-214	44DX3	214	2017-10-05	2	5.49815	1	7	HCM	wt	HCM-wt	#N/A	1	abdomen	14	11		NEG	20.57	POS	0		NEG		NEG		NEG	18.53	POS			44DX3-214-7-3-14-11	#N/A	3	head-thorax	14	11	#N/A	#N/A	#N/A	#N/A	0	#N/A	#N/A	#N/A	#N/A	#N/A
44DX3-214-7-1-14-12	81	All data	44DX3-214	44DX3	214	2017-10-05	2	5.49815	1	7	HCM	wt	HCM-wt	#N/A	1	abdomen	14	12	20.28	POS	20.55	POS	1		NEG		NEG		NEG	18.63	POS	0.918639		44DX3-214-7-3-14-12	679	3	head-thorax	14	12	25.6	POS	22.2	POS	1		NEG		NEG
44DX3-214-7-1-14-13	82	All data	44DX3-214	44DX3	214	2017-10-05	2	5.49815	1	7	HCM	wt	HCM-wt	#N/A	1	abdomen	14	13		NEG	21.62	POS	0		NEG		NEG		NEG	17.66	POS			44DX3-214-7-3-14-13	#N/A	3	head-thorax	14	13	#N/A	#N/A	#N/A	#N/A	0	#N/A	#N/A	#N/A	#N/A	#N/A
44DX3-214-7-1-14-14	83	All data	44DX3-214	44DX3	214	2017-10-05	2	5.49815	1	7	HCM	wt	HCM-wt	#N/A	1	abdomen	14	14	18.56	POS	20.35	POS	1		NEG		NEG		NEG	18.41	POS	0.991918		44DX3-214-7-3-14-14	680	3	head-thorax	14	14	23.62	POS	21.88	POS	1		NEG		NEG
44DX3-214-7-1-14-15	84	All data	44DX3-214	44DX3	214	2017-10-05	2	5.49815	1	7	HCM	wt	HCM-wt	#N/A	1	abdomen	14	15	21.31	POS	20.77	POS	1		NEG		NEG		NEG	18.65	POS	0.875176		44DX3-214-7-3-14-15	681	3	head-thorax	14	15	21.35	POS	21.91	POS	1		NEG		NEG
44DX3-214-15-1-14-1	85	All data	44DX3-214	44DX3	214	2017-10-05	2	5.49815	1	15	HCM	wmel	HCM-wmel	#N/A	1	abdomen	14	1	25.79	POS	20.59	POS	1		NEG		NEG	17.87	POS	18.52	POS	0.718108	1.03637	44DX3-214-15-3-14-1	682	3	head-thorax	14	1	36.88	NEG	23.02	POS	0		NEG		NEG	19.68
44DX3-214-15-1-14-2	86	All data	44DX3-214	44DX3	214	2017-10-05	2	5.49815	1	15	HCM	wmel	HCM-wmel	#N/A	1	abdomen	14	2	30.55	POS	20.93	POS	1		NEG		NEG	17.89	POS	18.53	POS	0.606547	1.03577	44DX3-214-15-3-14-2	683	3	head-thorax	14	2		NEG	21.62	POS	0		NEG		NEG	19.81
44DX3-214-15-1-14-3	87	All data	44DX3-214	44DX3	214	2017-10-05	2	5.49815	1	15	HCM	wmel	HCM-wmel	#N/A	1	abdomen	14	3	23.91	POS	21.59	POS	1		NEG		NEG	17.52	POS	18.75	POS	0.784191	1.07021	44DX3-214-15-3-14-3	684	3	head-thorax	14	3		NEG	23.06	POS	0		NEG		NEG	20.17
44DX3-214-15-1-14-4	88	All data	44DX3-214	44DX3	214	2017-10-05	2	5.49815	1	15	HCM	wmel	HCM-wmel	#N/A	1	abdomen	14	4	27.69	POS	20.8	POS	1		NEG		NEG	16.8	POS	18.19	POS	0.656916	1.08274	44DX3-214-15-3-14-4	685	3	head-thorax	14	4		NEG	22.27	POS	0		NEG		NEG	20.59
44DX3-214-15-1-14-5	89	All data	44DX3-214	44DX3	214	2017-10-05	2	5.49815	1	15	HCM	wmel	HCM-wmel	#N/A	1	abdomen	14	5	29.52	POS	20.46	POS	1		NEG		NEG	18.2	POS	19.64	POS	0.665312	1.07912	44DX3-214-15-3-14-5	686	3	head-thorax	14	5		NEG	22.08	POS	0		NEG		NEG	21.69
44DX3-214-15-1-14-6	90	All data	44DX3-214	44DX3	214	2017-10-05	2	5.49815	1	15	HCM	wmel	HCM-wmel	#N/A	1	abdomen	14	6	31.37	POS	21.03	POS	1		NEG		NEG	18.43	POS	18.58	POS	0.592286	1.00814	44DX3-214-15-3-14-6	687	3	head-thorax	14	6		NEG	22.62	POS	0		NEG		NEG	22.05
44DX3-214-15-1-14-7	91	All data	44DX3-214	44DX3	214	2017-10-05	2	5.49815	1	15	HCM	wmel	HCM-wmel	#N/A	1	abdomen	14	7	26.84	POS	21.03	POS	1		NEG		NEG	20.93	POS	19.13	POS	0.712742	0.913999	44DX3-214-15-3-14-7	688	3	head-thorax	14	7	30.33	POS	22.26	POS	1		NEG		NEG	22.74
44DX3-214-15-1-14-8	92	All data	44DX3-214	44DX3	214	2017-10-05	2	5.49815	1	15	HCM	wmel	HCM-wmel	#N/A	1	abdomen	14	8	28.9	POS	21	POS	1		NEG		NEG	18.2	POS	18.67	POS	0.646021	1.02582	44DX3-214-15-3-14-8	689	3	head-thorax	14	8		NEG	22.62	POS	0		NEG		NEG	21
44DX3-214-15-1-14-9	93	All data	44DX3-214	44DX3	214	2017-10-05	2	5.49815	1	15	HCM	wmel	HCM-wmel	#N/A	1	abdomen	14	9	29.73	POS	21.03	POS	1		NEG		NEG	18.01	POS	18.9	POS	0.635721	1.04942	44DX3-214-15-3-14-9	690	3	head-thorax	14	9		NEG	22.64	POS	0		NEG		NEG	20.44
44DX3-214-15-1-14-10	94	All data	44DX3-214	44DX3	214	2017-10-05	2	5.49815	1	15	HCM	wmel	HCM-wmel	#N/A	1	abdomen	14	10	26.3	POS	20.16	POS	1		NEG		NEG	17.75	POS	18.58	POS	0.706464	1.04676	44DX3-214-15-3-14-10	691	3	head-thorax	14	10		NEG	22.33	POS	0		NEG		NEG	21.93
44DX3-214-15-1-14-11	95	All data	44DX3-214	44DX3	214	2017-10-05	2	5.49815	1	15	HCM	wmel	HCM-wmel	#N/A	1	abdomen	14	11	24.67	POS	19.97	POS	1		NEG		NEG	17.63	POS	17.62	POS	0.714228	0.999433	44DX3-214-15-3-14-11	692	3	head-thorax	14	11		NEG	22.9	POS	0		NEG		NEG	22.5
44DX3-214-15-1-14-12	96	All data	44DX3-214	44DX3	214	2017-10-05	2	5.49815	1	15	HCM	wmel	HCM-wmel	#N/A	1	abdomen	14	12	27.45	POS	20.75	POS	1		NEG		NEG	18.55	POS	18.95	POS	0.690346	1.02156	44DX3-214-15-3-14-12	693	3	head-thorax	14	12		NEG	22.46	POS	0		NEG		NEG	22.71
44DX3-214-15-1-14-13	97	All data	44DX3-214	44DX3	214	2017-10-05	2	5.49815	1	15	HCM	wmel	HCM-wmel	#N/A	1	abdomen	14	13	26.45	POS	20.34	POS	1		NEG		NEG	18.83	POS	19.08	POS	0.721361	1.01328	44DX3-214-15-3-14-13	694	3	head-thorax	14	13		NEG	21.6	POS	0		NEG		NEG	21.36
44DX3-214-15-1-14-14	98	All data	44DX3-214	44DX3	214	2017-10-05	2	5.49815	1	15	HCM	wmel	HCM-wmel	#N/A	1	abdomen	14	14	25.56	POS	21.22	POS	1		NEG		NEG	18.55	POS	18.96	POS	0.741784	1.0221	44DX3-214-15-3-14-14	695	3	head-thorax	14	14		NEG	21.95	POS	0		NEG		NEG	21.55
44DX3-214-15-1-14-15	99	All data	44DX3-214	44DX3	214	2017-10-05	2	5.49815	1	15	HCM	wmel	HCM-wmel	#N/A	1	abdomen	14	15	32.71	POS	21.3	POS	1		NEG		NEG	18.12	POS	19.25	POS	0.588505	1.06236	44DX3-214-15-3-14-15	696	3	head-thorax	14	15		NEG	22.82	POS	0		NEG		NEG	21.51
44DX3-214-21-1-14-1	100	All data	44DX3-214	44DX3	214	2017-10-05	2	5.49815	1	21	Cairns	wt	Cairns-wt	#N/A	1	abdomen	14	1	17.25	POS	19.64	POS	1		NEG		NEG		NEG	17.21	POS	0.997681		44DX3-214-21-3-14-1	697	3	head-thorax	14	1	24.94	POS	23.77	POS	1		NEG		NEG
44DX3-214-21-1-14-2	101	All data	44DX3-214	44DX3	214	2017-10-05	2	5.49815	1	21	Cairns	wt	Cairns-wt	#N/A	1	abdomen	14	2	18.35	POS	19.63	POS	1		NEG		NEG		NEG	17.49	POS	0.953134		44DX3-214-21-3-14-2	698	3	head-thorax	14	2		NEG		NEG	0		NEG		NEG
44DX3-214-21-1-14-3	102	All data	44DX3-214	44DX3	214	2017-10-05	2	5.49815	1	21	Cairns	wt	Cairns-wt	#N/A	1	abdomen	14	3	18.24	POS	20.57	POS	1		NEG		NEG		NEG	18.24	POS	1		44DX3-214-21-3-14-3	699	3	head-thorax	14	3	20.91	POS	21.24	POS	1		NEG		NEG
44DX3-214-21-1-14-4	103	All data	44DX3-214	44DX3	214	2017-10-05	2	5.49815	1	21	Cairns	wt	Cairns-wt	#N/A	1	abdomen	14	4	19.08	POS	20.7	POS	1		NEG		NEG		NEG	18.83	POS	0.986897		44DX3-214-21-3-14-4	700	3	head-thorax	14	4	21.87	POS	22.58	POS	1		NEG		NEG
44DX3-214-21-1-14-5	104	All data	44DX3-214	44DX3	214	2017-10-05	2	5.49815	1	21	Cairns	wt	Cairns-wt	#N/A	1	abdomen	14	5	19.78	POS	20.91	POS	1		NEG		NEG		NEG	18.63	POS	0.94186		44DX3-214-21-3-14-5	701	3	head-thorax	14	5	24.71	POS	22.58	POS	1		NEG		NEG
44DX3-214-21-1-14-6	105	All data	44DX3-214	44DX3	214	2017-10-05	2	5.49815	1	21	Cairns	wt	Cairns-wt	#N/A	1	abdomen	14	6	20.69	POS	20.34	POS	1		NEG		NEG		NEG	18.48	POS	0.893185		44DX3-214-21-3-14-6	702	3	head-thorax	14	6	22.82	POS	21.97	POS	1		NEG		NEG
44DX3-214-21-1-14-7	106	All data	44DX3-214	44DX3	214	2017-10-05	2	5.49815	1	21	Cairns	wt	Cairns-wt	#N/A	1	abdomen	14	7	20.63	POS	20.18	POS	1		NEG		NEG		NEG	18.2	POS	0.88221		44DX3-214-21-3-14-7	703	3	head-thorax	14	7	25.14	POS	22.15	POS	1		NEG		NEG
44DX3-214-21-1-14-8	107	All data	44DX3-214	44DX3	214	2017-10-05	2	5.49815	1	21	Cairns	wt	Cairns-wt	#N/A	1	abdomen	14	8	19.21	POS	20.11	POS	1		NEG		NEG		NEG	18.48	POS	0.961999		44DX3-214-21-3-14-8	704	3	head-thorax	14	8	25.86	POS	22.83	POS	1		NEG		NEG
44DX3-214-21-1-14-9	108	All data	44DX3-214	44DX3	214	2017-10-05	2	5.49815	1	21	Cairns	wt	Cairns-wt	#N/A	1	abdomen	14	9	18.85	POS	20.02	POS	1		NEG		NEG		NEG	17.83	POS	0.945889		44DX3-214-21-3-14-9	705	3	head-thorax	14	9	34.29	POS	23.48	POS	1		NEG		NEG
44DX3-214-21-1-14-10	109	All data	44DX3-214	44DX3	214	2017-10-05	2	5.49815	1	21	Cairns	wt	Cairns-wt	#N/A	1	abdomen	14	10	22.16	POS	20.63	POS	1		NEG		NEG		NEG	18.65	POS	0.841606		44DX3-214-21-3-14-10	706	3	head-thorax	14	10	29.03	POS	23.09	POS	1		NEG		NEG
44DX3-214-21-1-14-11	110	All data	44DX3-214	44DX3	214	2017-10-05	2	5.49815	1	21	Cairns	wt	Cairns-wt	#N/A	1	abdomen	14	11	19.27	POS	19.95	POS	1		NEG		NEG		NEG	17.72	POS	0.919564		44DX3-214-21-3-14-11	707	3	head-thorax	14	11	24.38	POS	22.26	POS	1		NEG		NEG
44DX3-214-21-1-14-12	111	All data	44DX3-214	44DX3	214	2017-10-05	2	5.49815	1	21	Cairns	wt	Cairns-wt	#N/A	1	abdomen	14	12	20.9	POS	21.58	POS	1		NEG		NEG		NEG	19.33	POS	0.92488		44DX3-214-21-3-14-12	708	3	head-thorax	14	12	26.23	POS	22.31	POS	1		NEG		NEG
44DX3-214-21-1-14-13	112	All data	44DX3-214	44DX3	214	2017-10-05	2	5.49815	1	21	Cairns	wt	Cairns-wt	#N/A	1	abdomen	14	13	17.22	POS	19.7	POS	1		NEG		NEG		NEG	17.65	POS	1.02497		44DX3-214-21-3-14-13	709	3	head-thorax	14	13	32.5	POS	22.55	POS	1		NEG		NEG
44DX3-214-21-1-14-14	113	All data	44DX3-214	44DX3	214	2017-10-05	2	5.49815	1	21	Cairns	wt	Cairns-wt	#N/A	1	abdomen	14	14	19.97	POS	19.85	POS	1		NEG		NEG		NEG	18.68	POS	0.935403		44DX3-214-21-3-14-14	710	3	head-thorax	14	14	22.92	POS	21.92	POS	1		NEG		NEG
44DX3-214-21-1-14-15	114	All data	44DX3-214	44DX3	214	2017-10-05	2	5.49815	1	21	Cairns	wt	Cairns-wt	#N/A	1	abdomen	14	15	22.35	POS	20.46	POS	1		NEG		NEG		NEG	19.11	POS	0.855034		44DX3-214-21-3-14-15	711	3	head-thorax	14	15	25.94	POS	22.12	POS	1		NEG		NEG
44DX3-214-22-1-14-1	115	All data	44DX3-214	44DX3	214	2017-10-05	2	5.49815	1	22	Cairns	wmel	Cairns-wmel	#N/A	1	abdomen	14	1	22.35	POS	19.87	POS	1		NEG		NEG	18.1	POS	17.55	POS	0.785235	0.969613	44DX3-214-22-3-14-1	712	3	head-thorax	14	1	25.45	POS	21.71	POS	1		NEG		NEG	22.73
44DX3-214-22-1-14-2	116	All data	44DX3-214	44DX3	214	2017-10-05	2	5.49815	1	22	Cairns	wmel	Cairns-wmel	#N/A	1	abdomen	14	2	23.89	POS	19.7	POS	1		NEG		NEG	20.5	POS	17.82	POS	0.745919	0.869268	44DX3-214-22-3-14-2	713	3	head-thorax	14	2		NEG	22.86	POS	0		NEG		NEG	22.38
44DX3-214-22-1-14-3	117	All data	44DX3-214	44DX3	214	2017-10-05	2	5.49815	1	22	Cairns	wmel	Cairns-wmel	#N/A	1	abdomen	14	3	29.54	POS	20.12	POS	1		NEG		NEG	18.3	POS	17.92	POS	0.606635	0.979235	44DX3-214-22-3-14-3	714	3	head-thorax	14	3		NEG	22.26	POS	0		NEG		NEG	20.46
44DX3-214-22-1-14-4	118	All data	44DX3-214	44DX3	214	2017-10-05	2	5.49815	1	22	Cairns	wmel	Cairns-wmel	#N/A	1	abdomen	14	4	25.72	POS	20.91	POS	1		NEG		NEG	18.28	POS	18.99	POS	0.738336	1.03884	44DX3-214-22-3-14-4	715	3	head-thorax	14	4		NEG	22.32	POS	0		NEG		NEG	22.88
44DX3-214-22-1-14-5	119	All data	44DX3-214	44DX3	214	2017-10-05	2	5.49815	1	22	Cairns	wmel	Cairns-wmel	#N/A	1	abdomen	14	5	23.4	POS	20.25	POS	1		NEG		NEG	18.72	POS	18.09	POS	0.773077	0.966346	44DX3-214-22-3-14-5	716	3	head-thorax	14	5	27.7	POS	22.86	POS	1		NEG		NEG	22.99
44DX3-214-22-1-14-6	120	All data	44DX3-214	44DX3	214	2017-10-05	2	5.49815	1	22	Cairns	wmel	Cairns-wmel	#N/A	1	abdomen	14	6	25.34	POS	19.33	POS	1		NEG		NEG	17.74	POS	17.83	POS	0.703631	1.00507	44DX3-214-22-3-14-6	717	3	head-thorax	14	6		NEG	22.03	POS	0		NEG		NEG	20.5
44DX3-214-22-1-14-7	121	All data	44DX3-214	44DX3	214	2017-10-05	2	5.49815	1	22	Cairns	wmel	Cairns-wmel	#N/A	1	abdomen	14	7	22.84	POS	18.76	POS	1		NEG		NEG	16.91	POS	17.33	POS	0.758757	1.02484	44DX3-214-22-3-14-7	718	3	head-thorax	14	7		NEG	22.02	POS	0		NEG		NEG	22.58
44DX3-214-22-1-14-8	122	All data	44DX3-214	44DX3	214	2017-10-05	2	5.49815	1	22	Cairns	wmel	Cairns-wmel	#N/A	1	abdomen	14	8	24.73	POS	19.77	POS	1		NEG		NEG	18.37	POS	17.76	POS	0.718156	0.966794	44DX3-214-22-3-14-8	719	3	head-thorax	14	8	27.87	POS	21.94	POS	1		NEG		NEG	22.02
44DX3-214-22-1-14-9	123	All data	44DX3-214	44DX3	214	2017-10-05	2	5.49815	1	22	Cairns	wmel	Cairns-wmel	#N/A	1	abdomen	14	9	30.36	POS	19.56	POS	1		NEG		NEG	18.05	POS	17.97	POS	0.591897	0.995568	44DX3-214-22-3-14-9	720	3	head-thorax	14	9		NEG	22.51	POS	0		NEG		NEG	20.54
44DX3-214-22-1-14-10	124	All data	44DX3-214	44DX3	214	2017-10-05	2	5.49815	1	22	Cairns	wmel	Cairns-wmel	#N/A	1	abdomen	14	10	24.71	POS	20.1	POS	1		NEG		NEG	18.43	POS	18.06	POS	0.730878	0.979924	44DX3-214-22-3-14-10	721	3	head-thorax	14	10		NEG	22.54	POS	0		NEG		NEG	22.81
44DX3-214-22-1-14-11	125	All data	44DX3-214	44DX3	214	2017-10-05	2	5.49815	1	22	Cairns	wmel	Cairns-wmel	#N/A	1	abdomen	14	11	20.91	POS	20.62	POS	1		NEG		NEG	23.45	POS	19.61	POS	0.937829	0.836247	44DX3-214-22-3-14-11	722	3	head-thorax	14	11	28.73	POS	21.89	POS	1		NEG		NEG	23.39
44DX3-214-22-1-14-12	126	All data	44DX3-214	44DX3	214	2017-10-05	2	5.49815	1	22	Cairns	wmel	Cairns-wmel	#N/A	1	abdomen	14	12	28.56	POS	20.05	POS	1		NEG		NEG	17.12	POS	17.53	POS	0.613796	1.02395	44DX3-214-22-3-14-12	723	3	head-thorax	14	12		NEG	21.5	POS	0		NEG		NEG	19.53
44DX3-214-22-1-14-13	127	All data	44DX3-214	44DX3	214	2017-10-05	2	5.49815	1	22	Cairns	wmel	Cairns-wmel	#N/A	1	abdomen	14	13	29.56	POS	20.04	POS	1		NEG		NEG	17.12	POS	17.7	POS	0.598782	1.03388	44DX3-214-22-3-14-13	724	3	head-thorax	14	13		NEG	22.34	POS	0		NEG		NEG	19.14
44DX3-214-22-1-14-14	128	All data	44DX3-214	44DX3	214	2017-10-05	2	5.49815	1	22	Cairns	wmel	Cairns-wmel	#N/A	1	abdomen	14	14	26.5	POS	19.06	POS	1		NEG		NEG	17.44	POS	17.75	POS	0.669811	1.01778	44DX3-214-22-3-14-14	725	3	head-thorax	14	14	30.57	POS	21.84	POS	1		NEG		NEG	20.48
44DX3-214-22-1-14-15	129	All data	44DX3-214	44DX3	214	2017-10-05	2	5.49815	1	22	Cairns	wmel	Cairns-wmel	#N/A	1	abdomen	14	15	32.7	POS	20.09	POS	1		NEG		NEG	17.78	POS	18.1	POS	0.553517	1.018	44DX3-214-22-3-14-15	726	3	head-thorax	14	15		NEG	22.23	POS	0		NEG		NEG	19.84
44DX3-214-23-1-14-1	130	All data	44DX3-214	44DX3	214	2017-10-05	2	5.49815	1	23	Cairns	walb	Cairns-walb	#N/A	1	abdomen	14	1	23.06	POS	19.76	POS	1	15.08	POS		NEG		NEG	17.59	POS	0.762793		44DX3-214-23-3-14-1	727	3	head-thorax	14	1		NEG	22.13	POS	0	17.79	POS		NEG
44DX3-214-23-1-14-2	131	All data	44DX3-214	44DX3	214	2017-10-05	2	5.49815	1	23	Cairns	walb	Cairns-walb	#N/A	1	abdomen	14	2	23.67	POS	20.84	POS	1	17.41	POS		NEG		NEG	18.66	POS	0.78834		44DX3-214-23-3-14-2	728	3	head-thorax	14	2	32.64	POS	22.68	POS	1	17.45	POS		NEG
44DX3-214-23-1-14-3	132	All data	44DX3-214	44DX3	214	2017-10-05	2	5.49815	1	23	Cairns	walb	Cairns-walb	#N/A	1	abdomen	14	3	23.67	POS	21.49	POS	1	16.28	POS		NEG		NEG	19.99	POS	0.844529		44DX3-214-23-3-14-3	729	3	head-thorax	14	3		NEG	22.22	POS	0	17.54	POS		NEG
44DX3-214-23-1-14-4	133	All data	44DX3-214	44DX3	214	2017-10-05	2	5.49815	1	23	Cairns	walb	Cairns-walb	#N/A	1	abdomen	14	4		NEG	21.42	POS	0	20.78	POS		NEG		NEG	18.91	POS			44DX3-214-23-3-14-4	#N/A	3	head-thorax	14	4	#N/A	#N/A	#N/A	#N/A	0	#N/A	#N/A	#N/A	#N/A	#N/A
44DX3-214-23-1-14-5	134	All data	44DX3-214	44DX3	214	2017-10-05	2	5.49815	1	23	Cairns	walb	Cairns-walb	#N/A	1	abdomen	14	5	21.26	POS	21.13	POS	1	17.11	POS		NEG		NEG	18.79	POS	0.883819		44DX3-214-23-3-14-5	730	3	head-thorax	14	5	33.82	POS	22.55	POS	1	17.17	POS		NEG
44DX3-214-23-1-14-6	135	All data	44DX3-214	44DX3	214	2017-10-05	2	5.49815	1	23	Cairns	walb	Cairns-walb	#N/A	1	abdomen	14	6	21.85	POS	21.17	POS	1	18.13	POS		NEG		NEG	19.42	POS	0.888787		44DX3-214-23-3-14-6	731	3	head-thorax	14	6		NEG	23.82	POS	0	21.68	POS		NEG
44DX3-214-24-1-14-1	136	All data	44DX3-214	44DX3	214	2017-10-05	2	5.49815	1	24	Cairns	wmelcs	Cairns-wmelcs	#N/A	1	abdomen	14	1	22.92	POS	19.67	POS	1		NEG	17.08	POS	17.49	POS	17.91	POS	0.781414	1.02401	44DX3-214-24-3-14-1	732	3	head-thorax	14	1		NEG	22.2	POS	0		NEG	23.97	POS	21.6
44DX3-214-24-1-14-2	137	All data	44DX3-214	44DX3	214	2017-10-05	2	5.49815	1	24	Cairns	wmelcs	Cairns-wmelcs	#N/A	1	abdomen	14	2	37.62	NEG	20.02	POS	0		NEG	17.2	POS	17.66	POS	17.77	POS		1.00623	44DX3-214-24-3-14-2	#N/A	3	head-thorax	14	2	#N/A	#N/A	#N/A	#N/A	0	#N/A	#N/A	#N/A	#N/A	#N/A
44DX3-214-24-1-14-3	138	All data	44DX3-214	44DX3	214	2017-10-05	2	5.49815	1	24	Cairns	wmelcs	Cairns-wmelcs	#N/A	1	abdomen	14	3	28.42	POS	20.52	POS	1		NEG	17.44	POS	18.26	POS	18.15	POS	0.638635	0.993976	44DX3-214-24-3-14-3	733	3	head-thorax	14	3		NEG	22.23	POS	0		NEG	25.33	POS	20.31
44DX3-214-24-1-14-4	139	All data	44DX3-214	44DX3	214	2017-10-05	2	5.49815	1	24	Cairns	wmelcs	Cairns-wmelcs	#N/A	1	abdomen	14	4	23.89	POS	20.67	POS	1		NEG	17.73	POS	17.93	POS	18.18	POS	0.760988	1.01394	44DX3-214-24-3-14-4	734	3	head-thorax	14	4		NEG	22.53	POS	0		NEG	25.95	POS	21.38
44DX3-214-24-1-14-5	140	All data	44DX3-214	44DX3	214	2017-10-05	2	5.49815	1	24	Cairns	wmelcs	Cairns-wmelcs	#N/A	1	abdomen	14	5	24.89	POS	20.7	POS	1		NEG	16.95	POS	17.8	POS	18.44	POS	0.74086	1.03596	44DX3-214-24-3-14-5	735	3	head-thorax	14	5		NEG	21.86	POS	0		NEG	21.78	POS	20.94
44DX3-214-24-1-14-6	141	All data	44DX3-214	44DX3	214	2017-10-05	2	5.49815	1	24	Cairns	wmelcs	Cairns-wmelcs	#N/A	1	abdomen	14	6	27.35	POS	20.19	POS	1		NEG	17.52	POS	17.89	POS	17.95	POS	0.656307	1.00335	44DX3-214-24-3-14-6	736	3	head-thorax	14	6		NEG	21.91	POS	0		NEG	21.49	POS	20.7
44DX3-214-24-1-14-7	142	All data	44DX3-214	44DX3	214	2017-10-05	2	5.49815	1	24	Cairns	wmelcs	Cairns-wmelcs	#N/A	1	abdomen	14	7	29.49	POS	21.06	POS	1		NEG	17.09	POS	17.65	POS	18.65	POS	0.632418	1.05666	44DX3-214-24-3-14-7	737	3	head-thorax	14	7		NEG	21.99	POS	0		NEG	21.22	POS	20.55
44DX3-214-24-1-14-8	143	All data	44DX3-214	44DX3	214	2017-10-05	2	5.49815	1	24	Cairns	wmelcs	Cairns-wmelcs	#N/A	1	abdomen	14	8	26.14	POS	19.57	POS	1		NEG	17.81	POS	18.64	POS	17.65	POS	0.67521	0.946888	44DX3-214-24-3-14-8	738	3	head-thorax	14	8		NEG	21.8	POS	0		NEG	21.45	POS	20.44
44DX3-214-24-1-14-9	144	All data	44DX3-214	44DX3	214	2017-10-05	2	5.49815	1	24	Cairns	wmelcs	Cairns-wmelcs	#N/A	1	abdomen	14	9	27.38	POS	19.87	POS	1		NEG	16.77	POS	17.06	POS	18.12	POS	0.661797	1.06213	44DX3-214-24-3-14-9	739	3	head-thorax	14	9		NEG	21.91	POS	0		NEG	20.92	POS	20.29
44DX3-214-24-1-14-10	145	All data	44DX3-214	44DX3	214	2017-10-05	2	5.49815	1	24	Cairns	wmelcs	Cairns-wmelcs	#N/A	1	abdomen	14	10	25.69	POS	19.22	POS	1		NEG	17.49	POS	18.1	POS	17.45	POS	0.679253	0.964088	44DX3-214-24-3-14-10	740	3	head-thorax	14	10		NEG	22	POS	0		NEG	22	POS	20.97
44DX3-214-24-1-14-11	146	All data	44DX3-214	44DX3	214	2017-10-05	2	5.49815	1	24	Cairns	wmelcs	Cairns-wmelcs	#N/A	1	abdomen	14	11	20.94	POS	19.55	POS	1		NEG	17.51	POS	18.18	POS	17.23	POS	0.822827	0.947745	44DX3-214-24-3-14-11	741	3	head-thorax	14	11	30.06	POS	22.29	POS	1		NEG	23.87	POS	22.64
44DX3-214-24-1-14-12	147	All data	44DX3-214	44DX3	214	2017-10-05	2	5.49815	1	24	Cairns	wmelcs	Cairns-wmelcs	#N/A	1	abdomen	14	12	30.47	POS	20.69	POS	1		NEG	17.37	POS	17.77	POS	18.25	POS	0.59895	1.02701	44DX3-214-24-3-14-12	742	3	head-thorax	14	12		NEG	22.45	POS	0		NEG	21.73	POS	20.58
44DX3-214-24-1-14-13	148	All data	44DX3-214	44DX3	214	2017-10-05	2	5.49815	1	24	Cairns	wmelcs	Cairns-wmelcs	#N/A	1	abdomen	14	13	25.2	POS	19.54	POS	1		NEG	17.59	POS	18.34	POS	17.55	POS	0.696429	0.956925	44DX3-214-24-3-14-13	743	3	head-thorax	14	13		NEG	21.47	POS	0		NEG	21.12	POS	20.36
44DX3-214-24-1-14-14	149	All data	44DX3-214	44DX3	214	2017-10-05	2	5.49815	1	24	Cairns	wmelcs	Cairns-wmelcs	#N/A	1	abdomen	14	14	22.35	POS	19.1	POS	1		NEG	16.53	POS	17.01	POS	17.24	POS	0.771365	1.01352	44DX3-214-24-3-14-14	744	3	head-thorax	14	14		NEG	21.92	POS	0		NEG	21.47	POS	20.71
44DX3-214-24-1-14-15	150	All data	44DX3-214	44DX3	214	2017-10-05	2	5.49815	1	24	Cairns	wmelcs	Cairns-wmelcs	#N/A	1	abdomen	14	15	25.54	POS	20.01	POS	1		NEG	17.6	POS	18.17	POS	17.68	POS	0.692247	0.973032	44DX3-214-24-3-14-15	745	3	head-thorax	14	15		NEG	22.13	POS	0		NEG	22.58	POS	21.01
44DX3-217-7-1-14-1	151	All data	44DX3-217	44DX3	217	2017-10-09	4	5.7	1	7	HCM	wt	HCM-wt	#N/A	1	abdomen	14	1		NEG	21.31	POS	0		NEG		NEG		NEG	18.84	POS			44DX3-217-7-3-14-1	#N/A	3	head-thorax	14	1	#N/A	#N/A	#N/A	#N/A	0	#N/A	#N/A	#N/A	#N/A	#N/A
44DX3-217-7-1-14-2	152	All data	44DX3-217	44DX3	217	2017-10-09	4	5.7	1	7	HCM	wt	HCM-wt	#N/A	1	abdomen	14	2		NEG	21.52	POS	0		NEG		NEG		NEG	20	POS			44DX3-217-7-3-14-2	#N/A	3	head-thorax	14	2	#N/A	#N/A	#N/A	#N/A	0	#N/A	#N/A	#N/A	#N/A	#N/A
44DX3-217-7-1-14-3	153	All data	44DX3-217	44DX3	217	2017-10-09	4	5.7	1	7	HCM	wt	HCM-wt	#N/A	1	abdomen	14	3		NEG	19.23	POS	0		NEG		NEG		NEG	18.12	POS			44DX3-217-7-3-14-3	#N/A	3	head-thorax	14	3	#N/A	#N/A	#N/A	#N/A	0	#N/A	#N/A	#N/A	#N/A	#N/A
44DX3-217-7-1-14-4	154	All data	44DX3-217	44DX3	217	2017-10-09	4	5.7	1	7	HCM	wt	HCM-wt	#N/A	1	abdomen	14	4		NEG	20.51	POS	0		NEG		NEG		NEG	18.48	POS			44DX3-217-7-3-14-4	#N/A	3	head-thorax	14	4	#N/A	#N/A	#N/A	#N/A	0	#N/A	#N/A	#N/A	#N/A	#N/A
44DX3-217-7-1-14-5	155	All data	44DX3-217	44DX3	217	2017-10-09	4	5.7	1	7	HCM	wt	HCM-wt	#N/A	1	abdomen	14	5		NEG	20.62	POS	0		NEG		NEG		NEG	18.43	POS			44DX3-217-7-3-14-5	#N/A	3	head-thorax	14	5	#N/A	#N/A	#N/A	#N/A	0	#N/A	#N/A	#N/A	#N/A	#N/A
44DX3-217-7-1-14-6	156	All data	44DX3-217	44DX3	217	2017-10-09	4	5.7	1	7	HCM	wt	HCM-wt	#N/A	1	abdomen	14	6		NEG	20.72	POS	0		NEG		NEG		NEG	18.16	POS			44DX3-217-7-3-14-6	#N/A	3	head-thorax	14	6	#N/A	#N/A	#N/A	#N/A	0	#N/A	#N/A	#N/A	#N/A	#N/A
44DX3-217-7-1-14-7	157	All data	44DX3-217	44DX3	217	2017-10-09	4	5.7	1	7	HCM	wt	HCM-wt	#N/A	1	abdomen	14	7		NEG	19.67	POS	0		NEG		NEG		NEG	17.63	POS			44DX3-217-7-3-14-7	#N/A	3	head-thorax	14	7	#N/A	#N/A	#N/A	#N/A	0	#N/A	#N/A	#N/A	#N/A	#N/A
44DX3-217-7-1-14-8	158	All data	44DX3-217	44DX3	217	2017-10-09	4	5.7	1	7	HCM	wt	HCM-wt	#N/A	1	abdomen	14	8		NEG	20.65	POS	0		NEG		NEG		NEG	18.95	POS			44DX3-217-7-3-14-8	#N/A	3	head-thorax	14	8	#N/A	#N/A	#N/A	#N/A	0	#N/A	#N/A	#N/A	#N/A	#N/A
44DX3-217-7-1-14-9	159	All data	44DX3-217	44DX3	217	2017-10-09	4	5.7	1	7	HCM	wt	HCM-wt	#N/A	1	abdomen	14	9		NEG	20.91	POS	0		NEG		NEG		NEG	18.56	POS			44DX3-217-7-3-14-9	#N/A	3	head-thorax	14	9	#N/A	#N/A	#N/A	#N/A	0	#N/A	#N/A	#N/A	#N/A	#N/A
44DX3-217-7-1-14-10	160	All data	44DX3-217	44DX3	217	2017-10-09	4	5.7	1	7	HCM	wt	HCM-wt	#N/A	1	abdomen	14	10		NEG	20.7	POS	0		NEG		NEG		NEG	18.84	POS			44DX3-217-7-3-14-10	#N/A	3	head-thorax	14	10	#N/A	#N/A	#N/A	#N/A	0	#N/A	#N/A	#N/A	#N/A	#N/A
44DX3-217-7-1-14-11	161	All data	44DX3-217	44DX3	217	2017-10-09	4	5.7	1	7	HCM	wt	HCM-wt	#N/A	1	abdomen	14	11		NEG	21.19	POS	0		NEG		NEG		NEG	19.63	POS			44DX3-217-7-3-14-11	#N/A	3	head-thorax	14	11	#N/A	#N/A	#N/A	#N/A	0	#N/A	#N/A	#N/A	#N/A	#N/A
44DX3-217-7-1-14-12	162	All data	44DX3-217	44DX3	217	2017-10-09	4	5.7	1	7	HCM	wt	HCM-wt	#N/A	1	abdomen	14	12		NEG	20.57	POS	0		NEG		NEG		NEG	18.34	POS			44DX3-217-7-3-14-12	#N/A	3	head-thorax	14	12	#N/A	#N/A	#N/A	#N/A	0	#N/A	#N/A	#N/A	#N/A	#N/A
44DX3-217-7-1-14-13	163	All data	44DX3-217	44DX3	217	2017-10-09	4	5.7	1	7	HCM	wt	HCM-wt	#N/A	1	abdomen	14	13		NEG	20.88	POS	0		NEG		NEG		NEG	18.97	POS			44DX3-217-7-3-14-13	#N/A	3	head-thorax	14	13	#N/A	#N/A	#N/A	#N/A	0	#N/A	#N/A	#N/A	#N/A	#N/A
44DX3-217-7-1-14-14	164	All data	44DX3-217	44DX3	217	2017-10-09	4	5.7	1	7	HCM	wt	HCM-wt	#N/A	1	abdomen	14	14		NEG	20.76	POS	0		NEG		NEG		NEG	18.33	POS			44DX3-217-7-3-14-14	#N/A	3	head-thorax	14	14	#N/A	#N/A	#N/A	#N/A	0	#N/A	#N/A	#N/A	#N/A	#N/A
44DX3-217-7-1-14-15	165	All data	44DX3-217	44DX3	217	2017-10-09	4	5.7	1	7	HCM	wt	HCM-wt	#N/A	1	abdomen	14	15		NEG	21.03	POS	0		NEG		NEG		NEG	18.76	POS			44DX3-217-7-3-14-15	#N/A	3	head-thorax	14	15	#N/A	#N/A	#N/A	#N/A	0	#N/A	#N/A	#N/A	#N/A	#N/A
44DX3-217-15-1-14-1	166	All data	44DX3-217	44DX3	217	2017-10-09	4	5.7	1	15	HCM	wmel	HCM-wmel	#N/A	1	abdomen	14	1		NEG	21.81	POS	0		NEG		NEG	17.13	POS	19.78	POS		1.1547	44DX3-217-15-3-14-1	#N/A	3	head-thorax	14	1	#N/A	#N/A	#N/A	#N/A	0	#N/A	#N/A	#N/A	#N/A	#N/A
44DX3-217-15-1-14-2	167	All data	44DX3-217	44DX3	217	2017-10-09	4	5.7	1	15	HCM	wmel	HCM-wmel	#N/A	1	abdomen	14	2		NEG	20.95	POS	0		NEG		NEG	17.43	POS	19.05	POS		1.09294	44DX3-217-15-3-14-2	#N/A	3	head-thorax	14	2	#N/A	#N/A	#N/A	#N/A	0	#N/A	#N/A	#N/A	#N/A	#N/A
44DX3-217-15-1-14-3	168	All data	44DX3-217	44DX3	217	2017-10-09	4	5.7	1	15	HCM	wmel	HCM-wmel	#N/A	1	abdomen	14	3		NEG	20.78	POS	0		NEG		NEG	17.17	POS	18.95	POS		1.10367	44DX3-217-15-3-14-3	#N/A	3	head-thorax	14	3	#N/A	#N/A	#N/A	#N/A	0	#N/A	#N/A	#N/A	#N/A	#N/A
44DX3-217-15-1-14-4	169	All data	44DX3-217	44DX3	217	2017-10-09	4	5.7	1	15	HCM	wmel	HCM-wmel	#N/A	1	abdomen	14	4		NEG	20.77	POS	0		NEG		NEG	17.61	POS	19.02	POS		1.08007	44DX3-217-15-3-14-4	#N/A	3	head-thorax	14	4	#N/A	#N/A	#N/A	#N/A	0	#N/A	#N/A	#N/A	#N/A	#N/A
44DX3-217-15-1-14-5	170	All data	44DX3-217	44DX3	217	2017-10-09	4	5.7	1	15	HCM	wmel	HCM-wmel	#N/A	1	abdomen	14	5		NEG	21.02	POS	0		NEG		NEG	17.97	POS	19.01	POS		1.05787	44DX3-217-15-3-14-5	#N/A	3	head-thorax	14	5	#N/A	#N/A	#N/A	#N/A	0	#N/A	#N/A	#N/A	#N/A	#N/A
44DX3-217-15-1-14-6	171	All data	44DX3-217	44DX3	217	2017-10-09	4	5.7	1	15	HCM	wmel	HCM-wmel	#N/A	1	abdomen	14	6		NEG	20.96	POS	0		NEG		NEG	18.23	POS	19.08	POS		1.04663	44DX3-217-15-3-14-6	#N/A	3	head-thorax	14	6	#N/A	#N/A	#N/A	#N/A	0	#N/A	#N/A	#N/A	#N/A	#N/A
44DX3-217-15-1-14-7	172	All data	44DX3-217	44DX3	217	2017-10-09	4	5.7	1	15	HCM	wmel	HCM-wmel	#N/A	1	abdomen	14	7		NEG	21.45	POS	0		NEG		NEG	18.32	POS	19.67	POS		1.07369	44DX3-217-15-3-14-7	#N/A	3	head-thorax	14	7	#N/A	#N/A	#N/A	#N/A	0	#N/A	#N/A	#N/A	#N/A	#N/A
44DX3-217-15-1-14-8	173	All data	44DX3-217	44DX3	217	2017-10-09	4	5.7	1	15	HCM	wmel	HCM-wmel	#N/A	1	abdomen	14	8		NEG	20.92	POS	0		NEG		NEG	18.16	POS	19.08	POS		1.05066	44DX3-217-15-3-14-8	#N/A	3	head-thorax	14	8	#N/A	#N/A	#N/A	#N/A	0	#N/A	#N/A	#N/A	#N/A	#N/A
44DX3-217-15-1-14-9	174	All data	44DX3-217	44DX3	217	2017-10-09	4	5.7	1	15	HCM	wmel	HCM-wmel	#N/A	1	abdomen	14	9		NEG	20.87	POS	0		NEG		NEG	18.18	POS	18.79	POS		1.03355	44DX3-217-15-3-14-9	#N/A	3	head-thorax	14	9	#N/A	#N/A	#N/A	#N/A	0	#N/A	#N/A	#N/A	#N/A	#N/A
44DX3-217-15-1-14-10	175	All data	44DX3-217	44DX3	217	2017-10-09	4	5.7	1	15	HCM	wmel	HCM-wmel	#N/A	1	abdomen	14	10		NEG	20.86	POS	0		NEG		NEG	17.45	POS	19.02	POS		1.08997	44DX3-217-15-3-14-10	#N/A	3	head-thorax	14	10	#N/A	#N/A	#N/A	#N/A	0	#N/A	#N/A	#N/A	#N/A	#N/A
44DX3-217-15-1-14-11	176	All data	44DX3-217	44DX3	217	2017-10-09	4	5.7	1	15	HCM	wmel	HCM-wmel	#N/A	1	abdomen	14	11		NEG	19.83	POS	0		NEG		NEG	16.91	POS	18.55	POS		1.09698	44DX3-217-15-3-14-11	#N/A	3	head-thorax	14	11	#N/A	#N/A	#N/A	#N/A	0	#N/A	#N/A	#N/A	#N/A	#N/A
44DX3-217-15-1-14-12	177	All data	44DX3-217	44DX3	217	2017-10-09	4	5.7	1	15	HCM	wmel	HCM-wmel	#N/A	1	abdomen	14	12		NEG	20.28	POS	0		NEG		NEG	17.32	POS	18.67	POS		1.07794	44DX3-217-15-3-14-12	#N/A	3	head-thorax	14	12	#N/A	#N/A	#N/A	#N/A	0	#N/A	#N/A	#N/A	#N/A	#N/A
44DX3-217-15-1-14-13	178	All data	44DX3-217	44DX3	217	2017-10-09	4	5.7	1	15	HCM	wmel	HCM-wmel	#N/A	1	abdomen	14	13		NEG	20.61	POS	0		NEG		NEG	17.19	POS	18.28	POS		1.06341	44DX3-217-15-3-14-13	#N/A	3	head-thorax	14	13	#N/A	#N/A	#N/A	#N/A	0	#N/A	#N/A	#N/A	#N/A	#N/A
44DX3-217-15-1-14-14	179	All data	44DX3-217	44DX3	217	2017-10-09	4	5.7	1	15	HCM	wmel	HCM-wmel	#N/A	1	abdomen	14	14		NEG	20.83	POS	0		NEG		NEG	18.23	POS	18.46	POS		1.01262	44DX3-217-15-3-14-14	#N/A	3	head-thorax	14	14	#N/A	#N/A	#N/A	#N/A	0	#N/A	#N/A	#N/A	#N/A	#N/A
44DX3-217-15-1-14-15	180	All data	44DX3-217	44DX3	217	2017-10-09	4	5.7	1	15	HCM	wmel	HCM-wmel	#N/A	1	abdomen	14	15		NEG	20.25	POS	0		NEG		NEG	17.48	POS	17.7	POS		1.01259	44DX3-217-15-3-14-15	#N/A	3	head-thorax	14	15	#N/A	#N/A	#N/A	#N/A	0	#N/A	#N/A	#N/A	#N/A	#N/A
44DX3-217-21-1-14-1	181	All data	44DX3-217	44DX3	217	2017-10-09	4	5.7	1	21	Cairns	wt	Cairns-wt	#N/A	1	abdomen	14	1		NEG	20.07	POS	0		NEG		NEG		NEG	17.6	POS			44DX3-217-21-3-14-1	#N/A	3	head-thorax	14	1	#N/A	#N/A	#N/A	#N/A	0	#N/A	#N/A	#N/A	#N/A	#N/A
44DX3-217-21-1-14-2	182	All data	44DX3-217	44DX3	217	2017-10-09	4	5.7	1	21	Cairns	wt	Cairns-wt	#N/A	1	abdomen	14	2		NEG	21.86	POS	0		NEG		NEG		NEG	18.9	POS			44DX3-217-21-3-14-2	#N/A	3	head-thorax	14	2	#N/A	#N/A	#N/A	#N/A	0	#N/A	#N/A	#N/A	#N/A	#N/A
44DX3-217-21-1-14-3	183	All data	44DX3-217	44DX3	217	2017-10-09	4	5.7	1	21	Cairns	wt	Cairns-wt	#N/A	1	abdomen	14	3		NEG	18.57	POS	0		NEG		NEG		NEG	16.38	POS			44DX3-217-21-3-14-3	#N/A	3	head-thorax	14	3	#N/A	#N/A	#N/A	#N/A	0	#N/A	#N/A	#N/A	#N/A	#N/A
44DX3-217-21-1-14-4	184	All data	44DX3-217	44DX3	217	2017-10-09	4	5.7	1	21	Cairns	wt	Cairns-wt	#N/A	1	abdomen	14	4		NEG	20.21	POS	0		NEG		NEG		NEG	18.56	POS			44DX3-217-21-3-14-4	#N/A	3	head-thorax	14	4	#N/A	#N/A	#N/A	#N/A	0	#N/A	#N/A	#N/A	#N/A	#N/A
44DX3-217-21-1-14-5	185	All data	44DX3-217	44DX3	217	2017-10-09	4	5.7	1	21	Cairns	wt	Cairns-wt	#N/A	1	abdomen	14	5		NEG	20.53	POS	0		NEG		NEG		NEG	18.07	POS			44DX3-217-21-3-14-5	#N/A	3	head-thorax	14	5	#N/A	#N/A	#N/A	#N/A	0	#N/A	#N/A	#N/A	#N/A	#N/A
44DX3-217-21-1-14-6	186	All data	44DX3-217	44DX3	217	2017-10-09	4	5.7	1	21	Cairns	wt	Cairns-wt	#N/A	1	abdomen	14	6		NEG	20.65	POS	0		NEG		NEG		NEG	18.2	POS			44DX3-217-21-3-14-6	#N/A	3	head-thorax	14	6	#N/A	#N/A	#N/A	#N/A	0	#N/A	#N/A	#N/A	#N/A	#N/A
44DX3-217-21-1-14-7	187	All data	44DX3-217	44DX3	217	2017-10-09	4	5.7	1	21	Cairns	wt	Cairns-wt	#N/A	1	abdomen	14	7		NEG	20.85	POS	0		NEG		NEG		NEG	18.43	POS			44DX3-217-21-3-14-7	#N/A	3	head-thorax	14	7	#N/A	#N/A	#N/A	#N/A	0	#N/A	#N/A	#N/A	#N/A	#N/A
44DX3-217-21-1-14-8	188	All data	44DX3-217	44DX3	217	2017-10-09	4	5.7	1	21	Cairns	wt	Cairns-wt	#N/A	1	abdomen	14	8		NEG	20.16	POS	0		NEG		NEG		NEG	17.68	POS			44DX3-217-21-3-14-8	#N/A	3	head-thorax	14	8	#N/A	#N/A	#N/A	#N/A	0	#N/A	#N/A	#N/A	#N/A	#N/A
44DX3-217-21-1-14-9	189	All data	44DX3-217	44DX3	217	2017-10-09	4	5.7	1	21	Cairns	wt	Cairns-wt	#N/A	1	abdomen	14	9		NEG	21.25	POS	0		NEG		NEG		NEG	18.83	POS			44DX3-217-21-3-14-9	#N/A	3	head-thorax	14	9	#N/A	#N/A	#N/A	#N/A	0	#N/A	#N/A	#N/A	#N/A	#N/A
44DX3-217-21-1-14-10	190	All data	44DX3-217	44DX3	217	2017-10-09	4	5.7	1	21	Cairns	wt	Cairns-wt	#N/A	1	abdomen	14	10		NEG	21.63	POS	0		NEG		NEG		NEG	18.55	POS			44DX3-217-21-3-14-10	#N/A	3	head-thorax	14	10	#N/A	#N/A	#N/A	#N/A	0	#N/A	#N/A	#N/A	#N/A	#N/A
44DX3-217-21-1-14-11	191	All data	44DX3-217	44DX3	217	2017-10-09	4	5.7	1	21	Cairns	wt	Cairns-wt	#N/A	1	abdomen	14	11		NEG	20.24	POS	0		NEG		NEG		NEG	17.64	POS			44DX3-217-21-3-14-11	#N/A	3	head-thorax	14	11	#N/A	#N/A	#N/A	#N/A	0	#N/A	#N/A	#N/A	#N/A	#N/A
44DX3-217-21-1-14-12	192	All data	44DX3-217	44DX3	217	2017-10-09	4	5.7	1	21	Cairns	wt	Cairns-wt	#N/A	1	abdomen	14	12		NEG	20.74	POS	0		NEG		NEG		NEG	17.95	POS			44DX3-217-21-3-14-12	#N/A	3	head-thorax	14	12	#N/A	#N/A	#N/A	#N/A	0	#N/A	#N/A	#N/A	#N/A	#N/A
44DX3-217-21-1-14-13	193	All data	44DX3-217	44DX3	217	2017-10-09	4	5.7	1	21	Cairns	wt	Cairns-wt	#N/A	1	abdomen	14	13		NEG	19.85	POS	0		NEG		NEG		NEG	17.79	POS			44DX3-217-21-3-14-13	#N/A	3	head-thorax	14	13	#N/A	#N/A	#N/A	#N/A	0	#N/A	#N/A	#N/A	#N/A	#N/A
44DX3-217-21-1-14-14	194	All data	44DX3-217	44DX3	217	2017-10-09	4	5.7	1	21	Cairns	wt	Cairns-wt	#N/A	1	abdomen	14	14		NEG	19.96	POS	0		NEG		NEG		NEG	17.24	POS			44DX3-217-21-3-14-14	#N/A	3	head-thorax	14	14	#N/A	#N/A	#N/A	#N/A	0	#N/A	#N/A	#N/A	#N/A	#N/A
44DX3-217-21-1-14-15	195	All data	44DX3-217	44DX3	217	2017-10-09	4	5.7	1	21	Cairns	wt	Cairns-wt	#N/A	1	abdomen	14	15		NEG	20.64	POS	0		NEG		NEG		NEG	17.82	POS			44DX3-217-21-3-14-15	#N/A	3	head-thorax	14	15	#N/A	#N/A	#N/A	#N/A	0	#N/A	#N/A	#N/A	#N/A	#N/A
44DX3-217-22-1-14-1	196	All data	44DX3-217	44DX3	217	2017-10-09	4	5.7	1	22	Cairns	wmel	Cairns-wmel	#N/A	1	abdomen	14	1		NEG	20.3	POS	0		NEG		NEG	17.33	POS	18.27	POS		1.05424	44DX3-217-22-3-14-1	#N/A	3	head-thorax	14	1	#N/A	#N/A	#N/A	#N/A	0	#N/A	#N/A	#N/A	#N/A	#N/A
44DX3-217-22-1-14-2	197	All data	44DX3-217	44DX3	217	2017-10-09	4	5.7	1	22	Cairns	wmel	Cairns-wmel	#N/A	1	abdomen	14	2		NEG	20.87	POS	0		NEG		NEG	15.17	POS	17.6	POS		1.16018	44DX3-217-22-3-14-2	#N/A	3	head-thorax	14	2	#N/A	#N/A	#N/A	#N/A	0	#N/A	#N/A	#N/A	#N/A	#N/A
44DX3-217-22-1-14-3	198	All data	44DX3-217	44DX3	217	2017-10-09	4	5.7	1	22	Cairns	wmel	Cairns-wmel	#N/A	1	abdomen	14	3		NEG	21.52	POS	0		NEG		NEG	16.6	POS	19.25	POS		1.15964	44DX3-217-22-3-14-3	#N/A	3	head-thorax	14	3	#N/A	#N/A	#N/A	#N/A	0	#N/A	#N/A	#N/A	#N/A	#N/A
44DX3-217-22-1-14-4	199	All data	44DX3-217	44DX3	217	2017-10-09	4	5.7	1	22	Cairns	wmel	Cairns-wmel	#N/A	1	abdomen	14	4		NEG	19.8	POS	0		NEG		NEG	16.69	POS	18.3	POS		1.09646	44DX3-217-22-3-14-4	#N/A	3	head-thorax	14	4	#N/A	#N/A	#N/A	#N/A	0	#N/A	#N/A	#N/A	#N/A	#N/A
44DX3-217-22-1-14-5	200	All data	44DX3-217	44DX3	217	2017-10-09	4	5.7	1	22	Cairns	wmel	Cairns-wmel	#N/A	1	abdomen	14	5		NEG	20.18	POS	0		NEG		NEG	18.09	POS	18.49	POS		1.02211	44DX3-217-22-3-14-5	#N/A	3	head-thorax	14	5	#N/A	#N/A	#N/A	#N/A	0	#N/A	#N/A	#N/A	#N/A	#N/A
44DX3-217-22-1-14-6	201	All data	44DX3-217	44DX3	217	2017-10-09	4	5.7	1	22	Cairns	wmel	Cairns-wmel	#N/A	1	abdomen	14	6		NEG	21.15	POS	0		NEG		NEG	16.7	POS	19.02	POS		1.13892	44DX3-217-22-3-14-6	#N/A	3	head-thorax	14	6	#N/A	#N/A	#N/A	#N/A	0	#N/A	#N/A	#N/A	#N/A	#N/A
44DX3-217-22-1-14-7	202	All data	44DX3-217	44DX3	217	2017-10-09	4	5.7	1	22	Cairns	wmel	Cairns-wmel	#N/A	1	abdomen	14	7		NEG	20.55	POS	0		NEG		NEG	17.88	POS	18.25	POS		1.02069	44DX3-217-22-3-14-7	#N/A	3	head-thorax	14	7	#N/A	#N/A	#N/A	#N/A	0	#N/A	#N/A	#N/A	#N/A	#N/A
44DX3-217-22-1-14-8	203	All data	44DX3-217	44DX3	217	2017-10-09	4	5.7	1	22	Cairns	wmel	Cairns-wmel	#N/A	1	abdomen	14	8		NEG	21.09	POS	0		NEG		NEG	16.87	POS	18.47	POS		1.09484	44DX3-217-22-3-14-8	#N/A	3	head-thorax	14	8	#N/A	#N/A	#N/A	#N/A	0	#N/A	#N/A	#N/A	#N/A	#N/A
44DX3-217-22-1-14-9	204	All data	44DX3-217	44DX3	217	2017-10-09	4	5.7	1	22	Cairns	wmel	Cairns-wmel	#N/A	1	abdomen	14	9		NEG	20.99	POS	0		NEG		NEG	17.25	POS	18.11	POS		1.04986	44DX3-217-22-3-14-9	#N/A	3	head-thorax	14	9	#N/A	#N/A	#N/A	#N/A	0	#N/A	#N/A	#N/A	#N/A	#N/A
44DX3-217-22-1-14-10	205	All data	44DX3-217	44DX3	217	2017-10-09	4	5.7	1	22	Cairns	wmel	Cairns-wmel	#N/A	1	abdomen	14	10		NEG	21.88	POS	0		NEG		NEG	16.98	POS	19.33	POS		1.1384	44DX3-217-22-3-14-10	#N/A	3	head-thorax	14	10	#N/A	#N/A	#N/A	#N/A	0	#N/A	#N/A	#N/A	#N/A	#N/A
44DX3-217-22-1-14-11	206	All data	44DX3-217	44DX3	217	2017-10-09	4	5.7	1	22	Cairns	wmel	Cairns-wmel	#N/A	1	abdomen	14	11		NEG	20.67	POS	0		NEG		NEG	16.77	POS	18.19	POS		1.08468	44DX3-217-22-3-14-11	#N/A	3	head-thorax	14	11	#N/A	#N/A	#N/A	#N/A	0	#N/A	#N/A	#N/A	#N/A	#N/A
44DX3-217-22-1-14-12	207	All data	44DX3-217	44DX3	217	2017-10-09	4	5.7	1	22	Cairns	wmel	Cairns-wmel	#N/A	1	abdomen	14	12		NEG	20.51	POS	0		NEG		NEG	16.31	POS	17.81	POS		1.09197	44DX3-217-22-3-14-12	#N/A	3	head-thorax	14	12	#N/A	#N/A	#N/A	#N/A	0	#N/A	#N/A	#N/A	#N/A	#N/A
44DX3-217-22-1-14-13	208	All data	44DX3-217	44DX3	217	2017-10-09	4	5.7	1	22	Cairns	wmel	Cairns-wmel	#N/A	1	abdomen	14	13		NEG	20.11	POS	0		NEG		NEG	15.5	POS	17.28	POS		1.11484	44DX3-217-22-3-14-13	#N/A	3	head-thorax	14	13	#N/A	#N/A	#N/A	#N/A	0	#N/A	#N/A	#N/A	#N/A	#N/A
44DX3-217-22-1-14-14	209	All data	44DX3-217	44DX3	217	2017-10-09	4	5.7	1	22	Cairns	wmel	Cairns-wmel	#N/A	1	abdomen	14	14		NEG	21.67	POS	0		NEG		NEG	17.28	POS	19.84	POS		1.14815	44DX3-217-22-3-14-14	#N/A	3	head-thorax	14	14	#N/A	#N/A	#N/A	#N/A	0	#N/A	#N/A	#N/A	#N/A	#N/A
44DX3-217-22-1-14-15	210	All data	44DX3-217	44DX3	217	2017-10-09	4	5.7	1	22	Cairns	wmel	Cairns-wmel	#N/A	1	abdomen	14	15		NEG	21.25	POS	0		NEG		NEG	17.44	POS	18.52	POS		1.06193	44DX3-217-22-3-14-15	#N/A	3	head-thorax	14	15	#N/A	#N/A	#N/A	#N/A	0	#N/A	#N/A	#N/A	#N/A	#N/A
44DX3-217-23-1-14-1	211	All data	44DX3-217	44DX3	217	2017-10-09	4	5.7	1	23	Cairns	walb	Cairns-walb	#N/A	1	abdomen	14	1	28.73	POS	20.9	POS	1	14.87	POS		NEG		NEG	18	POS	0.626523		44DX3-217-23-3-14-1	746	3	head-thorax	14	1		NEG	22.14	POS	0	15.81	POS		NEG
44DX3-217-23-1-14-2	212	All data	44DX3-217	44DX3	217	2017-10-09	4	5.7	1	23	Cairns	walb	Cairns-walb	#N/A	1	abdomen	14	2		NEG	21.22	POS	0	16.89	POS		NEG		NEG	18.97	POS			44DX3-217-23-3-14-2	#N/A	3	head-thorax	14	2	#N/A	#N/A	#N/A	#N/A	0	#N/A	#N/A	#N/A	#N/A	#N/A
44DX3-217-23-1-14-3	213	All data	44DX3-217	44DX3	217	2017-10-09	4	5.7	1	23	Cairns	walb	Cairns-walb	#N/A	1	abdomen	14	3		NEG	20.77	POS	0	14.18	POS		NEG		NEG	17.78	POS			44DX3-217-23-3-14-3	#N/A	3	head-thorax	14	3	#N/A	#N/A	#N/A	#N/A	0	#N/A	#N/A	#N/A	#N/A	#N/A
44DX3-217-23-1-14-4	214	All data	44DX3-217	44DX3	217	2017-10-09	4	5.7	1	23	Cairns	walb	Cairns-walb	#N/A	1	abdomen	14	4		NEG	20.71	POS	0	13.25	POS		NEG		NEG	18.66	POS			44DX3-217-23-3-14-4	#N/A	3	head-thorax	14	4	#N/A	#N/A	#N/A	#N/A	0	#N/A	#N/A	#N/A	#N/A	#N/A
44DX3-217-23-1-14-5	215	All data	44DX3-217	44DX3	217	2017-10-09	4	5.7	1	23	Cairns	walb	Cairns-walb	#N/A	1	abdomen	14	5		NEG	20.8	POS	0	16.25	POS		NEG		NEG	18.07	POS			44DX3-217-23-3-14-5	#N/A	3	head-thorax	14	5	#N/A	#N/A	#N/A	#N/A	0	#N/A	#N/A	#N/A	#N/A	#N/A
44DX3-217-23-1-14-6	216	All data	44DX3-217	44DX3	217	2017-10-09	4	5.7	1	23	Cairns	walb	Cairns-walb	#N/A	1	abdomen	14	6		NEG	21.23	POS	0	13.47	POS		NEG		NEG	18.58	POS			44DX3-217-23-3-14-6	#N/A	3	head-thorax	14	6	#N/A	#N/A	#N/A	#N/A	0	#N/A	#N/A	#N/A	#N/A	#N/A
44DX3-217-23-1-14-7	217	All data	44DX3-217	44DX3	217	2017-10-09	4	5.7	1	23	Cairns	walb	Cairns-walb	#N/A	1	abdomen	14	7		NEG	20.56	POS	0	15.89	POS		NEG		NEG	18.51	POS			44DX3-217-23-3-14-7	#N/A	3	head-thorax	14	7	#N/A	#N/A	#N/A	#N/A	0	#N/A	#N/A	#N/A	#N/A	#N/A
44DX3-217-23-1-14-8	218	All data	44DX3-217	44DX3	217	2017-10-09	4	5.7	1	23	Cairns	walb	Cairns-walb	#N/A	1	abdomen	14	8		NEG	20.53	POS	0	14.34	POS		NEG		NEG	18.44	POS			44DX3-217-23-3-14-8	#N/A	3	head-thorax	14	8	#N/A	#N/A	#N/A	#N/A	0	#N/A	#N/A	#N/A	#N/A	#N/A
44DX3-217-23-1-14-9	219	All data	44DX3-217	44DX3	217	2017-10-09	4	5.7	1	23	Cairns	walb	Cairns-walb	#N/A	1	abdomen	14	9		NEG	20.93	POS	0	18.59	POS		NEG		NEG	18.32	POS			44DX3-217-23-3-14-9	#N/A	3	head-thorax	14	9	#N/A	#N/A	#N/A	#N/A	0	#N/A	#N/A	#N/A	#N/A	#N/A
44DX3-217-23-1-14-10	220	All data	44DX3-217	44DX3	217	2017-10-09	4	5.7	1	23	Cairns	walb	Cairns-walb	#N/A	1	abdomen	14	10		NEG	20.9	POS	0	17.45	POS		NEG		NEG	19.36	POS			44DX3-217-23-3-14-10	#N/A	3	head-thorax	14	10	#N/A	#N/A	#N/A	#N/A	0	#N/A	#N/A	#N/A	#N/A	#N/A
44DX3-217-23-1-14-11	221	All data	44DX3-217	44DX3	217	2017-10-09	4	5.7	1	23	Cairns	walb	Cairns-walb	#N/A	1	abdomen	14	11		NEG	20.29	POS	0	15.06	POS		NEG		NEG	17.98	POS			44DX3-217-23-3-14-11	#N/A	3	head-thorax	14	11	#N/A	#N/A	#N/A	#N/A	0	#N/A	#N/A	#N/A	#N/A	#N/A
44DX3-217-23-1-14-12	222	All data	44DX3-217	44DX3	217	2017-10-09	4	5.7	1	23	Cairns	walb	Cairns-walb	#N/A	1	abdomen	14	12	31.23	POS	20.32	POS	1	16.2	POS		NEG		NEG	18.1	POS	0.579571		44DX3-217-23-3-14-12	747	3	head-thorax	14	12		NEG	22.11	POS	0	17.78	POS		NEG
44DX3-217-23-1-14-13	223	All data	44DX3-217	44DX3	217	2017-10-09	4	5.7	1	23	Cairns	walb	Cairns-walb	#N/A	1	abdomen	14	13		NEG	20.67	POS	0	15.45	POS		NEG		NEG	17.78	POS			44DX3-217-23-3-14-13	#N/A	3	head-thorax	14	13	#N/A	#N/A	#N/A	#N/A	0	#N/A	#N/A	#N/A	#N/A	#N/A
44DX3-217-23-1-14-14	224	All data	44DX3-217	44DX3	217	2017-10-09	4	5.7	1	23	Cairns	walb	Cairns-walb	#N/A	1	abdomen	14	14		NEG	20.99	POS	0	17.15	POS		NEG		NEG	18.2	POS			44DX3-217-23-3-14-14	#N/A	3	head-thorax	14	14	#N/A	#N/A	#N/A	#N/A	0	#N/A	#N/A	#N/A	#N/A	#N/A
44DX3-217-23-1-14-15	225	All data	44DX3-217	44DX3	217	2017-10-09	4	5.7	1	23	Cairns	walb	Cairns-walb	#N/A	1	abdomen	14	15		NEG	20.93	POS	0	16.14	POS		NEG		NEG	18.33	POS			44DX3-217-23-3-14-15	#N/A	3	head-thorax	14	15	#N/A	#N/A	#N/A	#N/A	0	#N/A	#N/A	#N/A	#N/A	#N/A
44DX3-217-24-1-14-1	226	All data	44DX3-217	44DX3	217	2017-10-09	4	5.7	1	24	Cairns	wmelcs	Cairns-wmelcs	#N/A	1	abdomen	14	1		NEG	20.71	POS	0		NEG	17.17	POS	16.62	POS	17.73	POS		1.06679	44DX3-217-24-3-14-1	#N/A	3	head-thorax	14	1	#N/A	#N/A	#N/A	#N/A	0	#N/A	#N/A	#N/A	#N/A	#N/A
44DX3-217-24-1-14-2	227	All data	44DX3-217	44DX3	217	2017-10-09	4	5.7	1	24	Cairns	wmelcs	Cairns-wmelcs	#N/A	1	abdomen	14	2		NEG	20.52	POS	0		NEG	17.65	POS	17.45	POS	17.96	POS		1.02923	44DX3-217-24-3-14-2	#N/A	3	head-thorax	14	2	#N/A	#N/A	#N/A	#N/A	0	#N/A	#N/A	#N/A	#N/A	#N/A
44DX3-217-24-1-14-3	228	All data	44DX3-217	44DX3	217	2017-10-09	4	5.7	1	24	Cairns	wmelcs	Cairns-wmelcs	#N/A	1	abdomen	14	3		NEG	21.09	POS	0		NEG	19.5	POS	19.57	POS	17.87	POS		0.913132	44DX3-217-24-3-14-3	#N/A	3	head-thorax	14	3	#N/A	#N/A	#N/A	#N/A	0	#N/A	#N/A	#N/A	#N/A	#N/A
44DX3-217-24-1-14-4	229	All data	44DX3-217	44DX3	217	2017-10-09	4	5.7	1	24	Cairns	wmelcs	Cairns-wmelcs	#N/A	1	abdomen	14	4		NEG	22.64	POS	0		NEG	23.34	POS	23.76	POS	20.28	POS		0.853535	44DX3-217-24-3-14-4	#N/A	3	head-thorax	14	4	#N/A	#N/A	#N/A	#N/A	0	#N/A	#N/A	#N/A	#N/A	#N/A
44DX3-217-24-1-14-5	230	All data	44DX3-217	44DX3	217	2017-10-09	4	5.7	1	24	Cairns	wmelcs	Cairns-wmelcs	#N/A	1	abdomen	14	5		NEG	20.23	POS	0		NEG	17.1	POS	16.65	POS	18.59	POS		1.11652	44DX3-217-24-3-14-5	#N/A	3	head-thorax	14	5	#N/A	#N/A	#N/A	#N/A	0	#N/A	#N/A	#N/A	#N/A	#N/A
44DX3-217-24-1-14-6	231	All data	44DX3-217	44DX3	217	2017-10-09	4	5.7	1	24	Cairns	wmelcs	Cairns-wmelcs	#N/A	1	abdomen	14	6		NEG	21.66	POS	0		NEG	19.62	POS	19.77	POS	19.22	POS		0.97218	44DX3-217-24-3-14-6	#N/A	3	head-thorax	14	6	#N/A	#N/A	#N/A	#N/A	0	#N/A	#N/A	#N/A	#N/A	#N/A
44DX3-217-24-1-14-7	232	All data	44DX3-217	44DX3	217	2017-10-09	4	5.7	1	24	Cairns	wmelcs	Cairns-wmelcs	#N/A	1	abdomen	14	7		NEG	21.55	POS	0		NEG	18.72	POS	18.5	POS	19.15	POS		1.03514	44DX3-217-24-3-14-7	#N/A	3	head-thorax	14	7	#N/A	#N/A	#N/A	#N/A	0	#N/A	#N/A	#N/A	#N/A	#N/A
44DX3-217-24-1-14-8	233	All data	44DX3-217	44DX3	217	2017-10-09	4	5.7	1	24	Cairns	wmelcs	Cairns-wmelcs	#N/A	1	abdomen	14	8		NEG	20.77	POS	0		NEG	18.2	POS	17.53	POS	18.24	POS		1.0405	44DX3-217-24-3-14-8	#N/A	3	head-thorax	14	8	#N/A	#N/A	#N/A	#N/A	0	#N/A	#N/A	#N/A	#N/A	#N/A
44DX3-217-24-1-14-9	234	All data	44DX3-217	44DX3	217	2017-10-09	4	5.7	1	24	Cairns	wmelcs	Cairns-wmelcs	#N/A	1	abdomen	14	9		NEG	20.88	POS	0		NEG	18.36	POS	17.38	POS	17.89	POS		1.02934	44DX3-217-24-3-14-9	#N/A	3	head-thorax	14	9	#N/A	#N/A	#N/A	#N/A	0	#N/A	#N/A	#N/A	#N/A	#N/A
44DX3-217-24-1-14-10	235	All data	44DX3-217	44DX3	217	2017-10-09	4	5.7	1	24	Cairns	wmelcs	Cairns-wmelcs	#N/A	1	abdomen	14	10		NEG	20.51	POS	0		NEG	17.75	POS	17.82	POS	17.71	POS		0.993827	44DX3-217-24-3-14-10	#N/A	3	head-thorax	14	10	#N/A	#N/A	#N/A	#N/A	0	#N/A	#N/A	#N/A	#N/A	#N/A
44DX3-217-24-1-14-11	236	All data	44DX3-217	44DX3	217	2017-10-09	4	5.7	1	24	Cairns	wmelcs	Cairns-wmelcs	#N/A	1	abdomen	14	11		NEG	21.06	POS	0		NEG	18.16	POS	18.26	POS	18.18	POS		0.995619	44DX3-217-24-3-14-11	#N/A	3	head-thorax	14	11	#N/A	#N/A	#N/A	#N/A	0	#N/A	#N/A	#N/A	#N/A	#N/A
44DX3-217-24-1-14-12	237	All data	44DX3-217	44DX3	217	2017-10-09	4	5.7	1	24	Cairns	wmelcs	Cairns-wmelcs	#N/A	1	abdomen	14	12		NEG	20.56	POS	0		NEG	17.24	POS	17	POS	18.03	POS		1.06059	44DX3-217-24-3-14-12	#N/A	3	head-thorax	14	12	#N/A	#N/A	#N/A	#N/A	0	#N/A	#N/A	#N/A	#N/A	#N/A
44DX3-217-24-1-14-13	238	All data	44DX3-217	44DX3	217	2017-10-09	4	5.7	1	24	Cairns	wmelcs	Cairns-wmelcs	#N/A	1	abdomen	14	13		NEG	20.91	POS	0		NEG	18.52	POS	18.44	POS	19.4	POS		1.05206	44DX3-217-24-3-14-13	#N/A	3	head-thorax	14	13	#N/A	#N/A	#N/A	#N/A	0	#N/A	#N/A	#N/A	#N/A	#N/A
44DX3-217-24-1-14-14	239	All data	44DX3-217	44DX3	217	2017-10-09	4	5.7	1	24	Cairns	wmelcs	Cairns-wmelcs	#N/A	1	abdomen	14	14		NEG	20.98	POS	0		NEG	18.31	POS	18.1	POS	18.92	POS		1.0453	44DX3-217-24-3-14-14	#N/A	3	head-thorax	14	14	#N/A	#N/A	#N/A	#N/A	0	#N/A	#N/A	#N/A	#N/A	#N/A
44DX3-217-24-1-14-15	240	All data	44DX3-217	44DX3	217	2017-10-09	4	5.7	1	24	Cairns	wmelcs	Cairns-wmelcs	#N/A	1	abdomen	14	15		NEG	21.5	POS	0		NEG	19.18	POS	19.12	POS	18.98	POS		0.992678	44DX3-217-24-3-14-15	#N/A	3	head-thorax	14	15	#N/A	#N/A	#N/A	#N/A	0	#N/A	#N/A	#N/A	#N/A	#N/A
44DX3-218-7-1-14-1	241	All data	44DX3-218	44DX3	218	2017-10-10	0	#VALUE!	0	7	HCM	wt	HCM-wt	#N/A	1	abdomen	14	1		NEG	21	POS	0		NEG		NEG		NEG	18.11	POS			44DX3-218-7-3-14-1	#N/A	3	head-thorax	14	1	#N/A	#N/A	#N/A	#N/A	0	#N/A	#N/A	#N/A	#N/A	#N/A
44DX3-218-7-1-14-2	242	All data	44DX3-218	44DX3	218	2017-10-10	0	#VALUE!	0	7	HCM	wt	HCM-wt	#N/A	1	abdomen	14	2		NEG	21.3	POS	0		NEG		NEG		NEG	18.26	POS			44DX3-218-7-3-14-2	#N/A	3	head-thorax	14	2	#N/A	#N/A	#N/A	#N/A	0	#N/A	#N/A	#N/A	#N/A	#N/A
44DX3-218-7-1-14-3	243	All data	44DX3-218	44DX3	218	2017-10-10	0	#VALUE!	0	7	HCM	wt	HCM-wt	#N/A	1	abdomen	14	3		NEG	20.18	POS	0		NEG		NEG		NEG	17.68	POS			44DX3-218-7-3-14-3	#N/A	3	head-thorax	14	3	#N/A	#N/A	#N/A	#N/A	0	#N/A	#N/A	#N/A	#N/A	#N/A
44DX3-218-7-1-14-4	244	All data	44DX3-218	44DX3	218	2017-10-10	0	#VALUE!	0	7	HCM	wt	HCM-wt	#N/A	1	abdomen	14	4		NEG	20.35	POS	0		NEG		NEG		NEG	18.28	POS			44DX3-218-7-3-14-4	#N/A	3	head-thorax	14	4	#N/A	#N/A	#N/A	#N/A	0	#N/A	#N/A	#N/A	#N/A	#N/A
44DX3-218-7-1-14-5	245	All data	44DX3-218	44DX3	218	2017-10-10	0	#VALUE!	0	7	HCM	wt	HCM-wt	#N/A	1	abdomen	14	5		NEG	20.26	POS	0		NEG		NEG		NEG	17.72	POS			44DX3-218-7-3-14-5	#N/A	3	head-thorax	14	5	#N/A	#N/A	#N/A	#N/A	0	#N/A	#N/A	#N/A	#N/A	#N/A
44DX3-218-7-1-14-6	246	All data	44DX3-218	44DX3	218	2017-10-10	0	#VALUE!	0	7	HCM	wt	HCM-wt	#N/A	1	abdomen	14	6		NEG	20.75	POS	0		NEG		NEG		NEG	18.03	POS			44DX3-218-7-3-14-6	#N/A	3	head-thorax	14	6	#N/A	#N/A	#N/A	#N/A	0	#N/A	#N/A	#N/A	#N/A	#N/A
44DX3-218-7-1-14-7	247	All data	44DX3-218	44DX3	218	2017-10-10	0	#VALUE!	0	7	HCM	wt	HCM-wt	#N/A	1	abdomen	14	7		NEG	20.8	POS	0		NEG		NEG		NEG	18.15	POS			44DX3-218-7-3-14-7	#N/A	3	head-thorax	14	7	#N/A	#N/A	#N/A	#N/A	0	#N/A	#N/A	#N/A	#N/A	#N/A
44DX3-218-7-1-14-8	248	All data	44DX3-218	44DX3	218	2017-10-10	0	#VALUE!	0	7	HCM	wt	HCM-wt	#N/A	1	abdomen	14	8		NEG	21	POS	0		NEG		NEG		NEG	16.98	POS			44DX3-218-7-3-14-8	#N/A	3	head-thorax	14	8	#N/A	#N/A	#N/A	#N/A	0	#N/A	#N/A	#N/A	#N/A	#N/A
44DX3-218-7-1-14-9	249	All data	44DX3-218	44DX3	218	2017-10-10	0	#VALUE!	0	7	HCM	wt	HCM-wt	#N/A	1	abdomen	14	9		NEG	20.63	POS	0		NEG		NEG		NEG	17.31	POS			44DX3-218-7-3-14-9	#N/A	3	head-thorax	14	9	#N/A	#N/A	#N/A	#N/A	0	#N/A	#N/A	#N/A	#N/A	#N/A
44DX3-218-7-1-14-10	250	All data	44DX3-218	44DX3	218	2017-10-10	0	#VALUE!	0	7	HCM	wt	HCM-wt	#N/A	1	abdomen	14	10		NEG	21.14	POS	0		NEG		NEG		NEG	18.47	POS			44DX3-218-7-3-14-10	#N/A	3	head-thorax	14	10	#N/A	#N/A	#N/A	#N/A	0	#N/A	#N/A	#N/A	#N/A	#N/A
44DX3-218-7-1-14-11	251	All data	44DX3-218	44DX3	218	2017-10-10	0	#VALUE!	0	7	HCM	wt	HCM-wt	#N/A	1	abdomen	14	11		NEG	21.08	POS	0		NEG		NEG		NEG	18.2	POS			44DX3-218-7-3-14-11	#N/A	3	head-thorax	14	11	#N/A	#N/A	#N/A	#N/A	0	#N/A	#N/A	#N/A	#N/A	#N/A
44DX3-218-7-1-14-12	252	All data	44DX3-218	44DX3	218	2017-10-10	0	#VALUE!	0	7	HCM	wt	HCM-wt	#N/A	1	abdomen	14	12		NEG	20.5	POS	0		NEG		NEG		NEG	17.51	POS			44DX3-218-7-3-14-12	#N/A	3	head-thorax	14	12	#N/A	#N/A	#N/A	#N/A	0	#N/A	#N/A	#N/A	#N/A	#N/A
44DX3-218-7-1-14-13	253	All data	44DX3-218	44DX3	218	2017-10-10	0	#VALUE!	0	7	HCM	wt	HCM-wt	#N/A	1	abdomen	14	13		NEG	20.53	POS	0		NEG		NEG		NEG	18.3	POS			44DX3-218-7-3-14-13	#N/A	3	head-thorax	14	13	#N/A	#N/A	#N/A	#N/A	0	#N/A	#N/A	#N/A	#N/A	#N/A
44DX3-218-7-1-14-14	254	All data	44DX3-218	44DX3	218	2017-10-10	0	#VALUE!	0	7	HCM	wt	HCM-wt	#N/A	1	abdomen	14	14		NEG	21.09	POS	0		NEG		NEG		NEG	17.97	POS			44DX3-218-7-3-14-14	#N/A	3	head-thorax	14	14	#N/A	#N/A	#N/A	#N/A	0	#N/A	#N/A	#N/A	#N/A	#N/A
44DX3-218-7-1-14-15	255	All data	44DX3-218	44DX3	218	2017-10-10	0	#VALUE!	0	7	HCM	wt	HCM-wt	#N/A	1	abdomen	14	15		NEG	20.75	POS	0		NEG		NEG		NEG	17.94	POS			44DX3-218-7-3-14-15	#N/A	3	head-thorax	14	15	#N/A	#N/A	#N/A	#N/A	0	#N/A	#N/A	#N/A	#N/A	#N/A
44DX3-218-15-1-14-1	256	All data	44DX3-218	44DX3	218	2017-10-10	0	#VALUE!	0	15	HCM	wmel	HCM-wmel	#N/A	1	abdomen	14	1		NEG	21.75	POS	0		NEG		NEG	16.97	POS	19.45	POS		1.14614	44DX3-218-15-3-14-1	#N/A	3	head-thorax	14	1	#N/A	#N/A	#N/A	#N/A	0	#N/A	#N/A	#N/A	#N/A	#N/A
44DX3-218-15-1-14-2	257	All data	44DX3-218	44DX3	218	2017-10-10	0	#VALUE!	0	15	HCM	wmel	HCM-wmel	#N/A	1	abdomen	14	2		NEG	21.2	POS	0		NEG		NEG	17.39	POS	18.47	POS		1.0621	44DX3-218-15-3-14-2	#N/A	3	head-thorax	14	2	#N/A	#N/A	#N/A	#N/A	0	#N/A	#N/A	#N/A	#N/A	#N/A
44DX3-218-15-1-14-3	258	All data	44DX3-218	44DX3	218	2017-10-10	0	#VALUE!	0	15	HCM	wmel	HCM-wmel	#N/A	1	abdomen	14	3		NEG	20.96	POS	0		NEG		NEG	18.2	POS	18.29	POS		1.00495	44DX3-218-15-3-14-3	#N/A	3	head-thorax	14	3	#N/A	#N/A	#N/A	#N/A	0	#N/A	#N/A	#N/A	#N/A	#N/A
44DX3-218-15-1-14-4	259	All data	44DX3-218	44DX3	218	2017-10-10	0	#VALUE!	0	15	HCM	wmel	HCM-wmel	#N/A	1	abdomen	14	4		NEG	21.49	POS	0		NEG		NEG	16.56	POS	18.36	POS		1.1087	44DX3-218-15-3-14-4	#N/A	3	head-thorax	14	4	#N/A	#N/A	#N/A	#N/A	0	#N/A	#N/A	#N/A	#N/A	#N/A
44DX3-218-15-1-14-5	260	All data	44DX3-218	44DX3	218	2017-10-10	0	#VALUE!	0	15	HCM	wmel	HCM-wmel	#N/A	1	abdomen	14	5		NEG	21.81	POS	0		NEG		NEG	17.61	POS	18.84	POS		1.06985	44DX3-218-15-3-14-5	#N/A	3	head-thorax	14	5	#N/A	#N/A	#N/A	#N/A	0	#N/A	#N/A	#N/A	#N/A	#N/A
44DX3-218-15-1-14-6	261	All data	44DX3-218	44DX3	218	2017-10-10	0	#VALUE!	0	15	HCM	wmel	HCM-wmel	#N/A	1	abdomen	14	6		NEG	20.47	POS	0		NEG		NEG	17.51	POS	17.85	POS		1.01942	44DX3-218-15-3-14-6	#N/A	3	head-thorax	14	6	#N/A	#N/A	#N/A	#N/A	0	#N/A	#N/A	#N/A	#N/A	#N/A
44DX3-218-15-1-14-7	262	All data	44DX3-218	44DX3	218	2017-10-10	0	#VALUE!	0	15	HCM	wmel	HCM-wmel	#N/A	1	abdomen	14	7		NEG	20.08	POS	0		NEG		NEG	17.93	POS	18.68	POS		1.04183	44DX3-218-15-3-14-7	#N/A	3	head-thorax	14	7	#N/A	#N/A	#N/A	#N/A	0	#N/A	#N/A	#N/A	#N/A	#N/A
44DX3-218-15-1-14-8	263	All data	44DX3-218	44DX3	218	2017-10-10	0	#VALUE!	0	15	HCM	wmel	HCM-wmel	#N/A	1	abdomen	14	8		NEG	20.6	POS	0		NEG		NEG	17.56	POS	18.73	POS		1.06663	44DX3-218-15-3-14-8	#N/A	3	head-thorax	14	8	#N/A	#N/A	#N/A	#N/A	0	#N/A	#N/A	#N/A	#N/A	#N/A
44DX3-218-15-1-14-9	264	All data	44DX3-218	44DX3	218	2017-10-10	0	#VALUE!	0	15	HCM	wmel	HCM-wmel	#N/A	1	abdomen	14	9		NEG	19.46	POS	0		NEG		NEG	16.97	POS	18.08	POS		1.06541	44DX3-218-15-3-14-9	#N/A	3	head-thorax	14	9	#N/A	#N/A	#N/A	#N/A	0	#N/A	#N/A	#N/A	#N/A	#N/A
44DX3-218-15-1-14-10	265	All data	44DX3-218	44DX3	218	2017-10-10	0	#VALUE!	0	15	HCM	wmel	HCM-wmel	#N/A	1	abdomen	14	10		NEG	20.1	POS	0		NEG		NEG	17.23	POS	18.92	POS		1.09808	44DX3-218-15-3-14-10	#N/A	3	head-thorax	14	10	#N/A	#N/A	#N/A	#N/A	0	#N/A	#N/A	#N/A	#N/A	#N/A
44DX3-218-15-1-14-11	266	All data	44DX3-218	44DX3	218	2017-10-10	0	#VALUE!	0	15	HCM	wmel	HCM-wmel	#N/A	1	abdomen	14	11		NEG	20.53	POS	0		NEG		NEG	17.3	POS	19.12	POS		1.1052	44DX3-218-15-3-14-11	#N/A	3	head-thorax	14	11	#N/A	#N/A	#N/A	#N/A	0	#N/A	#N/A	#N/A	#N/A	#N/A
44DX3-218-15-1-14-12	267	All data	44DX3-218	44DX3	218	2017-10-10	0	#VALUE!	0	15	HCM	wmel	HCM-wmel	#N/A	1	abdomen	14	12		NEG	20.58	POS	0		NEG		NEG	17.7	POS	19.05	POS		1.07627	44DX3-218-15-3-14-12	#N/A	3	head-thorax	14	12	#N/A	#N/A	#N/A	#N/A	0	#N/A	#N/A	#N/A	#N/A	#N/A
44DX3-218-15-1-14-13	268	All data	44DX3-218	44DX3	218	2017-10-10	0	#VALUE!	0	15	HCM	wmel	HCM-wmel	#N/A	1	abdomen	14	13		NEG	20.19	POS	0		NEG		NEG	17.9	POS	18.88	POS		1.05475	44DX3-218-15-3-14-13	#N/A	3	head-thorax	14	13	#N/A	#N/A	#N/A	#N/A	0	#N/A	#N/A	#N/A	#N/A	#N/A
44DX3-218-15-1-14-14	269	All data	44DX3-218	44DX3	218	2017-10-10	0	#VALUE!	0	15	HCM	wmel	HCM-wmel	#N/A	1	abdomen	14	14		NEG	20.27	POS	0		NEG		NEG	17.86	POS	18.91	POS		1.05879	44DX3-218-15-3-14-14	#N/A	3	head-thorax	14	14	#N/A	#N/A	#N/A	#N/A	0	#N/A	#N/A	#N/A	#N/A	#N/A
44DX3-218-15-1-14-15	270	All data	44DX3-218	44DX3	218	2017-10-10	0	#VALUE!	0	15	HCM	wmel	HCM-wmel	#N/A	1	abdomen	14	15		NEG	19.9	POS	0		NEG		NEG	17.8	POS	18.53	POS		1.04101	44DX3-218-15-3-14-15	#N/A	3	head-thorax	14	15	#N/A	#N/A	#N/A	#N/A	0	#N/A	#N/A	#N/A	#N/A	#N/A
44DX3-218-21-1-14-1	271	All data	44DX3-218	44DX3	218	2017-10-10	0	#VALUE!	0	21	Cairns	wt	Cairns-wt	#N/A	1	abdomen	14	1		NEG	20.49	POS	0		NEG		NEG		NEG	19.23	POS			44DX3-218-21-3-14-1	#N/A	3	head-thorax	14	1	#N/A	#N/A	#N/A	#N/A	0	#N/A	#N/A	#N/A	#N/A	#N/A
44DX3-218-21-1-14-2	272	All data	44DX3-218	44DX3	218	2017-10-10	0	#VALUE!	0	21	Cairns	wt	Cairns-wt	#N/A	1	abdomen	14	2		NEG	20.09	POS	0		NEG		NEG		NEG	18.87	POS			44DX3-218-21-3-14-2	#N/A	3	head-thorax	14	2	#N/A	#N/A	#N/A	#N/A	0	#N/A	#N/A	#N/A	#N/A	#N/A
44DX3-218-21-1-14-3	273	All data	44DX3-218	44DX3	218	2017-10-10	0	#VALUE!	0	21	Cairns	wt	Cairns-wt	#N/A	1	abdomen	14	3		NEG	19.66	POS	0		NEG		NEG		NEG	18.49	POS			44DX3-218-21-3-14-3	#N/A	3	head-thorax	14	3	#N/A	#N/A	#N/A	#N/A	0	#N/A	#N/A	#N/A	#N/A	#N/A
44DX3-218-21-1-14-4	274	All data	44DX3-218	44DX3	218	2017-10-10	0	#VALUE!	0	21	Cairns	wt	Cairns-wt	#N/A	1	abdomen	14	4		NEG	20.07	POS	0		NEG		NEG		NEG	18.89	POS			44DX3-218-21-3-14-4	#N/A	3	head-thorax	14	4	#N/A	#N/A	#N/A	#N/A	0	#N/A	#N/A	#N/A	#N/A	#N/A
44DX3-218-21-1-14-5	275	All data	44DX3-218	44DX3	218	2017-10-10	0	#VALUE!	0	21	Cairns	wt	Cairns-wt	#N/A	1	abdomen	14	5		NEG	20.18	POS	0		NEG		NEG		NEG	18.85	POS			44DX3-218-21-3-14-5	#N/A	3	head-thorax	14	5	#N/A	#N/A	#N/A	#N/A	0	#N/A	#N/A	#N/A	#N/A	#N/A
44DX3-218-21-1-14-6	276	All data	44DX3-218	44DX3	218	2017-10-10	0	#VALUE!	0	21	Cairns	wt	Cairns-wt	#N/A	1	abdomen	14	6		NEG	20.57	POS	0		NEG		NEG		NEG	19.32	POS			44DX3-218-21-3-14-6	#N/A	3	head-thorax	14	6	#N/A	#N/A	#N/A	#N/A	0	#N/A	#N/A	#N/A	#N/A	#N/A
44DX3-218-21-1-14-7	277	All data	44DX3-218	44DX3	218	2017-10-10	0	#VALUE!	0	21	Cairns	wt	Cairns-wt	#N/A	1	abdomen	14	7		NEG	19.8	POS	0		NEG		NEG		NEG	18.62	POS			44DX3-218-21-3-14-7	#N/A	3	head-thorax	14	7	#N/A	#N/A	#N/A	#N/A	0	#N/A	#N/A	#N/A	#N/A	#N/A
44DX3-218-21-1-14-8	278	All data	44DX3-218	44DX3	218	2017-10-10	0	#VALUE!	0	21	Cairns	wt	Cairns-wt	#N/A	1	abdomen	14	8		NEG	20.64	POS	0		NEG		NEG		NEG	19.48	POS			44DX3-218-21-3-14-8	#N/A	3	head-thorax	14	8	#N/A	#N/A	#N/A	#N/A	0	#N/A	#N/A	#N/A	#N/A	#N/A
44DX3-218-21-1-14-9	279	All data	44DX3-218	44DX3	218	2017-10-10	0	#VALUE!	0	21	Cairns	wt	Cairns-wt	#N/A	1	abdomen	14	9		NEG	19.97	POS	0		NEG		NEG		NEG	18.77	POS			44DX3-218-21-3-14-9	#N/A	3	head-thorax	14	9	#N/A	#N/A	#N/A	#N/A	0	#N/A	#N/A	#N/A	#N/A	#N/A
44DX3-218-21-1-14-10	280	All data	44DX3-218	44DX3	218	2017-10-10	0	#VALUE!	0	21	Cairns	wt	Cairns-wt	#N/A	1	abdomen	14	10		NEG	20.53	POS	0		NEG		NEG		NEG	19.44	POS			44DX3-218-21-3-14-10	#N/A	3	head-thorax	14	10	#N/A	#N/A	#N/A	#N/A	0	#N/A	#N/A	#N/A	#N/A	#N/A
44DX3-218-21-1-14-11	281	All data	44DX3-218	44DX3	218	2017-10-10	0	#VALUE!	0	21	Cairns	wt	Cairns-wt	#N/A	1	abdomen	14	11		NEG	20.02	POS	0		NEG		NEG		NEG	19.11	POS			44DX3-218-21-3-14-11	#N/A	3	head-thorax	14	11	#N/A	#N/A	#N/A	#N/A	0	#N/A	#N/A	#N/A	#N/A	#N/A
44DX3-218-21-1-14-12	282	All data	44DX3-218	44DX3	218	2017-10-10	0	#VALUE!	0	21	Cairns	wt	Cairns-wt	#N/A	1	abdomen	14	12		NEG	20.1	POS	0		NEG		NEG		NEG	18.9	POS			44DX3-218-21-3-14-12	#N/A	3	head-thorax	14	12	#N/A	#N/A	#N/A	#N/A	0	#N/A	#N/A	#N/A	#N/A	#N/A
44DX3-218-21-1-14-13	283	All data	44DX3-218	44DX3	218	2017-10-10	0	#VALUE!	0	21	Cairns	wt	Cairns-wt	#N/A	1	abdomen	14	13		NEG	19.78	POS	0		NEG		NEG		NEG	18.7	POS			44DX3-218-21-3-14-13	#N/A	3	head-thorax	14	13	#N/A	#N/A	#N/A	#N/A	0	#N/A	#N/A	#N/A	#N/A	#N/A
44DX3-218-21-1-14-14	284	All data	44DX3-218	44DX3	218	2017-10-10	0	#VALUE!	0	21	Cairns	wmel	Cairns-wmel	#N/A	1	abdomen	14	14		NEG	20.02	POS	0		NEG		NEG	24.86	POS	18.74	POS		0.753821	44DX3-218-21-3-14-14	#N/A	3	head-thorax	14	14	#N/A	#N/A	#N/A	#N/A	0	#N/A	#N/A	#N/A	#N/A	#N/A
44DX3-218-21-1-14-15	285	All data	44DX3-218	44DX3	218	2017-10-10	0	#VALUE!	0	21	Cairns	wt	Cairns-wt	#N/A	1	abdomen	14	15		NEG	19.49	POS	0		NEG		NEG		NEG	18.36	POS			44DX3-218-21-3-14-15	#N/A	3	head-thorax	14	15	#N/A	#N/A	#N/A	#N/A	0	#N/A	#N/A	#N/A	#N/A	#N/A
44DX3-218-22-1-14-1	286	All data	44DX3-218	44DX3	218	2017-10-10	0	#VALUE!	0	22	Cairns	wmel	Cairns-wmel	#N/A	1	abdomen	14	1		NEG	19.48	POS	0		NEG		NEG	16.49	POS	17.88	POS		1.08429	44DX3-218-22-3-14-1	#N/A	3	head-thorax	14	1	#N/A	#N/A	#N/A	#N/A	0	#N/A	#N/A	#N/A	#N/A	#N/A
44DX3-218-22-1-14-2	287	All data	44DX3-218	44DX3	218	2017-10-10	0	#VALUE!	0	22	Cairns	wmel	Cairns-wmel	#N/A	1	abdomen	14	2		NEG	20.14	POS	0		NEG		NEG	18.2	POS	18.5	POS		1.01648	44DX3-218-22-3-14-2	#N/A	3	head-thorax	14	2	#N/A	#N/A	#N/A	#N/A	0	#N/A	#N/A	#N/A	#N/A	#N/A
44DX3-218-22-1-14-3	288	All data	44DX3-218	44DX3	218	2017-10-10	0	#VALUE!	0	22	Cairns	wmel	Cairns-wmel	#N/A	1	abdomen	14	3		NEG	21.43	POS	0		NEG		NEG	17.24	POS	20.11	POS		1.16647	44DX3-218-22-3-14-3	#N/A	3	head-thorax	14	3	#N/A	#N/A	#N/A	#N/A	0	#N/A	#N/A	#N/A	#N/A	#N/A
44DX3-218-22-1-14-4	289	All data	44DX3-218	44DX3	218	2017-10-10	0	#VALUE!	0	22	Cairns	wmel	Cairns-wmel	#N/A	1	abdomen	14	4		NEG	20.03	POS	0		NEG		NEG	17.86	POS	18.55	POS		1.03863	44DX3-218-22-3-14-4	#N/A	3	head-thorax	14	4	#N/A	#N/A	#N/A	#N/A	0	#N/A	#N/A	#N/A	#N/A	#N/A
44DX3-218-22-1-14-5	290	All data	44DX3-218	44DX3	218	2017-10-10	0	#VALUE!	0	22	Cairns	wmel	Cairns-wmel	#N/A	1	abdomen	14	5		NEG	19.23	POS	0		NEG		NEG	16.91	POS	17.7	POS		1.04672	44DX3-218-22-3-14-5	#N/A	3	head-thorax	14	5	#N/A	#N/A	#N/A	#N/A	0	#N/A	#N/A	#N/A	#N/A	#N/A
44DX3-218-22-1-14-6	291	All data	44DX3-218	44DX3	218	2017-10-10	0	#VALUE!	0	22	Cairns	wmel	Cairns-wmel	#N/A	1	abdomen	14	6		NEG	18.91	POS	0		NEG		NEG	17.17	POS	17.25	POS		1.00466	44DX3-218-22-3-14-6	#N/A	3	head-thorax	14	6	#N/A	#N/A	#N/A	#N/A	0	#N/A	#N/A	#N/A	#N/A	#N/A
44DX3-218-22-1-14-7	292	All data	44DX3-218	44DX3	218	2017-10-10	0	#VALUE!	0	22	Cairns	wmel	Cairns-wmel	#N/A	1	abdomen	14	7		NEG	19.5	POS	0		NEG		NEG	17.36	POS	17.95	POS		1.03399	44DX3-218-22-3-14-7	#N/A	3	head-thorax	14	7	#N/A	#N/A	#N/A	#N/A	0	#N/A	#N/A	#N/A	#N/A	#N/A
44DX3-218-22-1-14-8	293	All data	44DX3-218	44DX3	218	2017-10-10	0	#VALUE!	0	22	Cairns	wmel	Cairns-wmel	#N/A	1	abdomen	14	8		NEG	18.84	POS	0		NEG		NEG	17.66	POS	17.62	POS		0.997735	44DX3-218-22-3-14-8	#N/A	3	head-thorax	14	8	#N/A	#N/A	#N/A	#N/A	0	#N/A	#N/A	#N/A	#N/A	#N/A
44DX3-218-22-1-14-9	294	All data	44DX3-218	44DX3	218	2017-10-10	0	#VALUE!	0	22	Cairns	wmel	Cairns-wmel	#N/A	1	abdomen	14	9		NEG	20.58	POS	0		NEG		NEG	20.37	POS	19.54	POS		0.959254	44DX3-218-22-3-14-9	#N/A	3	head-thorax	14	9	#N/A	#N/A	#N/A	#N/A	0	#N/A	#N/A	#N/A	#N/A	#N/A
44DX3-218-22-1-14-10	295	All data	44DX3-218	44DX3	218	2017-10-10	0	#VALUE!	0	22	Cairns	wmel	Cairns-wmel	#N/A	1	abdomen	14	10		NEG	20.44	POS	0		NEG		NEG	19.49	POS	19.13	POS		0.981529	44DX3-218-22-3-14-10	#N/A	3	head-thorax	14	10	#N/A	#N/A	#N/A	#N/A	0	#N/A	#N/A	#N/A	#N/A	#N/A
44DX3-218-22-1-14-11	296	All data	44DX3-218	44DX3	218	2017-10-10	0	#VALUE!	0	22	Cairns	wmel	Cairns-wmel	#N/A	1	abdomen	14	11		NEG	19.54	POS	0		NEG		NEG	16.46	POS	18.29	POS		1.11118	44DX3-218-22-3-14-11	#N/A	3	head-thorax	14	11	#N/A	#N/A	#N/A	#N/A	0	#N/A	#N/A	#N/A	#N/A	#N/A
44DX3-218-22-1-14-12	297	All data	44DX3-218	44DX3	218	2017-10-10	0	#VALUE!	0	22	Cairns	wmel	Cairns-wmel	#N/A	1	abdomen	14	12		NEG	20.11	POS	0		NEG		NEG	19.67	POS	18.71	POS		0.951195	44DX3-218-22-3-14-12	#N/A	3	head-thorax	14	12	#N/A	#N/A	#N/A	#N/A	0	#N/A	#N/A	#N/A	#N/A	#N/A
44DX3-218-22-1-14-13	298	All data	44DX3-218	44DX3	218	2017-10-10	0	#VALUE!	0	22	Cairns	wmel	Cairns-wmel	#N/A	1	abdomen	14	13		NEG	20.22	POS	0		NEG		NEG	17.87	POS	18.79	POS		1.05148	44DX3-218-22-3-14-13	#N/A	3	head-thorax	14	13	#N/A	#N/A	#N/A	#N/A	0	#N/A	#N/A	#N/A	#N/A	#N/A
44DX3-218-22-1-14-14	299	All data	44DX3-218	44DX3	218	2017-10-10	0	#VALUE!	0	22	Cairns	wmel	Cairns-wmel	#N/A	1	abdomen	14	14		NEG	19.28	POS	0		NEG		NEG	17.74	POS	18.07	POS		1.0186	44DX3-218-22-3-14-14	#N/A	3	head-thorax	14	14	#N/A	#N/A	#N/A	#N/A	0	#N/A	#N/A	#N/A	#N/A	#N/A
44DX3-218-22-1-14-15	300	All data	44DX3-218	44DX3	218	2017-10-10	0	#VALUE!	0	22	Cairns	wmel	Cairns-wmel	#N/A	1	abdomen	14	15		NEG	20.25	POS	0		NEG		NEG	17.48	POS	18.83	POS		1.07723	44DX3-218-22-3-14-15	#N/A	3	head-thorax	14	15	#N/A	#N/A	#N/A	#N/A	0	#N/A	#N/A	#N/A	#N/A	#N/A
44DX3-218-23-1-14-1	301	All data	44DX3-218	44DX3	218	2017-10-10	0	#VALUE!	0	23	Cairns	walb	Cairns-walb	#N/A	1	abdomen	14	1		NEG	20.43	POS	0	14.68	POS		NEG		NEG	19.55	POS			44DX3-218-23-3-14-1	#N/A	3	head-thorax	14	1	#N/A	#N/A	#N/A	#N/A	0	#N/A	#N/A	#N/A	#N/A	#N/A
44DX3-218-23-1-14-2	302	All data	44DX3-218	44DX3	218	2017-10-10	0	#VALUE!	0	23	Cairns	walb	Cairns-walb	#N/A	1	abdomen	14	2		NEG	20.02	POS	0	14.49	POS		NEG		NEG	18.62	POS			44DX3-218-23-3-14-2	#N/A	3	head-thorax	14	2	#N/A	#N/A	#N/A	#N/A	0	#N/A	#N/A	#N/A	#N/A	#N/A
44DX3-218-23-1-14-3	303	All data	44DX3-218	44DX3	218	2017-10-10	0	#VALUE!	0	23	Cairns	walb	Cairns-walb	#N/A	1	abdomen	14	3		NEG	20	POS	0	15.89	POS		NEG		NEG	18.44	POS			44DX3-218-23-3-14-3	#N/A	3	head-thorax	14	3	#N/A	#N/A	#N/A	#N/A	0	#N/A	#N/A	#N/A	#N/A	#N/A
44DX3-218-23-1-14-4	304	All data	44DX3-218	44DX3	218	2017-10-10	0	#VALUE!	0	23	Cairns	walb	Cairns-walb	#N/A	1	abdomen	14	4		NEG	19.77	POS	0	14.51	POS		NEG		NEG	18.53	POS			44DX3-218-23-3-14-4	#N/A	3	head-thorax	14	4	#N/A	#N/A	#N/A	#N/A	0	#N/A	#N/A	#N/A	#N/A	#N/A
44DX3-218-23-1-14-5	305	All data	44DX3-218	44DX3	218	2017-10-10	0	#VALUE!	0	23	Cairns	walb	Cairns-walb	#N/A	1	abdomen	14	5		NEG	19.63	POS	0	15.14	POS		NEG		NEG	18.25	POS			44DX3-218-23-3-14-5	#N/A	3	head-thorax	14	5	#N/A	#N/A	#N/A	#N/A	0	#N/A	#N/A	#N/A	#N/A	#N/A
44DX3-218-23-1-14-6	306	All data	44DX3-218	44DX3	218	2017-10-10	0	#VALUE!	0	23	Cairns	walb	Cairns-walb	#N/A	1	abdomen	14	6		NEG	20.5	POS	0	13.86	POS		NEG		NEG	19.1	POS			44DX3-218-23-3-14-6	#N/A	3	head-thorax	14	6	#N/A	#N/A	#N/A	#N/A	0	#N/A	#N/A	#N/A	#N/A	#N/A
44DX3-218-23-1-14-7	307	All data	44DX3-218	44DX3	218	2017-10-10	0	#VALUE!	0	23	Cairns	walb	Cairns-walb	#N/A	1	abdomen	14	7		NEG	20.62	POS	0	17.3	POS		NEG		NEG	19.23	POS			44DX3-218-23-3-14-7	#N/A	3	head-thorax	14	7	#N/A	#N/A	#N/A	#N/A	0	#N/A	#N/A	#N/A	#N/A	#N/A
44DX3-218-23-1-14-8	308	All data	44DX3-218	44DX3	218	2017-10-10	0	#VALUE!	0	23	Cairns	walb	Cairns-walb	#N/A	1	abdomen	14	8		NEG	19.88	POS	0	15.63	POS		NEG		NEG	18.56	POS			44DX3-218-23-3-14-8	#N/A	3	head-thorax	14	8	#N/A	#N/A	#N/A	#N/A	0	#N/A	#N/A	#N/A	#N/A	#N/A
44DX3-218-23-1-14-9	309	All data	44DX3-218	44DX3	218	2017-10-10	0	#VALUE!	0	23	Cairns	walb	Cairns-walb	#N/A	1	abdomen	14	9		NEG	20.48	POS	0	14.56	POS		NEG		NEG	19.12	POS			44DX3-218-23-3-14-9	#N/A	3	head-thorax	14	9	#N/A	#N/A	#N/A	#N/A	0	#N/A	#N/A	#N/A	#N/A	#N/A
44DX3-218-23-1-14-10	310	All data	44DX3-218	44DX3	218	2017-10-10	0	#VALUE!	0	23	Cairns	walb	Cairns-walb	#N/A	1	abdomen	14	10		NEG	19.86	POS	0	14.03	POS		NEG		NEG	18.61	POS			44DX3-218-23-3-14-10	#N/A	3	head-thorax	14	10	#N/A	#N/A	#N/A	#N/A	0	#N/A	#N/A	#N/A	#N/A	#N/A
44DX3-218-23-1-14-11	311	All data	44DX3-218	44DX3	218	2017-10-10	0	#VALUE!	0	23	Cairns	walb	Cairns-walb	#N/A	1	abdomen	14	11		NEG	20.02	POS	0	14.29	POS		NEG		NEG	18.49	POS			44DX3-218-23-3-14-11	#N/A	3	head-thorax	14	11	#N/A	#N/A	#N/A	#N/A	0	#N/A	#N/A	#N/A	#N/A	#N/A
44DX3-218-23-1-14-12	312	All data	44DX3-218	44DX3	218	2017-10-10	0	#VALUE!	0	23	Cairns	walb	Cairns-walb	#N/A	1	abdomen	14	12		NEG	19.58	POS	0	17.41	POS		NEG		NEG	18.47	POS			44DX3-218-23-3-14-12	#N/A	3	head-thorax	14	12	#N/A	#N/A	#N/A	#N/A	0	#N/A	#N/A	#N/A	#N/A	#N/A
44DX3-218-24-1-14-1	313	All data	44DX3-218	44DX3	218	2017-10-10	0	#VALUE!	0	24	Cairns	wmelcs	Cairns-wmelcs	#N/A	1	abdomen	14	1		NEG	19.76	POS	0		NEG	18.85	POS	17.65	POS	18.35	POS		1.03966	44DX3-218-24-3-14-1	#N/A	3	head-thorax	14	1	#N/A	#N/A	#N/A	#N/A	0	#N/A	#N/A	#N/A	#N/A	#N/A
44DX3-218-24-1-14-2	314	All data	44DX3-218	44DX3	218	2017-10-10	0	#VALUE!	0	24	Cairns	wmelcs	Cairns-wmelcs	#N/A	1	abdomen	14	2		NEG	19.12	POS	0		NEG	19.69	POS	18.93	POS	17.76	POS		0.938193	44DX3-218-24-3-14-2	#N/A	3	head-thorax	14	2	#N/A	#N/A	#N/A	#N/A	0	#N/A	#N/A	#N/A	#N/A	#N/A
44DX3-218-24-1-14-3	315	All data	44DX3-218	44DX3	218	2017-10-10	0	#VALUE!	0	24	Cairns	wt	Cairns-wt	#N/A	1	abdomen	14	3		NEG	20.41	POS	0		NEG		NEG		NEG	19.15	POS			44DX3-218-24-3-14-3	#N/A	3	head-thorax	14	3	#N/A	#N/A	#N/A	#N/A	0	#N/A	#N/A	#N/A	#N/A	#N/A
44DX3-218-24-1-14-4	316	All data	44DX3-218	44DX3	218	2017-10-10	0	#VALUE!	0	24	Cairns	wmelcs	Cairns-wmelcs	#N/A	1	abdomen	14	4		NEG	21.45	POS	0		NEG	24.84	POS	23.82	POS	20.14	POS		0.845508	44DX3-218-24-3-14-4	#N/A	3	head-thorax	14	4	#N/A	#N/A	#N/A	#N/A	0	#N/A	#N/A	#N/A	#N/A	#N/A
44DX3-218-24-1-14-5	317	All data	44DX3-218	44DX3	218	2017-10-10	0	#VALUE!	0	24	Cairns	wmelcs	Cairns-wmelcs	#N/A	1	abdomen	14	5		NEG	19.32	POS	0		NEG	19.17	POS	18.09	POS	17.76	POS		0.981758	44DX3-218-24-3-14-5	#N/A	3	head-thorax	14	5	#N/A	#N/A	#N/A	#N/A	0	#N/A	#N/A	#N/A	#N/A	#N/A
44DX3-218-24-1-14-6	318	All data	44DX3-218	44DX3	218	2017-10-10	0	#VALUE!	0	24	Cairns	wmelcs	Cairns-wmelcs	#N/A	1	abdomen	14	6		NEG	20.58	POS	0		NEG	18.75	POS	17.44	POS	19.43	POS		1.11411	44DX3-218-24-3-14-6	#N/A	3	head-thorax	14	6	#N/A	#N/A	#N/A	#N/A	0	#N/A	#N/A	#N/A	#N/A	#N/A
44DX3-218-24-1-14-7	319	All data	44DX3-218	44DX3	218	2017-10-10	0	#VALUE!	0	24	Cairns	wmelcs	Cairns-wmelcs	#N/A	1	abdomen	14	7		NEG	21.44	POS	0		NEG	20.53	POS	19.48	POS	19.95	POS		1.02413	44DX3-218-24-3-14-7	#N/A	3	head-thorax	14	7	#N/A	#N/A	#N/A	#N/A	0	#N/A	#N/A	#N/A	#N/A	#N/A
44DX3-218-24-1-14-8	320	All data	44DX3-218	44DX3	218	2017-10-10	0	#VALUE!	0	24	Cairns	wmelcs	Cairns-wmelcs	#N/A	1	abdomen	14	8		NEG	19.83	POS	0		NEG	18.04	POS	16.77	POS	18.53	POS		1.10495	44DX3-218-24-3-14-8	#N/A	3	head-thorax	14	8	#N/A	#N/A	#N/A	#N/A	0	#N/A	#N/A	#N/A	#N/A	#N/A
44DX3-218-24-1-14-9	321	All data	44DX3-218	44DX3	218	2017-10-10	0	#VALUE!	0	24	Cairns	wmelcs	Cairns-wmelcs	#N/A	1	abdomen	14	9		NEG	19.16	POS	0		NEG	18.24	POS	17.01	POS	17.71	POS		1.04115	44DX3-218-24-3-14-9	#N/A	3	head-thorax	14	9	#N/A	#N/A	#N/A	#N/A	0	#N/A	#N/A	#N/A	#N/A	#N/A
44DX3-218-24-1-14-10	322	All data	44DX3-218	44DX3	218	2017-10-10	0	#VALUE!	0	24	Cairns	wmelcs	Cairns-wmelcs	#N/A	1	abdomen	14	10		NEG	19.98	POS	0		NEG	18.35	POS	17.19	POS	18.5	POS		1.07621	44DX3-218-24-3-14-10	#N/A	3	head-thorax	14	10	#N/A	#N/A	#N/A	#N/A	0	#N/A	#N/A	#N/A	#N/A	#N/A
44DX3-218-24-1-14-11	323	All data	44DX3-218	44DX3	218	2017-10-10	0	#VALUE!	0	24	Cairns	wmelcs	Cairns-wmelcs	#N/A	1	abdomen	14	11		NEG	19.23	POS	0		NEG	18.2	POS	16.94	POS	17.98	POS		1.06139	44DX3-218-24-3-14-11	#N/A	3	head-thorax	14	11	#N/A	#N/A	#N/A	#N/A	0	#N/A	#N/A	#N/A	#N/A	#N/A
44DX3-218-24-1-14-12	324	All data	44DX3-218	44DX3	218	2017-10-10	0	#VALUE!	0	24	Cairns	wmelcs	Cairns-wmelcs	#N/A	1	abdomen	14	12		NEG	19.71	POS	0		NEG	21.01	POS	20.56	POS	18.33	POS		0.891537	44DX3-218-24-3-14-12	#N/A	3	head-thorax	14	12	#N/A	#N/A	#N/A	#N/A	0	#N/A	#N/A	#N/A	#N/A	#N/A
44DX3-218-24-1-14-13	325	All data	44DX3-218	44DX3	218	2017-10-10	0	#VALUE!	0	24	Cairns	wmelcs	Cairns-wmelcs	#N/A	1	abdomen	14	13		NEG	20.1	POS	0		NEG	18.19	POS	17.09	POS	18.95	POS		1.10884	44DX3-218-24-3-14-13	#N/A	3	head-thorax	14	13	#N/A	#N/A	#N/A	#N/A	0	#N/A	#N/A	#N/A	#N/A	#N/A
44DX3-218-24-1-14-14	326	All data	44DX3-218	44DX3	218	2017-10-10	0	#VALUE!	0	24	Cairns	wmelcs	Cairns-wmelcs	#N/A	1	abdomen	14	14		NEG	20.2	POS	0		NEG	18.16	POS	16.85	POS	18.66	POS		1.10742	44DX3-218-24-3-14-14	#N/A	3	head-thorax	14	14	#N/A	#N/A	#N/A	#N/A	0	#N/A	#N/A	#N/A	#N/A	#N/A
44DX3-218-24-1-14-15	327	All data	44DX3-218	44DX3	218	2017-10-10	0	#VALUE!	0	24	Cairns	wmelcs	Cairns-wmelcs	#N/A	1	abdomen	14	15		NEG	20.57	POS	0		NEG	19.7	POS	18.55	POS	18.83	POS		1.01509	44DX3-218-24-3-14-15	#N/A	3	head-thorax	14	15	#N/A	#N/A	#N/A	#N/A	0	#N/A	#N/A	#N/A	#N/A	#N/A
44DX3-219-7-1-14-1	328	All data	44DX3-219	44DX3	219	2017-10-16	1	6.7637	1	7	HCM	wt	HCM-wt	#N/A	1	abdomen	14	1	16.97	POS	18.34	POS	1		NEG		NEG		NEG	17.34	POS	1.0218		44DX3-219-7-3-14-1	748	3	head-thorax	14	1	20.86	POS	22.81	POS	1		NEG		NEG
44DX3-219-7-1-14-2	329	All data	44DX3-219	44DX3	219	2017-10-16	1	6.7637	1	7	HCM	wt	HCM-wt	#N/A	1	abdomen	14	2	19.61	POS	19.46	POS	1		NEG		NEG		NEG	17.99	POS	0.917389		44DX3-219-7-3-14-2	749	3	head-thorax	14	2	23.53	POS	21.74	POS	1		NEG		NEG
44DX3-219-7-1-14-3	330	All data	44DX3-219	44DX3	219	2017-10-16	1	6.7637	1	7	HCM	wt	HCM-wt	#N/A	1	abdomen	14	3	18.85	POS	19.15	POS	1		NEG		NEG		NEG	17.78	POS	0.943236		44DX3-219-7-3-14-3	750	3	head-thorax	14	3	22.84	POS	21.77	POS	1		NEG		NEG
44DX3-219-7-1-14-4	331	All data	44DX3-219	44DX3	219	2017-10-16	1	6.7637	1	7	HCM	wt	HCM-wt	#N/A	1	abdomen	14	4	18.67	POS	18.98	POS	1		NEG		NEG		NEG	17.86	POS	0.956615		44DX3-219-7-3-14-4	751	3	head-thorax	14	4	22.3	POS	21.99	POS	1		NEG		NEG
44DX3-219-7-1-14-5	332	All data	44DX3-219	44DX3	219	2017-10-16	1	6.7637	1	7	HCM	wt	HCM-wt	#N/A	1	abdomen	14	5	20.52	POS	19.57	POS	1		NEG		NEG		NEG	18.46	POS	0.89961		44DX3-219-7-3-14-5	752	3	head-thorax	14	5	23.55	POS	22.03	POS	1		NEG		NEG
44DX3-219-7-1-14-6	333	All data	44DX3-219	44DX3	219	2017-10-16	1	6.7637	1	7	HCM	wt	HCM-wt	#N/A	1	abdomen	14	6	19.74	POS	19.62	POS	1		NEG		NEG		NEG	18.3	POS	0.927052		44DX3-219-7-3-14-6	753	3	head-thorax	14	6	22.26	POS	22.34	POS	1		NEG		NEG
44DX3-219-7-1-14-7	334	All data	44DX3-219	44DX3	219	2017-10-16	1	6.7637	1	7	HCM	wt	HCM-wt	#N/A	1	abdomen	14	7	20.53	POS	19.18	POS	1		NEG		NEG		NEG	17.98	POS	0.875792		44DX3-219-7-3-14-7	754	3	head-thorax	14	7	23.16	POS	21.94	POS	1		NEG		NEG
44DX3-219-7-1-14-8	335	All data	44DX3-219	44DX3	219	2017-10-16	1	6.7637	1	7	HCM	wt	HCM-wt	#N/A	1	abdomen	14	8	19.74	POS	19.45	POS	1		NEG		NEG		NEG	18.3	POS	0.927052		44DX3-219-7-3-14-8	755	3	head-thorax	14	8	21.92	POS	22.07	POS	1		NEG		NEG
44DX3-219-7-1-14-9	336	All data	44DX3-219	44DX3	219	2017-10-16	1	6.7637	1	7	HCM	wt	HCM-wt	#N/A	1	abdomen	14	9	19.08	POS	18.67	POS	1		NEG		NEG		NEG	17.82	POS	0.933962		44DX3-219-7-3-14-9	756	3	head-thorax	14	9	23	POS	21.78	POS	1		NEG		NEG
44DX3-219-7-1-14-10	337	All data	44DX3-219	44DX3	219	2017-10-16	1	6.7637	1	7	HCM	wt	HCM-wt	#N/A	1	abdomen	14	10	19.62	POS	18.86	POS	1		NEG		NEG		NEG	17.74	POS	0.904179		44DX3-219-7-3-14-10	757	3	head-thorax	14	10	23.7	POS	22.21	POS	1		NEG		NEG
44DX3-219-7-1-14-11	338	All data	44DX3-219	44DX3	219	2017-10-16	1	6.7637	1	7	HCM	wt	HCM-wt	#N/A	1	abdomen	14	11	18.04	POS	18.94	POS	1		NEG		NEG		NEG	17.91	POS	0.992794		44DX3-219-7-3-14-11	758	3	head-thorax	14	11	21.45	POS	21.82	POS	1		NEG		NEG
44DX3-219-7-1-14-12	339	All data	44DX3-219	44DX3	219	2017-10-16	1	6.7637	1	7	HCM	wt	HCM-wt	#N/A	1	abdomen	14	12	19.72	POS	18.8	POS	1		NEG		NEG		NEG	17.74	POS	0.899594		44DX3-219-7-3-14-12	759	3	head-thorax	14	12	24.06	POS	22.17	POS	1		NEG		NEG
44DX3-219-7-1-14-13	340	All data	44DX3-219	44DX3	219	2017-10-16	1	6.7637	1	7	HCM	wt	HCM-wt	#N/A	1	abdomen	14	13	18.65	POS	18.51	POS	1		NEG		NEG		NEG	17.69	POS	0.948525		44DX3-219-7-3-14-13	760	3	head-thorax	14	13	22.28	POS	22.18	POS	1		NEG		NEG
44DX3-219-7-1-14-14	341	All data	44DX3-219	44DX3	219	2017-10-16	1	6.7637	1	7	HCM	wt	HCM-wt	#N/A	1	abdomen	14	14	19.09	POS	18.96	POS	1		NEG		NEG		NEG	18.22	POS	0.954426		44DX3-219-7-3-14-14	761	3	head-thorax	14	14	21.31	POS	21.49	POS	1		NEG		NEG
44DX3-219-7-1-14-15	342	All data	44DX3-219	44DX3	219	2017-10-16	1	6.7637	1	7	HCM	wt	HCM-wt	#N/A	1	abdomen	14	15	20.81	POS	19.66	POS	1		NEG		NEG		NEG	18.61	POS	0.894282		44DX3-219-7-3-14-15	762	3	head-thorax	14	15	22.85	POS	22.05	POS	1		NEG		NEG
44DX3-219-15-1-14-1	343	All data	44DX3-219	44DX3	219	2017-10-16	1	6.7637	1	15	HCM	wmel	HCM-wmel	#N/A	1	abdomen	14	1	29.55	POS	19.33	POS	1		NEG		NEG	16.1	POS	18.05	POS	0.610829	1.12112	44DX3-219-15-3-14-1	763	3	head-thorax	14	1		NEG	22.04	POS	0		NEG		NEG	22.84
44DX3-219-15-1-14-2	344	All data	44DX3-219	44DX3	219	2017-10-16	1	6.7637	1	15	HCM	wmel	HCM-wmel	#N/A	1	abdomen	14	2	23.06	POS	19.56	POS	1		NEG		NEG	15.86	POS	18.24	POS	0.79098	1.15006	44DX3-219-15-3-14-2	764	3	head-thorax	14	2	26.43	POS	22.41	POS	1		NEG		NEG	22.77
44DX3-219-15-1-14-3	345	All data	44DX3-219	44DX3	219	2017-10-16	1	6.7637	1	15	HCM	wmel	HCM-wmel	#N/A	1	abdomen	14	3	32.07	POS	18.81	POS	1		NEG		NEG	16.1	POS	17.71	POS	0.552229	1.1	44DX3-219-15-3-14-3	765	3	head-thorax	14	3		NEG	22.13	POS	0		NEG		NEG	22.22
44DX3-219-15-1-14-4	346	All data	44DX3-219	44DX3	219	2017-10-16	1	6.7637	1	15	HCM	wmel	HCM-wmel	#N/A	1	abdomen	14	4	24.15	POS	19.18	POS	1		NEG		NEG	16.46	POS	18.05	POS	0.747412	1.0966	44DX3-219-15-3-14-4	766	3	head-thorax	14	4	25.53	POS	22.15	POS	1		NEG		NEG	22.8
44DX3-219-15-1-14-5	347	All data	44DX3-219	44DX3	219	2017-10-16	1	6.7637	1	15	HCM	wmel	HCM-wmel	#N/A	1	abdomen	14	5	25.15	POS	19.47	POS	1		NEG		NEG	15.64	POS	18.25	POS	0.725646	1.16688	44DX3-219-15-3-14-5	767	3	head-thorax	14	5	25.81	POS	22.16	POS	1		NEG		NEG	22.74
44DX3-219-15-1-14-6	348	All data	44DX3-219	44DX3	219	2017-10-16	1	6.7637	1	15	HCM	wmel	HCM-wmel	#N/A	1	abdomen	14	6	24.06	POS	19.25	POS	1		NEG		NEG	16.85	POS	18.08	POS	0.751455	1.073	44DX3-219-15-3-14-6	768	3	head-thorax	14	6	24.58	POS	22.36	POS	1		NEG		NEG	23.38
44DX3-219-15-1-14-7	349	All data	44DX3-219	44DX3	219	2017-10-16	1	6.7637	1	15	HCM	wmel	HCM-wmel	#N/A	1	abdomen	14	7	24.81	POS	19.13	POS	1		NEG		NEG	15.78	POS	17.94	POS	0.723096	1.13688	44DX3-219-15-3-14-7	769	3	head-thorax	14	7	28.62	POS	21.78	POS	1		NEG		NEG	20.92
44DX3-219-15-1-14-8	350	All data	44DX3-219	44DX3	219	2017-10-16	1	6.7637	1	15	HCM	wmel	HCM-wmel	#N/A	1	abdomen	14	8	20.96	POS	19.13	POS	1		NEG		NEG	16.16	POS	18.16	POS	0.866412	1.12376	44DX3-219-15-3-14-8	770	3	head-thorax	14	8	25.41	POS	21.74	POS	1		NEG		NEG	21.95
44DX3-219-15-1-14-9	351	All data	44DX3-219	44DX3	219	2017-10-16	1	6.7637	1	15	HCM	wmel	HCM-wmel	#N/A	1	abdomen	14	9	18.8	POS	19.16	POS	1		NEG		NEG	16.37	POS	18.1	POS	0.962766	1.10568	44DX3-219-15-3-14-9	771	3	head-thorax	14	9	25.9	POS	22.06	POS	1		NEG		NEG	22.38
44DX3-219-15-1-14-10	352	All data	44DX3-219	44DX3	219	2017-10-16	1	6.7637	1	15	HCM	wmel	HCM-wmel	#N/A	1	abdomen	14	10	21.87	POS	19.66	POS	1		NEG		NEG	15.85	POS	18.34	POS	0.838592	1.1571	44DX3-219-15-3-14-10	772	3	head-thorax	14	10	28.8	POS	22.2	POS	1		NEG		NEG	20.66
44DX3-219-15-1-14-11	353	All data	44DX3-219	44DX3	219	2017-10-16	1	6.7637	1	15	HCM	wmel	HCM-wmel	#N/A	1	abdomen	14	11	28.59	POS	19.52	POS	1		NEG		NEG	15.51	POS	18.33	POS	0.641133	1.18182	44DX3-219-15-3-14-11	773	3	head-thorax	14	11		NEG	22.28	POS	0		NEG		NEG	19.79
44DX3-219-15-1-14-12	354	All data	44DX3-219	44DX3	219	2017-10-16	1	6.7637	1	15	HCM	wmel	HCM-wmel	#N/A	1	abdomen	14	12	21.38	POS	20.08	POS	1		NEG		NEG	16.38	POS	18.97	POS	0.887278	1.15812	44DX3-219-15-3-14-12	774	3	head-thorax	14	12	25.51	POS	22.34	POS	1		NEG		NEG	21.9
44DX3-219-15-1-14-13	355	All data	44DX3-219	44DX3	219	2017-10-16	1	6.7637	1	15	HCM	wmel	HCM-wmel	#N/A	1	abdomen	14	13	23.82	POS	19.82	POS	1		NEG		NEG	15.88	POS	18.34	POS	0.769941	1.15491	44DX3-219-15-3-14-13	775	3	head-thorax	14	13	26	POS	22.35	POS	1		NEG		NEG	22.73
44DX3-219-15-1-14-14	356	All data	44DX3-219	44DX3	219	2017-10-16	1	6.7637	1	15	HCM	wmel	HCM-wmel	#N/A	1	abdomen	14	14	23.54	POS	19.9	POS	1		NEG		NEG	16.37	POS	19.02	POS	0.807986	1.16188	44DX3-219-15-3-14-14	776	3	head-thorax	14	14	24.36	POS	22.46	POS	1		NEG		NEG	22.08
44DX3-219-15-1-14-15	357	All data	44DX3-219	44DX3	219	2017-10-16	1	6.7637	1	15	HCM	wmel	HCM-wmel	#N/A	1	abdomen	14	15	25.64	POS	19.66	POS	1		NEG		NEG	16.18	POS	18.66	POS	0.727769	1.15328	44DX3-219-15-3-14-15	777	3	head-thorax	14	15		NEG	22.03	POS	0		NEG		NEG	20.37
44DX3-219-21-1-14-1	358	All data	44DX3-219	44DX3	219	2017-10-16	1	6.7637	1	21	Cairns	wt	Cairns-wt	#N/A	1	abdomen	14	1	18.52	POS	19.83	POS	1		NEG		NEG		NEG	19.19	POS	1.03618		44DX3-219-21-3-14-1	778	3	head-thorax	14	1	24.17	POS	21.82	POS	1		NEG		NEG
44DX3-219-21-1-14-2	359	All data	44DX3-219	44DX3	219	2017-10-16	1	6.7637	1	21	Cairns	wt	Cairns-wt	#N/A	1	abdomen	14	2	17.56	POS	18.95	POS	1		NEG		NEG		NEG	18.3	POS	1.04214		44DX3-219-21-3-14-2	779	3	head-thorax	14	2	24.49	POS	22.33	POS	1		NEG		NEG
44DX3-219-21-1-14-3	360	All data	44DX3-219	44DX3	219	2017-10-16	1	6.7637	1	21	Cairns	wt	Cairns-wt	#N/A	1	abdomen	14	3	18.38	POS	19.04	POS	1		NEG		NEG		NEG	18.47	POS	1.0049		44DX3-219-21-3-14-3	780	3	head-thorax	14	3	23.3	POS	22.19	POS	1		NEG		NEG
44DX3-219-21-1-14-4	361	All data	44DX3-219	44DX3	219	2017-10-16	1	6.7637	1	21	Cairns	wt	Cairns-wt	#N/A	1	abdomen	14	4	12.28	POS	18.69	POS	1		NEG		NEG		NEG	17.73	POS	1.44381		44DX3-219-21-3-14-4	781	3	head-thorax	14	4	24.22	POS	22.08	POS	1		NEG		NEG
44DX3-219-21-1-14-5	362	All data	44DX3-219	44DX3	219	2017-10-16	1	6.7637	1	21	Cairns	wt	Cairns-wt	#N/A	1	abdomen	14	5	18.47	POS	19.51	POS	1		NEG		NEG		NEG	18.66	POS	1.01029		44DX3-219-21-3-14-5	782	3	head-thorax	14	5	22.23	POS	22.15	POS	1		NEG		NEG
44DX3-219-21-1-14-6	363	All data	44DX3-219	44DX3	219	2017-10-16	1	6.7637	1	21	Cairns	wt	Cairns-wt	#N/A	1	abdomen	14	6	18.36	POS	19.51	POS	1		NEG		NEG		NEG	18.79	POS	1.02342		44DX3-219-21-3-14-6	783	3	head-thorax	14	6	23.71	POS	22.35	POS	1		NEG		NEG
44DX3-219-21-1-14-7	364	All data	44DX3-219	44DX3	219	2017-10-16	1	6.7637	1	21	Cairns	wt	Cairns-wt	#N/A	1	abdomen	14	7	18.42	POS	19.77	POS	1		NEG		NEG		NEG	18.96	POS	1.02932		44DX3-219-21-3-14-7	784	3	head-thorax	14	7	24.06	POS	22.17	POS	1		NEG		NEG
44DX3-219-21-1-14-8	365	All data	44DX3-219	44DX3	219	2017-10-16	1	6.7637	1	21	Cairns	wt	Cairns-wt	#N/A	1	abdomen	14	8	17.36	POS	19.44	POS	1		NEG		NEG		NEG	18.43	POS	1.06164		44DX3-219-21-3-14-8	785	3	head-thorax	14	8	22.06	POS	21.78	POS	1		NEG		NEG
44DX3-219-21-1-14-9	366	All data	44DX3-219	44DX3	219	2017-10-16	1	6.7637	1	21	Cairns	wt	Cairns-wt	#N/A	1	abdomen	14	9	18.56	POS	19.83	POS	1		NEG		NEG		NEG	18.96	POS	1.02155		44DX3-219-21-3-14-9	786	3	head-thorax	14	9	24.22	POS	22.02	POS	1		NEG		NEG
44DX3-219-21-1-14-10	367	All data	44DX3-219	44DX3	219	2017-10-16	1	6.7637	1	21	Cairns	wt	Cairns-wt	#N/A	1	abdomen	14	10	19.8	POS	19.8	POS	1		NEG		NEG		NEG	18.97	POS	0.958081		44DX3-219-21-3-14-10	787	3	head-thorax	14	10	21.12	POS	21.86	POS	1		NEG		NEG
44DX3-219-21-1-14-11	368	All data	44DX3-219	44DX3	219	2017-10-16	1	6.7637	1	21	Cairns	wt	Cairns-wt	#N/A	1	abdomen	14	11	21.18	POS	19.53	POS	1		NEG		NEG		NEG	18.6	POS	0.878187		44DX3-219-21-3-14-11	788	3	head-thorax	14	11	26.94	POS	22.5	POS	1		NEG		NEG
44DX3-219-21-1-14-12	369	All data	44DX3-219	44DX3	219	2017-10-16	1	6.7637	1	21	Cairns	wt	Cairns-wt	#N/A	1	abdomen	14	12	18.14	POS	19.24	POS	1		NEG		NEG		NEG	18.67	POS	1.02922		44DX3-219-21-3-14-12	789	3	head-thorax	14	12	24.19	POS	22.01	POS	1		NEG		NEG
44DX3-219-21-1-14-13	370	All data	44DX3-219	44DX3	219	2017-10-16	1	6.7637	1	21	Cairns	wt	Cairns-wt	#N/A	1	abdomen	14	13	17.7	POS	19.11	POS	1		NEG		NEG		NEG	18.6	POS	1.05085		44DX3-219-21-3-14-13	790	3	head-thorax	14	13	23.1	POS	22.01	POS	1		NEG		NEG
44DX3-219-21-1-14-14	371	All data	44DX3-219	44DX3	219	2017-10-16	1	6.7637	1	21	Cairns	wt	Cairns-wt	#N/A	1	abdomen	14	14	21.98	POS	19.79	POS	1		NEG		NEG		NEG	18.77	POS	0.853958		44DX3-219-21-3-14-14	791	3	head-thorax	14	14	25	POS	22.47	POS	1		NEG		NEG
44DX3-219-21-1-14-15	372	All data	44DX3-219	44DX3	219	2017-10-16	1	6.7637	1	21	Cairns	wt	Cairns-wt	#N/A	1	abdomen	14	15	18.28	POS	19.41	POS	1		NEG		NEG		NEG	17.96	POS	0.982495		44DX3-219-21-3-14-15	792	3	head-thorax	14	15	22.33	POS	22.14	POS	1		NEG		NEG
44DX3-219-22-1-14-1	373	All data	44DX3-219	44DX3	219	2017-10-16	1	6.7637	1	22	Cairns	wmel	Cairns-wmel	#N/A	1	abdomen	14	1		NEG	19.28	POS	0		NEG		NEG	16.12	POS	18.28	POS		1.134	44DX3-219-22-3-14-1	#N/A	3	head-thorax	14	1	#N/A	#N/A	#N/A	#N/A	0	#N/A	#N/A	#N/A	#N/A	#N/A
44DX3-219-22-1-14-2	374	All data	44DX3-219	44DX3	219	2017-10-16	1	6.7637	1	22	Cairns	wmel	Cairns-wmel	#N/A	1	abdomen	14	2	23.98	POS	19.27	POS	1		NEG		NEG	16.5	POS	18.09	POS	0.754379	1.09636	44DX3-219-22-3-14-2	793	3	head-thorax	14	2		NEG	21.83	POS	0		NEG		NEG	19.2
44DX3-219-22-1-14-3	375	All data	44DX3-219	44DX3	219	2017-10-16	1	6.7637	1	22	Cairns	wmel	Cairns-wmel	#N/A	1	abdomen	14	3		NEG	19.56	POS	0		NEG		NEG	16.96	POS	18.62	POS		1.09788	44DX3-219-22-3-14-3	#N/A	3	head-thorax	14	3	#N/A	#N/A	#N/A	#N/A	0	#N/A	#N/A	#N/A	#N/A	#N/A
44DX3-219-22-1-14-4	376	All data	44DX3-219	44DX3	219	2017-10-16	1	6.7637	1	22	Cairns	wmel	Cairns-wmel	#N/A	1	abdomen	14	4	23.75	POS	19.23	POS	1		NEG		NEG	17.23	POS	18.12	POS	0.762947	1.05165	44DX3-219-22-3-14-4	794	3	head-thorax	14	4		NEG	22.79	POS	0		NEG		NEG	18.88
44DX3-219-22-1-14-5	377	All data	44DX3-219	44DX3	219	2017-10-16	1	6.7637	1	22	Cairns	wmel	Cairns-wmel	#N/A	1	abdomen	14	5	24.34	POS	19.45	POS	1		NEG		NEG	17.79	POS	18.13	POS	0.744864	1.01911	44DX3-219-22-3-14-5	795	3	head-thorax	14	5	29.68	POS	22.34	POS	1		NEG		NEG	21.26
44DX3-219-22-1-14-6	378	All data	44DX3-219	44DX3	219	2017-10-16	1	6.7637	1	22	Cairns	wmel	Cairns-wmel	#N/A	1	abdomen	14	6	25.77	POS	20.09	POS	1		NEG		NEG	17.52	POS	18.9	POS	0.733411	1.07877	44DX3-219-22-3-14-6	796	3	head-thorax	14	6		NEG	22.76	POS	0		NEG		NEG	19.69
44DX3-219-22-1-14-7	379	All data	44DX3-219	44DX3	219	2017-10-16	1	6.7637	1	22	Cairns	wmel	Cairns-wmel	#N/A	1	abdomen	14	7		NEG	19.96	POS	0		NEG		NEG	16.93	POS	18.5	POS		1.09273	44DX3-219-22-3-14-7	#N/A	3	head-thorax	14	7	#N/A	#N/A	#N/A	#N/A	0	#N/A	#N/A	#N/A	#N/A	#N/A
44DX3-219-22-1-14-8	380	All data	44DX3-219	44DX3	219	2017-10-16	1	6.7637	1	22	Cairns	wmel	Cairns-wmel	#N/A	1	abdomen	14	8	27.36	POS	19.56	POS	1		NEG		NEG	16.77	POS	18.14	POS	0.663012	1.08169	44DX3-219-22-3-14-8	797	3	head-thorax	14	8		NEG	22.08	POS	0		NEG		NEG	17.94
44DX3-219-22-1-14-9	381	All data	44DX3-219	44DX3	219	2017-10-16	1	6.7637	1	22	Cairns	wmel	Cairns-wmel	#N/A	1	abdomen	14	9		NEG	20.14	POS	0		NEG		NEG	16.3	POS	18.87	POS		1.15767	44DX3-219-22-3-14-9	#N/A	3	head-thorax	14	9	#N/A	#N/A	#N/A	#N/A	0	#N/A	#N/A	#N/A	#N/A	#N/A
44DX3-219-22-1-14-10	382	All data	44DX3-219	44DX3	219	2017-10-16	1	6.7637	1	22	Cairns	wmel	Cairns-wmel	#N/A	1	abdomen	14	10	22.93	POS	18.97	POS	1		NEG		NEG	16.36	POS	17.88	POS	0.779765	1.09291	44DX3-219-22-3-14-10	798	3	head-thorax	14	10		NEG	22.15	POS	0		NEG		NEG	18.88
44DX3-219-22-1-14-11	383	All data	44DX3-219	44DX3	219	2017-10-16	1	6.7637	1	22	Cairns	wmel	Cairns-wmel	#N/A	1	abdomen	14	11	35.51	NEG	19.61	POS	0		NEG		NEG	16.27	POS	18.56	POS		1.14075	44DX3-219-22-3-14-11	#N/A	3	head-thorax	14	11	#N/A	#N/A	#N/A	#N/A	0	#N/A	#N/A	#N/A	#N/A	#N/A
44DX3-219-22-1-14-12	384	All data	44DX3-219	44DX3	219	2017-10-16	1	6.7637	1	22	Cairns	wmel	Cairns-wmel	#N/A	1	abdomen	14	12		NEG	19.49	POS	0		NEG		NEG	16.73	POS	18.7	POS		1.11775	44DX3-219-22-3-14-12	#N/A	3	head-thorax	14	12	#N/A	#N/A	#N/A	#N/A	0	#N/A	#N/A	#N/A	#N/A	#N/A
44DX3-219-22-1-14-13	385	All data	44DX3-219	44DX3	219	2017-10-16	1	6.7637	1	22	Cairns	wmel	Cairns-wmel	#N/A	1	abdomen	14	13	25.82	POS	19.58	POS	1		NEG		NEG	16.97	POS	18.26	POS	0.707204	1.07602	44DX3-219-22-3-14-13	799	3	head-thorax	14	13		NEG	22.23	POS	0		NEG		NEG	21.51
44DX3-219-22-1-14-14	386	All data	44DX3-219	44DX3	219	2017-10-16	1	6.7637	1	22	Cairns	wmel	Cairns-wmel	#N/A	1	abdomen	14	14	23.41	POS	19.13	POS	1		NEG		NEG	16.59	POS	18.01	POS	0.769329	1.08559	44DX3-219-22-3-14-14	800	3	head-thorax	14	14		NEG	22.16	POS	0		NEG		NEG	20.43
44DX3-219-22-1-14-15	387	All data	44DX3-219	44DX3	219	2017-10-16	1	6.7637	1	22	Cairns	wmel	Cairns-wmel	#N/A	1	abdomen	14	15	29.39	POS	20	POS	1		NEG		NEG	16.5	POS	18.86	POS	0.641715	1.14303	44DX3-219-22-3-14-15	801	3	head-thorax	14	15		NEG	22.16	POS	0		NEG		NEG	18.73
44DX3-219-23-1-14-1	388	All data	44DX3-219	44DX3	219	2017-10-16	1	6.7637	1	23	Cairns	walb	Cairns-walb	#N/A	1	abdomen	14	1	17.77	POS	19.67	POS	1	15.01	POS		NEG		NEG	18.09	POS	1.01801		44DX3-219-23-3-14-1	802	3	head-thorax	14	1	32.32	POS	22.06	POS	1	17.57	POS		NEG
44DX3-219-23-1-14-2	389	All data	44DX3-219	44DX3	219	2017-10-16	1	6.7637	1	23	Cairns	walb	Cairns-walb	#N/A	1	abdomen	14	2	19.98	POS	18.77	POS	1	15.14	POS		NEG		NEG	17.72	POS	0.886887		44DX3-219-23-3-14-2	803	3	head-thorax	14	2	30.5	POS	22.04	POS	1	15.33	POS		NEG
44DX3-219-23-1-14-3	390	All data	44DX3-219	44DX3	219	2017-10-16	1	6.7637	1	23	Cairns	walb	Cairns-walb	#N/A	1	abdomen	14	3	17.52	POS	19.66	POS	1	14.93	POS		NEG		NEG	18.51	POS	1.05651		44DX3-219-23-3-14-3	804	3	head-thorax	14	3	25.67	POS	21.73	POS	1	16.48	POS		NEG
44DX3-219-23-1-14-4	391	All data	44DX3-219	44DX3	219	2017-10-16	1	6.7637	1	23	Cairns	walb	Cairns-walb	#N/A	1	abdomen	14	4	22.35	POS	19.59	POS	1	16.19	POS		NEG		NEG	18.48	POS	0.826846		44DX3-219-23-3-14-4	805	3	head-thorax	14	4	27.05	POS	22.24	POS	1	18.2	POS		NEG
44DX3-219-23-1-14-5	392	All data	44DX3-219	44DX3	219	2017-10-16	1	6.7637	1	23	Cairns	walb	Cairns-walb	#N/A	1	abdomen	14	5	19.67	POS	20.57	POS	1	15.99	POS		NEG		NEG	19.33	POS	0.982715		44DX3-219-23-3-14-5	806	3	head-thorax	14	5		NEG	23.32	POS	0	17.65	POS		NEG
44DX3-219-23-1-14-6	393	All data	44DX3-219	44DX3	219	2017-10-16	1	6.7637	1	23	Cairns	walb	Cairns-walb	#N/A	1	abdomen	14	6	24.75	POS	20.32	POS	1	15.94	POS		NEG		NEG	19.18	POS	0.774949		44DX3-219-23-3-14-6	807	3	head-thorax	14	6		NEG	22.47	POS	0	16.68	POS		NEG
44DX3-219-23-1-14-7	394	All data	44DX3-219	44DX3	219	2017-10-16	1	6.7637	1	23	Cairns	walb	Cairns-walb	#N/A	1	abdomen	14	7	18.66	POS	19.94	POS	1	16.76	POS		NEG		NEG	19.44	POS	1.0418		44DX3-219-23-3-14-7	808	3	head-thorax	14	7	23.72	POS	22.27	POS	1	14.53	POS		NEG
44DX3-219-23-1-14-8	395	All data	44DX3-219	44DX3	219	2017-10-16	1	6.7637	1	23	Cairns	walb	Cairns-walb	#N/A	1	abdomen	14	8	22.71	POS	19.75	POS	1	16.45	POS		NEG		NEG	18.66	POS	0.821664		44DX3-219-23-3-14-8	809	3	head-thorax	14	8		NEG	22.45	POS	0	16.84	POS		NEG
44DX3-219-23-1-14-9	396	All data	44DX3-219	44DX3	219	2017-10-16	1	6.7637	1	23	Cairns	walb	Cairns-walb	#N/A	1	abdomen	14	9	24.48	POS	19.28	POS	1	16.33	POS		NEG		NEG	18.56	POS	0.75817		44DX3-219-23-3-14-9	810	3	head-thorax	14	9		NEG	22.37	POS	0	18.46	POS		NEG
44DX3-219-23-1-14-10	397	All data	44DX3-219	44DX3	219	2017-10-16	1	6.7637	1	23	Cairns	walb	Cairns-walb	#N/A	1	abdomen	14	10	20.54	POS	19.71	POS	1	14.69	POS		NEG		NEG	18.61	POS	0.906037		44DX3-219-23-3-14-10	811	3	head-thorax	14	10	30.8	POS	21.81	POS	1	13.86	POS	36.42	NEG
44DX3-219-24-1-14-1	398	All data	44DX3-219	44DX3	219	2017-10-16	1	6.7637	1	24	Cairns	wmelcs	Cairns-wmelcs	#N/A	1	abdomen	14	1	27.44	POS	19	POS	1		NEG	17.86	POS	16.89	POS	17.67	POS	0.64395	1.04618	44DX3-219-24-3-14-1	812	3	head-thorax	14	1		NEG	22.1	POS	0		NEG	19.76	POS	18.55
44DX3-219-24-1-14-2	399	All data	44DX3-219	44DX3	219	2017-10-16	1	6.7637	1	24	Cairns	wmelcs	Cairns-wmelcs	#N/A	1	abdomen	14	2	24.43	POS	19.58	POS	1		NEG	18.11	POS	17.34	POS	18.25	POS	0.747032	1.05248	44DX3-219-24-3-14-2	813	3	head-thorax	14	2	23.17	POS	21.86	POS	1		NEG	20.49	POS	17.28
44DX3-219-24-1-14-3	400	All data	44DX3-219	44DX3	219	2017-10-16	1	6.7637	1	24	Cairns	wmelcs	Cairns-wmelcs	#N/A	1	abdomen	14	3	21.71	POS	20.11	POS	1		NEG	17.87	POS	16.92	POS	18.67	POS	0.859972	1.10343	44DX3-219-24-3-14-3	814	3	head-thorax	14	3		NEG	22.34	POS	0		NEG	19.79	POS	18.65
44DX3-219-24-1-14-4	401	All data	44DX3-219	44DX3	219	2017-10-16	1	6.7637	1	24	Cairns	wmelcs	Cairns-wmelcs	#N/A	1	abdomen	14	4	22.89	POS	19.97	POS	1		NEG	18.06	POS	17.36	POS	18.65	POS	0.814766	1.07431	44DX3-219-24-3-14-4	815	3	head-thorax	14	4	29.09	POS	22.5	POS	1		NEG	20.76	POS	18.71
44DX3-219-24-1-14-5	402	All data	44DX3-219	44DX3	219	2017-10-16	1	6.7637	1	24	Cairns	wmelcs	Cairns-wmelcs	#N/A	1	abdomen	14	5	29.5	POS	20.08	POS	1		NEG	17.81	POS	16.88	POS	18.64	POS	0.631864	1.10427	44DX3-219-24-3-14-5	816	3	head-thorax	14	5		NEG	22.48	POS	0		NEG	19.75	POS	17.55
44DX3-219-24-1-14-6	403	All data	44DX3-219	44DX3	219	2017-10-16	1	6.7637	1	24	Cairns	wmelcs	Cairns-wmelcs	#N/A	1	abdomen	14	6	26.53	POS	19.88	POS	1		NEG	17.41	POS	16.57	POS	18.52	POS	0.698078	1.11768	44DX3-219-24-3-14-6	817	3	head-thorax	14	6		NEG	22.66	POS	0		NEG	19.15	POS	17.11
44DX3-219-24-1-14-7	404	All data	44DX3-219	44DX3	219	2017-10-16	1	6.7637	1	24	Cairns	wmelcs	Cairns-wmelcs	#N/A	1	abdomen	14	7	21.65	POS	19.65	POS	1		NEG	17.97	POS	17.21	POS	18.12	POS	0.836952	1.05288	44DX3-219-24-3-14-7	818	3	head-thorax	14	7		NEG	22.27	POS	0		NEG	19.24	POS	17.58
44DX3-219-24-1-14-8	405	All data	44DX3-219	44DX3	219	2017-10-16	1	6.7637	1	24	Cairns	wmelcs	Cairns-wmelcs	#N/A	1	abdomen	14	8	23.67	POS	19.22	POS	1		NEG	17.51	POS	16.69	POS	18.01	POS	0.760879	1.07909	44DX3-219-24-3-14-8	819	3	head-thorax	14	8		NEG	22.29	POS	0		NEG	20.4	POS	18.43
44DX3-219-24-1-14-9	406	All data	44DX3-219	44DX3	219	2017-10-16	1	6.7637	1	24	Cairns	wmelcs	Cairns-wmelcs	#N/A	1	abdomen	14	9	23.49	POS	18.94	POS	1		NEG	17.74	POS	16.74	POS	17.59	POS	0.748829	1.05078	44DX3-219-24-3-14-9	820	3	head-thorax	14	9	29.57	POS	22.1	POS	1		NEG	19.51	POS	18.07
44DX3-219-24-1-14-10	407	All data	44DX3-219	44DX3	219	2017-10-16	1	6.7637	1	24	Cairns	wmelcs	Cairns-wmelcs	#N/A	1	abdomen	14	10	27.81	POS	19.86	POS	1		NEG	17.65	POS	16.84	POS	17.97	POS	0.64617	1.0671	44DX3-219-24-3-14-10	821	3	head-thorax	14	10		NEG	22.34	POS	0		NEG	19.49	POS	18.43
44DX3-219-24-1-14-11	408	All data	44DX3-219	44DX3	219	2017-10-16	1	6.7637	1	24	Cairns	wmelcs	Cairns-wmelcs	#N/A	1	abdomen	14	11	25.26	POS	19.29	POS	1		NEG	18.18	POS	17.31	POS	17.77	POS	0.703484	1.02657	44DX3-219-24-3-14-11	822	3	head-thorax	14	11		NEG	22.58	POS	0		NEG	19.19	POS	17.96
44DX3-219-24-1-14-12	409	All data	44DX3-219	44DX3	219	2017-10-16	1	6.7637	1	24	Cairns	wmelcs	Cairns-wmelcs	#N/A	1	abdomen	14	12	24.6	POS	19.24	POS	1		NEG	18.24	POS	17.39	POS	17.68	POS	0.718699	1.01668	44DX3-219-24-3-14-12	823	3	head-thorax	14	12		NEG	22.73	POS	0		NEG	19.18	POS	17.41
44DX3-219-24-1-14-13	410	All data	44DX3-219	44DX3	219	2017-10-16	1	6.7637	1	24	Cairns	wmelcs	Cairns-wmelcs	#N/A	1	abdomen	14	13	19.95	POS	19.63	POS	1		NEG	17.93	POS	17.22	POS	18.23	POS	0.913784	1.05865	44DX3-219-24-3-14-13	824	3	head-thorax	14	13	27.61	POS	22.29	POS	1		NEG	20.62	POS	20.2
44DX3-220-7-1-14-1	411	All data	44DX3-220	44DX3	220	2017-10-17	2	8.21402	1	7	HCM	wt	HCM-wt	#N/A	1	abdomen	14	1	17.94	POS	19.44	POS	1		NEG		NEG		NEG	18.13	POS	1.01059		44DX3-220-7-3-14-1	825	3	head-thorax	14	1	24.01	POS	22.15	POS	1		NEG		NEG
44DX3-220-7-1-14-2	412	All data	44DX3-220	44DX3	220	2017-10-17	2	8.21402	1	7	HCM	wt	HCM-wt	#N/A	1	abdomen	14	2	16.32	POS	19.13	POS	1		NEG		NEG		NEG	17.91	POS	1.09743		44DX3-220-7-3-14-2	826	3	head-thorax	14	2	24.12	POS	21.92	POS	1		NEG		NEG
44DX3-220-7-1-14-3	413	All data	44DX3-220	44DX3	220	2017-10-17	2	8.21402	1	7	HCM	wt	HCM-wt	#N/A	1	abdomen	14	3	16.8	POS	18.79	POS	1		NEG		NEG		NEG	17.66	POS	1.05119		44DX3-220-7-3-14-3	827	3	head-thorax	14	3	22.59	POS	21.66	POS	1		NEG		NEG
44DX3-220-7-1-14-4	414	All data	44DX3-220	44DX3	220	2017-10-17	2	8.21402	1	7	HCM	wt	HCM-wt	#N/A	1	abdomen	14	4	18.33	POS	19.58	POS	1		NEG		NEG		NEG	18.45	POS	1.00655		44DX3-220-7-3-14-4	828	3	head-thorax	14	4	22.19	POS	21.83	POS	1		NEG		NEG
44DX3-220-7-1-14-5	415	All data	44DX3-220	44DX3	220	2017-10-17	2	8.21402	1	7	HCM	wt	HCM-wt	#N/A	1	abdomen	14	5	17.63	POS	19.09	POS	1		NEG		NEG		NEG	17.97	POS	1.01929		44DX3-220-7-3-14-5	829	3	head-thorax	14	5	24.81	POS	22.04	POS	1		NEG		NEG
44DX3-220-7-1-14-6	416	All data	44DX3-220	44DX3	220	2017-10-17	2	8.21402	1	7	HCM	wt	HCM-wt	#N/A	1	abdomen	14	6	17.85	POS	19.21	POS	1		NEG		NEG		NEG	18.45	POS	1.03361		44DX3-220-7-3-14-6	830	3	head-thorax	14	6	23.22	POS	21.78	POS	1		NEG		NEG
44DX3-220-7-1-14-7	417	All data	44DX3-220	44DX3	220	2017-10-17	2	8.21402	1	7	HCM	wt	HCM-wt	#N/A	1	abdomen	14	7	18.67	POS	20.29	POS	1		NEG		NEG		NEG	19.05	POS	1.02035		44DX3-220-7-3-14-7	831	3	head-thorax	14	7	23.75	POS	22.26	POS	1		NEG		NEG
44DX3-220-7-1-14-8	418	All data	44DX3-220	44DX3	220	2017-10-17	2	8.21402	1	7	HCM	wt	HCM-wt	#N/A	1	abdomen	14	8	18.28	POS	20.04	POS	1		NEG		NEG		NEG	18.85	POS	1.03118		44DX3-220-7-3-14-8	832	3	head-thorax	14	8	22.31	POS	22	POS	1		NEG		NEG
44DX3-220-7-1-14-9	419	All data	44DX3-220	44DX3	220	2017-10-17	2	8.21402	1	7	HCM	wt	HCM-wt	#N/A	1	abdomen	14	9	18.92	POS	19.55	POS	1		NEG		NEG		NEG	18.44	POS	0.97463		44DX3-220-7-3-14-9	833	3	head-thorax	14	9	23.75	POS	21.98	POS	1		NEG		NEG
44DX3-220-7-1-14-10	420	All data	44DX3-220	44DX3	220	2017-10-17	2	8.21402	1	7	HCM	wt	HCM-wt	#N/A	1	abdomen	14	10	17.69	POS	19.54	POS	1		NEG		NEG		NEG	18.34	POS	1.03674		44DX3-220-7-3-14-10	834	3	head-thorax	14	10	21.8	POS	21.84	POS	1		NEG		NEG
44DX3-220-7-1-14-11	421	All data	44DX3-220	44DX3	220	2017-10-17	2	8.21402	1	7	HCM	wt	HCM-wt	#N/A	1	abdomen	14	11	19.61	POS	19.78	POS	1		NEG		NEG		NEG	18.61	POS	0.949006		44DX3-220-7-3-14-11	835	3	head-thorax	14	11	23.95	POS	22.64	POS	1		NEG		NEG
44DX3-220-7-1-14-12	422	All data	44DX3-220	44DX3	220	2017-10-17	2	8.21402	1	7	HCM	wt	HCM-wt	#N/A	1	abdomen	14	12	17.52	POS	19.88	POS	1		NEG		NEG		NEG	18.69	POS	1.06678		44DX3-220-7-3-14-12	836	3	head-thorax	14	12	19.96	POS	22.04	POS	1		NEG		NEG
44DX3-220-7-1-14-13	423	All data	44DX3-220	44DX3	220	2017-10-17	2	8.21402	1	7	HCM	wt	HCM-wt	#N/A	1	abdomen	14	13	16.86	POS	19.63	POS	1		NEG		NEG		NEG	18.54	POS	1.09964		44DX3-220-7-3-14-13	837	3	head-thorax	14	13	22.35	POS	22.43	POS	1		NEG		NEG
44DX3-220-7-1-14-14	424	All data	44DX3-220	44DX3	220	2017-10-17	2	8.21402	1	7	HCM	wt	HCM-wt	#N/A	1	abdomen	14	14	17.41	POS	19.23	POS	1		NEG		NEG		NEG	18.09	POS	1.03906		44DX3-220-7-3-14-14	838	3	head-thorax	14	14	24.63	POS	22.27	POS	1		NEG		NEG
44DX3-220-7-1-14-15	425	All data	44DX3-220	44DX3	220	2017-10-17	2	8.21402	1	7	HCM	wt	HCM-wt	#N/A	1	abdomen	14	15	16.18	POS	19.57	POS	1		NEG		NEG		NEG	18.33	POS	1.13288		44DX3-220-7-3-14-15	839	3	head-thorax	14	15	22.62	POS	22.18	POS	1		NEG		NEG
44DX3-220-15-1-14-1	426	All data	44DX3-220	44DX3	220	2017-10-17	2	8.21402	1	15	HCM	wmel	HCM-wmel	#N/A	1	abdomen	14	1	25.56	POS	19.23	POS	1		NEG		NEG	15.74	POS	18.23	POS	0.713224	1.1582	44DX3-220-15-3-14-1	840	3	head-thorax	14	1	31.01	POS	21.88	POS	1		NEG		NEG	19.87
44DX3-220-15-1-14-2	427	All data	44DX3-220	44DX3	220	2017-10-17	2	8.21402	1	15	HCM	wmel	HCM-wmel	#N/A	1	abdomen	14	2	27.93	POS	19.58	POS	1		NEG		NEG	15.95	POS	18.27	POS	0.654135	1.14545	44DX3-220-15-3-14-2	841	3	head-thorax	14	2		NEG	22.49	POS	0		NEG		NEG	18.92
44DX3-220-15-1-14-3	428	All data	44DX3-220	44DX3	220	2017-10-17	2	8.21402	1	15	HCM	wmel	HCM-wmel	#N/A	1	abdomen	14	3	19.63	POS	20.09	POS	1		NEG		NEG	16.27	POS	19	POS	0.967906	1.16779	44DX3-220-15-3-14-3	842	3	head-thorax	14	3	27.32	POS	22.32	POS	1		NEG		NEG	21.32
44DX3-220-15-1-14-4	429	All data	44DX3-220	44DX3	220	2017-10-17	2	8.21402	1	15	HCM	wmel	HCM-wmel	#N/A	1	abdomen	14	4	23.76	POS	19.32	POS	1		NEG		NEG	16.73	POS	18.17	POS	0.764731	1.08607	44DX3-220-15-3-14-4	843	3	head-thorax	14	4		NEG	22.45	POS	0		NEG		NEG	21.84
44DX3-220-15-1-14-5	430	All data	44DX3-220	44DX3	220	2017-10-17	2	8.21402	1	15	HCM	wmel	HCM-wmel	#N/A	1	abdomen	14	5	28.4	POS	20.15	POS	1		NEG		NEG	16.11	POS	18.75	POS	0.660211	1.16387	44DX3-220-15-3-14-5	844	3	head-thorax	14	5		NEG	22.57	POS	0		NEG		NEG	19.62
44DX3-220-15-1-14-6	431	All data	44DX3-220	44DX3	220	2017-10-17	2	8.21402	1	15	HCM	wmel	HCM-wmel	#N/A	1	abdomen	14	6	22.89	POS	20.19	POS	1		NEG		NEG	16.71	POS	18.87	POS	0.824377	1.12926	44DX3-220-15-3-14-6	845	3	head-thorax	14	6	25.53	POS	21.98	POS	1		NEG		NEG	21.63
44DX3-220-15-1-14-7	432	All data	44DX3-220	44DX3	220	2017-10-17	2	8.21402	1	15	HCM	wmel	HCM-wmel	#N/A	1	abdomen	14	7	18.35	POS	19.84	POS	1		NEG		NEG	17.12	POS	18.49	POS	1.00763	1.08002	44DX3-220-15-3-14-7	846	3	head-thorax	14	7	28.77	POS	22.51	POS	1		NEG		NEG	21.96
44DX3-220-15-1-14-8	433	All data	44DX3-220	44DX3	220	2017-10-17	2	8.21402	1	15	HCM	wmel	HCM-wmel	#N/A	1	abdomen	14	8	25.72	POS	19.99	POS	1		NEG		NEG	16.83	POS	18.64	POS	0.724728	1.10755	44DX3-220-15-3-14-8	847	3	head-thorax	14	8		NEG	22.75	POS	0		NEG		NEG	21.23
44DX3-220-15-1-14-9	434	All data	44DX3-220	44DX3	220	2017-10-17	2	8.21402	1	15	HCM	wmel	HCM-wmel	#N/A	1	abdomen	14	9	22.97	POS	19.93	POS	1		NEG		NEG	16.6	POS	18.58	POS	0.808881	1.11928	44DX3-220-15-3-14-9	848	3	head-thorax	14	9	33.92	POS	22.44	POS	1		NEG		NEG	21.43
44DX3-220-15-1-14-10	435	All data	44DX3-220	44DX3	220	2017-10-17	2	8.21402	1	15	HCM	wmel	HCM-wmel	#N/A	1	abdomen	14	10	22.23	POS	19.79	POS	1		NEG		NEG	16.26	POS	18.46	POS	0.830409	1.1353	44DX3-220-15-3-14-10	849	3	head-thorax	14	10	25.66	POS	22.95	POS	1		NEG		NEG	22.8
44DX3-220-15-1-14-11	436	All data	44DX3-220	44DX3	220	2017-10-17	2	8.21402	1	15	HCM	wmel	HCM-wmel	#N/A	1	abdomen	14	11	19.48	POS	20.48	POS	1		NEG		NEG	16.75	POS	19.05	POS	0.977926	1.13731	44DX3-220-15-3-14-11	850	3	head-thorax	14	11	23.72	POS	22.43	POS	1		NEG		NEG	21.76
44DX3-220-15-1-14-12	437	All data	44DX3-220	44DX3	220	2017-10-17	2	8.21402	1	15	HCM	wmel	HCM-wmel	#N/A	1	abdomen	14	12	20.6	POS	19.26	POS	1		NEG		NEG	16.94	POS	18.33	POS	0.889806	1.08205	44DX3-220-15-3-14-12	851	3	head-thorax	14	12	25.88	POS	21.36	POS	1		NEG		NEG	23.63
44DX3-220-15-1-14-13	438	All data	44DX3-220	44DX3	220	2017-10-17	2	8.21402	1	15	HCM	wmel	HCM-wmel	#N/A	1	abdomen	14	13	22.74	POS	19.63	POS	1		NEG		NEG	16.8	POS	18.44	POS	0.810906	1.09762	44DX3-220-15-3-14-13	852	3	head-thorax	14	13	27.12	POS	22.11	POS	1		NEG		NEG	20.95
44DX3-220-15-1-14-14	439	All data	44DX3-220	44DX3	220	2017-10-17	2	8.21402	1	15	HCM	wmel	HCM-wmel	#N/A	1	abdomen	14	14	24.73	POS	20.06	POS	1		NEG		NEG	17.22	POS	18.96	POS	0.76668	1.10105	44DX3-220-15-3-14-14	853	3	head-thorax	14	14		NEG	22.47	POS	0		NEG		NEG	22.18
44DX3-220-15-1-14-15	440	All data	44DX3-220	44DX3	220	2017-10-17	2	8.21402	1	15	HCM	wmel	HCM-wmel	#N/A	1	abdomen	14	15	21.96	POS	20.45	POS	1		NEG		NEG	17.48	POS	19.23	POS	0.875683	1.10011	44DX3-220-15-3-14-15	854	3	head-thorax	14	15	25.18	POS	22.01	POS	1		NEG		NEG	22.65
44DX3-220-21-1-14-1	441	All data	44DX3-220	44DX3	220	2017-10-17	2	8.21402	1	21	Cairns	wt	Cairns-wt	#N/A	1	abdomen	14	1	18.68	POS	19.34	POS	1		NEG		NEG		NEG	18.49	POS	0.989829		44DX3-220-21-3-14-1	855	3	head-thorax	14	1	26.61	POS	22.2	POS	1		NEG		NEG
44DX3-220-21-1-14-2	442	All data	44DX3-220	44DX3	220	2017-10-17	2	8.21402	1	21	Cairns	wt	Cairns-wt	#N/A	1	abdomen	14	2	19.5	POS	19.62	POS	1		NEG		NEG		NEG	18.67	POS	0.957436		44DX3-220-21-3-14-2	856	3	head-thorax	14	2	25.83	POS	22.07	POS	1		NEG		NEG
44DX3-220-21-1-14-3	443	All data	44DX3-220	44DX3	220	2017-10-17	2	8.21402	1	21	Cairns	wt	Cairns-wt	#N/A	1	abdomen	14	3	19.47	POS	19.66	POS	1		NEG		NEG		NEG	18.46	POS	0.948125		44DX3-220-21-3-14-3	857	3	head-thorax	14	3		NEG	22.36	POS	0		NEG		NEG
44DX3-220-21-1-14-4	444	All data	44DX3-220	44DX3	220	2017-10-17	2	8.21402	1	21	Cairns	wt	Cairns-wt	#N/A	1	abdomen	14	4	17.2	POS	19.14	POS	1		NEG		NEG		NEG	18.26	POS	1.06163		44DX3-220-21-3-14-4	858	3	head-thorax	14	4	25.33	POS	21.7	POS	1		NEG		NEG
44DX3-220-21-1-14-5	445	All data	44DX3-220	44DX3	220	2017-10-17	2	8.21402	1	21	Cairns	wt	Cairns-wt	#N/A	1	abdomen	14	5	20.55	POS	18.49	POS	1		NEG		NEG		NEG	17.63	POS	0.857908		44DX3-220-21-3-14-5	859	3	head-thorax	14	5	29.99	POS	22.32	POS	1		NEG		NEG
44DX3-220-21-1-14-6	446	All data	44DX3-220	44DX3	220	2017-10-17	2	8.21402	1	21	Cairns	wt	Cairns-wt	#N/A	1	abdomen	14	6	20.11	POS	19.23	POS	1		NEG		NEG		NEG	18.29	POS	0.909498		44DX3-220-21-3-14-6	860	3	head-thorax	14	6	26.61	POS	21.87	POS	1		NEG		NEG
44DX3-220-21-1-14-7	447	All data	44DX3-220	44DX3	220	2017-10-17	2	8.21402	1	21	Cairns	wt	Cairns-wt	#N/A	1	abdomen	14	7	18.49	POS	18.98	POS	1		NEG		NEG		NEG	18.47	POS	0.998918		44DX3-220-21-3-14-7	861	3	head-thorax	14	7	25.82	POS	22	POS	1		NEG		NEG
44DX3-220-21-1-14-8	448	All data	44DX3-220	44DX3	220	2017-10-17	2	8.21402	1	21	Cairns	wt	Cairns-wt	#N/A	1	abdomen	14	8	19.4	POS	19.73	POS	1		NEG		NEG		NEG	19.2	POS	0.989691		44DX3-220-21-3-14-8	862	3	head-thorax	14	8	26.04	POS	23.03	POS	1		NEG		NEG
44DX3-220-21-1-14-9	449	All data	44DX3-220	44DX3	220	2017-10-17	2	8.21402	1	21	Cairns	wt	Cairns-wt	#N/A	1	abdomen	14	9	17.69	POS	18.95	POS	1		NEG		NEG		NEG	18.14	POS	1.02544		44DX3-220-21-3-14-9	863	3	head-thorax	14	9	24.93	POS	21.91	POS	1		NEG		NEG
44DX3-220-21-1-14-10	450	All data	44DX3-220	44DX3	220	2017-10-17	2	8.21402	1	21	Cairns	wt	Cairns-wt	#N/A	1	abdomen	14	10	18.82	POS	18.86	POS	1		NEG		NEG		NEG	18.21	POS	0.967588		44DX3-220-21-3-14-10	864	3	head-thorax	14	10	25.04	POS	21.78	POS	1		NEG		NEG
44DX3-220-21-1-14-11	451	All data	44DX3-220	44DX3	220	2017-10-17	2	8.21402	1	21	Cairns	wt	Cairns-wt	#N/A	1	abdomen	14	11	18.81	POS	18.29	POS	1		NEG		NEG		NEG	17.84	POS	0.948432		44DX3-220-21-3-14-11	865	3	head-thorax	14	11	24.15	POS	21.59	POS	1		NEG		NEG
44DX3-220-21-1-14-12	452	All data	44DX3-220	44DX3	220	2017-10-17	2	8.21402	1	21	Cairns	wt	Cairns-wt	#N/A	1	abdomen	14	12	19.74	POS	18.88	POS	1		NEG		NEG		NEG	18.23	POS	0.923506		44DX3-220-21-3-14-12	866	3	head-thorax	14	12	29.68	POS	21.99	POS	1		NEG		NEG
44DX3-220-21-1-14-13	453	All data	44DX3-220	44DX3	220	2017-10-17	2	8.21402	1	21	Cairns	wt	Cairns-wt	#N/A	1	abdomen	14	13	18.87	POS	19.59	POS	1		NEG		NEG		NEG	18.67	POS	0.989401		44DX3-220-21-3-14-13	867	3	head-thorax	14	13	26.09	POS	21.67	POS	1		NEG		NEG
44DX3-220-21-1-14-14	454	All data	44DX3-220	44DX3	220	2017-10-17	2	8.21402	1	21	Cairns	wt	Cairns-wt	#N/A	1	abdomen	14	14	18.32	POS	19.23	POS	1		NEG		NEG		NEG	18.14	POS	0.990175		44DX3-220-21-3-14-14	868	3	head-thorax	14	14	26.99	POS	22.91	POS	1		NEG		NEG
44DX3-220-21-1-14-15	455	All data	44DX3-220	44DX3	220	2017-10-17	2	8.21402	1	21	Cairns	wt	Cairns-wt	#N/A	1	abdomen	14	15	17.9	POS	19.94	POS	1		NEG		NEG		NEG	18.03	POS	1.00726		44DX3-220-21-3-14-15	869	3	head-thorax	14	15	22.78	POS	21.8	POS	1		NEG		NEG
44DX3-220-22-1-14-1	456	All data	44DX3-220	44DX3	220	2017-10-17	2	8.21402	1	22	Cairns	wmel	Cairns-wmel	#N/A	1	abdomen	14	1	23.55	POS	19.82	POS	1		NEG		NEG	17.71	POS	18.87	POS	0.801274	1.0655	44DX3-220-22-3-14-1	870	3	head-thorax	14	1		NEG	22.76	POS	0		NEG		NEG	20.82
44DX3-220-22-1-14-2	457	All data	44DX3-220	44DX3	220	2017-10-17	2	8.21402	1	22	Cairns	wmel	Cairns-wmel	#N/A	1	abdomen	14	2	28.42	POS	19.67	POS	1		NEG		NEG	18.22	POS	18.6	POS	0.654469	1.02086	44DX3-220-22-3-14-2	871	3	head-thorax	14	2		NEG	22.19	POS	0		NEG		NEG	19.57
44DX3-220-22-1-14-3	458	All data	44DX3-220	44DX3	220	2017-10-17	2	8.21402	1	22	Cairns	wmel	Cairns-wmel	#N/A	1	abdomen	14	3	27.7	POS	20.1	POS	1		NEG		NEG	17.51	POS	19.08	POS	0.688809	1.08966	44DX3-220-22-3-14-3	872	3	head-thorax	14	3		NEG	23.2	POS	0		NEG		NEG	20.25
44DX3-220-22-1-14-4	459	All data	44DX3-220	44DX3	220	2017-10-17	2	8.21402	1	22	Cairns	wmel	Cairns-wmel	#N/A	1	abdomen	14	4		NEG	19.07	POS	0		NEG		NEG	17.18	POS	18.13	POS		1.0553	44DX3-220-22-3-14-4	#N/A	3	head-thorax	14	4	#N/A	#N/A	#N/A	#N/A	0	#N/A	#N/A	#N/A	#N/A	#N/A
44DX3-220-22-1-14-5	460	All data	44DX3-220	44DX3	220	2017-10-17	2	8.21402	1	22	Cairns	wmel	Cairns-wmel	#N/A	1	abdomen	14	5	23.36	POS	19.31	POS	1		NEG		NEG	17.64	POS	18.6	POS	0.796233	1.05442	44DX3-220-22-3-14-5	873	3	head-thorax	14	5		NEG	22.3	POS	0		NEG		NEG	18.85
44DX3-220-22-1-14-6	461	All data	44DX3-220	44DX3	220	2017-10-17	2	8.21402	1	22	Cairns	wmel	Cairns-wmel	#N/A	1	abdomen	14	6		NEG	19.28	POS	0		NEG		NEG	17.83	POS	18.27	POS		1.02468	44DX3-220-22-3-14-6	#N/A	3	head-thorax	14	6	#N/A	#N/A	#N/A	#N/A	0	#N/A	#N/A	#N/A	#N/A	#N/A
44DX3-220-22-1-14-7	462	All data	44DX3-220	44DX3	220	2017-10-17	2	8.21402	1	22	Cairns	wmel	Cairns-wmel	#N/A	1	abdomen	14	7	32.94	POS	19.65	POS	1		NEG		NEG	17.9	POS	18.65	POS	0.566181	1.0419	44DX3-220-22-3-14-7	874	3	head-thorax	14	7		NEG	22.36	POS	0		NEG		NEG	20.59
44DX3-220-22-1-14-8	463	All data	44DX3-220	44DX3	220	2017-10-17	2	8.21402	1	22	Cairns	wmel	Cairns-wmel	#N/A	1	abdomen	14	8	25.84	POS	19.64	POS	1		NEG		NEG	18.1	POS	18.61	POS	0.720201	1.02818	44DX3-220-22-3-14-8	875	3	head-thorax	14	8		NEG	22.18	POS	0		NEG		NEG	21.42
44DX3-220-22-1-14-9	464	All data	44DX3-220	44DX3	220	2017-10-17	2	8.21402	1	22	Cairns	wmel	Cairns-wmel	#N/A	1	abdomen	14	9	26.71	POS	19.72	POS	1		NEG		NEG	17.29	POS	18.71	POS	0.700487	1.08213	44DX3-220-22-3-14-9	876	3	head-thorax	14	9		NEG	22.97	POS	0		NEG		NEG	19.81
44DX3-220-22-1-14-10	465	All data	44DX3-220	44DX3	220	2017-10-17	2	8.21402	1	22	Cairns	wmel	Cairns-wmel	#N/A	1	abdomen	14	10	23.53	POS	18.89	POS	1		NEG		NEG	18.06	POS	17.94	POS	0.762431	0.993355	44DX3-220-22-3-14-10	877	3	head-thorax	14	10		NEG	22.43	POS	0		NEG		NEG	19.6
44DX3-220-22-1-14-11	466	All data	44DX3-220	44DX3	220	2017-10-17	2	8.21402	1	22	Cairns	wmel	Cairns-wmel	#N/A	1	abdomen	14	11	30.44	POS	19.63	POS	1		NEG		NEG	18.05	POS	18.79	POS	0.61728	1.041	44DX3-220-22-3-14-11	878	3	head-thorax	14	11		NEG	22.55	POS	0		NEG		NEG	19.73
44DX3-220-22-1-14-12	467	All data	44DX3-220	44DX3	220	2017-10-17	2	8.21402	1	22	Cairns	wmel	Cairns-wmel	#N/A	1	abdomen	14	12	32.46	POS	19.31	POS	1		NEG		NEG	17.61	POS	18.48	POS	0.569316	1.0494	44DX3-220-22-3-14-12	879	3	head-thorax	14	12		NEG	21.43	POS	0		NEG		NEG	17.9
44DX3-220-22-1-14-13	468	All data	44DX3-220	44DX3	220	2017-10-17	2	8.21402	1	22	Cairns	wmel	Cairns-wmel	#N/A	1	abdomen	14	13	35.57	NEG	19.46	POS	0		NEG		NEG	16.9	POS	18.62	POS		1.10178	44DX3-220-22-3-14-13	#N/A	3	head-thorax	14	13	#N/A	#N/A	#N/A	#N/A	0	#N/A	#N/A	#N/A	#N/A	#N/A
44DX3-220-22-1-14-14	469	All data	44DX3-220	44DX3	220	2017-10-17	2	8.21402	1	22	Cairns	wmel	Cairns-wmel	#N/A	1	abdomen	14	14	34.88	POS	20.05	POS	1		NEG		NEG	17.58	POS	18.94	POS	0.543005	1.07736	44DX3-220-22-3-14-14	880	3	head-thorax	14	14		NEG	22.92	POS	0		NEG		NEG	17.84
44DX3-220-22-1-14-15	470	All data	44DX3-220	44DX3	220	2017-10-17	2	8.21402	1	22	Cairns	wmel	Cairns-wmel	#N/A	1	abdomen	14	15	32.33	POS	19.79	POS	1		NEG		NEG	17.59	POS	18.48	POS	0.571605	1.0506	44DX3-220-22-3-14-15	881	3	head-thorax	14	15		NEG	21.72	POS	0		NEG		NEG	20.56
44DX3-220-23-1-14-1	471	All data	44DX3-220	44DX3	220	2017-10-17	2	8.21402	1	23	Cairns	walb	Cairns-walb	#N/A	1	abdomen	14	1	19.89	POS	20.42	POS	1	17.57	POS		NEG		NEG	19.1	POS	0.960282		44DX3-220-23-3-14-1	882	3	head-thorax	14	1	29.14	POS	21.96	POS	1	17.23	POS		NEG
44DX3-220-23-1-14-2	472	All data	44DX3-220	44DX3	220	2017-10-17	2	8.21402	1	23	Cairns	walb	Cairns-walb	#N/A	1	abdomen	14	2	18.94	POS	19.46	POS	1	15.56	POS		NEG		NEG	18.46	POS	0.974657		44DX3-220-23-3-14-2	883	3	head-thorax	14	2		NEG	24.91	POS	0	16.82	POS		NEG
44DX3-220-23-1-14-3	473	All data	44DX3-220	44DX3	220	2017-10-17	2	8.21402	1	23	Cairns	walb	Cairns-walb	#N/A	1	abdomen	14	3	33.44	POS	21.45	POS	1	17.68	POS		NEG		NEG	20.3	POS	0.607057		44DX3-220-23-3-14-3	884	3	head-thorax	14	3		NEG	25.29	POS	0	19	POS		NEG
44DX3-220-23-1-14-4	474	All data	44DX3-220	44DX3	220	2017-10-17	2	8.21402	1	23	Cairns	walb	Cairns-walb	#N/A	1	abdomen	14	4	21.23	POS	18.83	POS	1	15.74	POS		NEG		NEG	18.04	POS	0.849741		44DX3-220-23-3-14-4	885	3	head-thorax	14	4		NEG	23.37	POS	0	17.42	POS		NEG
44DX3-220-23-1-14-5	475	All data	44DX3-220	44DX3	220	2017-10-17	2	8.21402	1	23	Cairns	walb	Cairns-walb	#N/A	1	abdomen	14	5	23.95	POS	19.62	POS	1	13.28	POS		NEG		NEG	18.66	POS	0.779123		44DX3-220-23-3-14-5	886	3	head-thorax	14	5		NEG	21.79	POS	0	16.47	POS		NEG
44DX3-220-23-1-14-6	476	All data	44DX3-220	44DX3	220	2017-10-17	2	8.21402	1	23	Cairns	walb	Cairns-walb	#N/A	1	abdomen	14	6	22.37	POS	20.68	POS	1	14.35	POS		NEG		NEG	19.8	POS	0.885114		44DX3-220-23-3-14-6	887	3	head-thorax	14	6	29.18	POS	22.1	POS	1	16.28	POS		NEG
44DX3-220-23-1-14-7	477	All data	44DX3-220	44DX3	220	2017-10-17	2	8.21402	1	23	Cairns	walb	Cairns-walb	#N/A	1	abdomen	14	7	21.89	POS	19.61	POS	1	15.27	POS		NEG		NEG	18.97	POS	0.866606		44DX3-220-23-3-14-7	888	3	head-thorax	14	7	32.87	POS	22.51	POS	1	19.71	POS		NEG
44DX3-220-23-1-14-8	478	All data	44DX3-220	44DX3	220	2017-10-17	2	8.21402	1	23	Cairns	walb	Cairns-walb	#N/A	1	abdomen	14	8	23.95	POS	20.02	POS	1	14.78	POS		NEG		NEG	19.07	POS	0.796242		44DX3-220-23-3-14-8	889	3	head-thorax	14	8	28.45	POS	21.62	POS	1	15.8	POS		NEG
44DX3-220-23-1-14-9	479	All data	44DX3-220	44DX3	220	2017-10-17	2	8.21402	1	23	Cairns	walb	Cairns-walb	#N/A	1	abdomen	14	9	22.7	POS	19.27	POS	1	15.35	POS		NEG		NEG	18.75	POS	0.825991		44DX3-220-23-3-14-9	890	3	head-thorax	14	9	30.59	POS	21.91	POS	1	16.42	POS		NEG
44DX3-220-23-1-14-10	480	All data	44DX3-220	44DX3	220	2017-10-17	2	8.21402	1	23	Cairns	walb	Cairns-walb	#N/A	1	abdomen	14	10	18.8	POS	19.03	POS	1	15.16	POS		NEG		NEG	18.26	POS	0.971277		44DX3-220-23-3-14-10	891	3	head-thorax	14	10		NEG	23.58	POS	0	16.13	POS		NEG
44DX3-220-23-1-14-11	481	All data	44DX3-220	44DX3	220	2017-10-17	2	8.21402	1	23	Cairns	walb	Cairns-walb	#N/A	1	abdomen	14	11	20.95	POS	19.59	POS	1	18.15	POS		NEG		NEG	18.82	POS	0.898329		44DX3-220-23-3-14-11	892	3	head-thorax	14	11		NEG	25.76	POS	0	17.26	POS		NEG
44DX3-220-23-1-14-12	482	All data	44DX3-220	44DX3	220	2017-10-17	2	8.21402	1	23	Cairns	walb	Cairns-walb	#N/A	1	abdomen	14	12	23.54	POS	20.11	POS	1	16.01	POS		NEG		NEG	19.15	POS	0.813509		44DX3-220-23-3-14-12	893	3	head-thorax	14	12		NEG	24.08	POS	0	16.79	POS		NEG
44DX3-220-23-1-14-13	483	All data	44DX3-220	44DX3	220	2017-10-17	2	8.21402	1	23	Cairns	walb	Cairns-walb	#N/A	1	abdomen	14	13	22.73	POS	19.88	POS	1	13.22	POS		NEG		NEG	19.23	POS	0.846018		44DX3-220-23-3-14-13	894	3	head-thorax	14	13		NEG	21.88	POS	0	16.52	POS		NEG
44DX3-220-23-1-14-14	484	All data	44DX3-220	44DX3	220	2017-10-17	2	8.21402	1	23	Cairns	walb	Cairns-walb	#N/A	1	abdomen	14	14	23.52	POS	19.76	POS	1	14.27	POS		NEG		NEG	18.92	POS	0.804422		44DX3-220-23-3-14-14	895	3	head-thorax	14	14		NEG	21.89	POS	0	15.88	POS		NEG
44DX3-220-24-1-14-1	485	All data	44DX3-220	44DX3	220	2017-10-17	2	8.21402	1	24	Cairns	wmelcs	Cairns-wmelcs	#N/A	1	abdomen	14	1	34.52	POS	19.56	POS	1		NEG	17.58	POS	16.93	POS	17.99	POS	0.521147	1.06261	44DX3-220-24-3-14-1	896	3	head-thorax	14	1		NEG	21.85	POS	0		NEG	18.92	POS	17.8
44DX3-220-24-1-14-2	486	All data	44DX3-220	44DX3	220	2017-10-17	2	8.21402	1	24	Cairns	wmelcs	Cairns-wmelcs	#N/A	1	abdomen	14	2	33.71	POS	19.73	POS	1		NEG	17.16	POS	16.63	POS	18.08	POS	0.536339	1.08719	44DX3-220-24-3-14-2	897	3	head-thorax	14	2		NEG	21.39	POS	0		NEG	18.59	POS	17.36
44DX3-220-24-1-14-3	487	All data	44DX3-220	44DX3	220	2017-10-17	2	8.21402	1	24	Cairns	wmelcs	Cairns-wmelcs	#N/A	1	abdomen	14	3	35.51	NEG	19.48	POS	0		NEG	17.92	POS	17.4	POS	18.24	POS		1.04828	44DX3-220-24-3-14-3	#N/A	3	head-thorax	14	3	#N/A	#N/A	#N/A	#N/A	0	#N/A	#N/A	#N/A	#N/A	#N/A
44DX3-220-24-1-14-4	488	All data	44DX3-220	44DX3	220	2017-10-17	2	8.21402	1	24	Cairns	wmelcs	Cairns-wmelcs	#N/A	1	abdomen	14	4	25.57	POS	20.29	POS	1		NEG	18.18	POS	17.65	POS	18.65	POS	0.72937	1.05666	44DX3-220-24-3-14-4	898	3	head-thorax	14	4		NEG	22.96	POS	0		NEG	19.95	POS	19.03
44DX3-220-24-1-14-5	489	All data	44DX3-220	44DX3	220	2017-10-17	2	8.21402	1	24	Cairns	wmelcs	Cairns-wmelcs	#N/A	1	abdomen	14	5	24.26	POS	19.11	POS	1		NEG	17.51	POS	16.89	POS	17.79	POS	0.733306	1.05329	44DX3-220-24-3-14-5	899	3	head-thorax	14	5		NEG	22.69	POS	0		NEG	19.8	POS	18.82
44DX3-220-24-1-14-6	490	All data	44DX3-220	44DX3	220	2017-10-17	2	8.21402	1	24	Cairns	wmelcs	Cairns-wmelcs	#N/A	1	abdomen	14	6	27.2	POS	19.3	POS	1		NEG	17.22	POS	16.66	POS	17.86	POS	0.656618	1.07203	44DX3-220-24-3-14-6	900	3	head-thorax	14	6		NEG	22.42	POS	0		NEG	19.03	POS	18.09
44DX3-220-24-1-14-7	491	All data	44DX3-220	44DX3	220	2017-10-17	2	8.21402	1	24	Cairns	wmelcs	Cairns-wmelcs	#N/A	1	abdomen	14	7	25.53	POS	19.64	POS	1		NEG	18.19	POS	17.67	POS	18.58	POS	0.727771	1.0515	44DX3-220-24-3-14-7	901	3	head-thorax	14	7		NEG	22.17	POS	0		NEG	19.84	POS	19.22
44DX3-220-24-1-14-8	492	All data	44DX3-220	44DX3	220	2017-10-17	2	8.21402	1	24	Cairns	wmelcs	Cairns-wmelcs	#N/A	1	abdomen	14	8	31.15	POS	19.1	POS	1		NEG	17.48	POS	16.87	POS	17.77	POS	0.570465	1.05335	44DX3-220-24-3-14-8	902	3	head-thorax	14	8		NEG	23.82	POS	0		NEG	19.81	POS	18.56
44DX3-220-24-1-14-9	493	All data	44DX3-220	44DX3	220	2017-10-17	2	8.21402	1	24	Cairns	wmelcs	Cairns-wmelcs	#N/A	1	abdomen	14	9		NEG	19.98	POS	0		NEG	17.48	POS	16.91	POS	18.47	POS		1.09225	44DX3-220-24-3-14-9	#N/A	3	head-thorax	14	9	#N/A	#N/A	#N/A	#N/A	0	#N/A	#N/A	#N/A	#N/A	#N/A
44DX3-220-24-1-14-10	494	All data	44DX3-220	44DX3	220	2017-10-17	2	8.21402	1	24	Cairns	wmelcs	Cairns-wmelcs	#N/A	1	abdomen	14	10	28.59	POS	20.65	POS	1		NEG	17.66	POS	17.02	POS	19.32	POS	0.675761	1.13514	44DX3-220-24-3-14-10	903	3	head-thorax	14	10		NEG	22.9	POS	0		NEG	19.18	POS	17.97
44DX3-220-24-1-14-11	495	All data	44DX3-220	44DX3	220	2017-10-17	2	8.21402	1	24	Cairns	wmelcs	Cairns-wmelcs	#N/A	1	abdomen	14	11	30.9	POS	20.53	POS	1		NEG	17.81	POS	17.31	POS	18.81	POS	0.608738	1.08666	44DX3-220-24-3-14-11	904	3	head-thorax	14	11		NEG	22.19	POS	0		NEG	18.85	POS	18.29
44DX3-220-24-1-14-12	496	All data	44DX3-220	44DX3	220	2017-10-17	2	8.21402	1	24	Cairns	wmelcs	Cairns-wmelcs	#N/A	1	abdomen	14	12	33.52	POS	19.8	POS	1		NEG	18.39	POS	17.75	POS	18.32	POS	0.546539	1.03211	44DX3-220-24-3-14-12	905	3	head-thorax	14	12		NEG	22.34	POS	0		NEG	19.79	POS	18.8
44DX3-220-24-1-14-13	497	All data	44DX3-220	44DX3	220	2017-10-17	2	8.21402	1	24	Cairns	wmelcs	Cairns-wmelcs	#N/A	1	abdomen	14	13	25.3	POS	18.94	POS	1		NEG	17.68	POS	17.19	POS	17.64	POS	0.697233	1.02618	44DX3-220-24-3-14-13	906	3	head-thorax	14	13		NEG	23.13	POS	0		NEG	19.93	POS	18.49
44DX3-220-24-1-14-14	498	All data	44DX3-220	44DX3	220	2017-10-17	2	8.21402	1	24	Cairns	wmelcs	Cairns-wmelcs	#N/A	1	abdomen	14	14	32.15	POS	19.47	POS	1		NEG	17.83	POS	17.41	POS	17.83	POS	0.554588	1.02412	44DX3-220-24-3-14-14	907	3	head-thorax	14	14		NEG	23.12	POS	0		NEG	19.71	POS	18.79
44DX3-220-24-1-14-15	499	All data	44DX3-220	44DX3	220	2017-10-17	2	8.21402	1	24	Cairns	wmelcs	Cairns-wmelcs	#N/A	1	abdomen	14	15	33.44	POS	19.26	POS	1		NEG	17.38	POS	16.7	POS	18.09	POS	0.540969	1.08323	44DX3-220-24-3-14-15	908	3	head-thorax	14	15		NEG	21.95	POS	0		NEG	19.55	POS	18.64
44DX3-221-7-1-14-1	500	All data	44DX3-221	44DX3	221	2017-10-18	2	#VALUE!	1	7	HCM	wt	HCM-wt	#N/A	1	abdomen	14	1		NEG	19.75	POS	0		NEG		NEG		NEG	18.78	POS			44DX3-221-7-3-14-1	#N/A	3	head-thorax	14	1	#N/A	#N/A	#N/A	#N/A	0	#N/A	#N/A	#N/A	#N/A	#N/A
44DX3-221-7-1-14-2	501	All data	44DX3-221	44DX3	221	2017-10-18	2	#VALUE!	1	7	HCM	wt	HCM-wt	#N/A	1	abdomen	14	2		NEG	18.87	POS	0		NEG		NEG		NEG	17.93	POS			44DX3-221-7-3-14-2	#N/A	3	head-thorax	14	2	#N/A	#N/A	#N/A	#N/A	0	#N/A	#N/A	#N/A	#N/A	#N/A
44DX3-221-7-1-14-3	502	All data	44DX3-221	44DX3	221	2017-10-18	2	#VALUE!	1	7	HCM	wt	HCM-wt	#N/A	1	abdomen	14	3		NEG	19.57	POS	0		NEG		NEG		NEG	18.43	POS			44DX3-221-7-3-14-3	#N/A	3	head-thorax	14	3	#N/A	#N/A	#N/A	#N/A	0	#N/A	#N/A	#N/A	#N/A	#N/A
44DX3-221-7-1-14-4	503	All data	44DX3-221	44DX3	221	2017-10-18	2	#VALUE!	1	7	HCM	wt	HCM-wt	#N/A	1	abdomen	14	4		NEG	19.29	POS	0		NEG		NEG		NEG	18.12	POS			44DX3-221-7-3-14-4	#N/A	3	head-thorax	14	4	#N/A	#N/A	#N/A	#N/A	0	#N/A	#N/A	#N/A	#N/A	#N/A
44DX3-221-7-1-14-5	504	All data	44DX3-221	44DX3	221	2017-10-18	2	#VALUE!	1	7	HCM	wt	HCM-wt	#N/A	1	abdomen	14	5	20.42	POS	19.3	POS	1		NEG		NEG		NEG	18.43	POS	0.902547		44DX3-221-7-3-14-5	909	3	head-thorax	14	5	31.75	POS	21.68	POS	1		NEG		NEG
44DX3-221-7-1-14-6	505	All data	44DX3-221	44DX3	221	2017-10-18	2	#VALUE!	1	7	HCM	wt	HCM-wt	#N/A	1	abdomen	14	6		NEG	19.86	POS	0		NEG		NEG		NEG	18.83	POS			44DX3-221-7-3-14-6	#N/A	3	head-thorax	14	6	#N/A	#N/A	#N/A	#N/A	0	#N/A	#N/A	#N/A	#N/A	#N/A
44DX3-221-7-1-14-7	506	All data	44DX3-221	44DX3	221	2017-10-18	2	#VALUE!	1	7	HCM	wt	HCM-wt	#N/A	1	abdomen	14	7	18.7	POS	19.84	POS	1		NEG		NEG		NEG	18.7	POS	1		44DX3-221-7-3-14-7	910	3	head-thorax	14	7	25.75	POS	21.69	POS	1		NEG		NEG
44DX3-221-7-1-14-8	507	All data	44DX3-221	44DX3	221	2017-10-18	2	#VALUE!	1	7	HCM	wt	HCM-wt	#N/A	1	abdomen	14	8		NEG	18.78	POS	0		NEG		NEG		NEG	17.9	POS			44DX3-221-7-3-14-8	#N/A	3	head-thorax	14	8	#N/A	#N/A	#N/A	#N/A	0	#N/A	#N/A	#N/A	#N/A	#N/A
44DX3-221-7-1-14-9	508	All data	44DX3-221	44DX3	221	2017-10-18	2	#VALUE!	1	7	HCM	wt	HCM-wt	#N/A	1	abdomen	14	9		NEG	18.72	POS	0		NEG		NEG		NEG	17.83	POS			44DX3-221-7-3-14-9	#N/A	3	head-thorax	14	9	#N/A	#N/A	#N/A	#N/A	0	#N/A	#N/A	#N/A	#N/A	#N/A
44DX3-221-7-1-14-10	509	All data	44DX3-221	44DX3	221	2017-10-18	2	#VALUE!	1	7	HCM	wt	HCM-wt	#N/A	1	abdomen	14	10		NEG	19.85	POS	0		NEG		NEG		NEG	18.92	POS			44DX3-221-7-3-14-10	#N/A	3	head-thorax	14	10	#N/A	#N/A	#N/A	#N/A	0	#N/A	#N/A	#N/A	#N/A	#N/A
44DX3-221-7-1-14-11	510	All data	44DX3-221	44DX3	221	2017-10-18	2	#VALUE!	1	7	HCM	wt	HCM-wt	#N/A	1	abdomen	14	11	19.8	POS	19.75	POS	1		NEG		NEG		NEG	18.16	POS	0.917172		44DX3-221-7-3-14-11	911	3	head-thorax	14	11	30	POS	22.45	POS	1		NEG		NEG
44DX3-221-7-1-14-12	511	All data	44DX3-221	44DX3	221	2017-10-18	2	#VALUE!	1	7	HCM	wt	HCM-wt	#N/A	1	abdomen	14	12		NEG	19.3	POS	0		NEG		NEG		NEG	18.33	POS			44DX3-221-7-3-14-12	#N/A	3	head-thorax	14	12	#N/A	#N/A	#N/A	#N/A	0	#N/A	#N/A	#N/A	#N/A	#N/A
44DX3-221-7-1-14-13	512	All data	44DX3-221	44DX3	221	2017-10-18	2	#VALUE!	1	7	HCM	wt	HCM-wt	#N/A	1	abdomen	14	13	18.41	POS	18.82	POS	1		NEG		NEG		NEG	18.01	POS	0.978273		44DX3-221-7-3-14-13	912	3	head-thorax	14	13	24.98	POS	21.55	POS	1		NEG		NEG
44DX3-221-7-1-14-14	513	All data	44DX3-221	44DX3	221	2017-10-18	2	#VALUE!	1	7	HCM	wt	HCM-wt	#N/A	1	abdomen	14	14		NEG	18.85	POS	0		NEG		NEG		NEG	17.94	POS			44DX3-221-7-3-14-14	#N/A	3	head-thorax	14	14	#N/A	#N/A	#N/A	#N/A	0	#N/A	#N/A	#N/A	#N/A	#N/A
44DX3-221-7-1-14-15	514	All data	44DX3-221	44DX3	221	2017-10-18	2	#VALUE!	1	7	HCM	wt	HCM-wt	#N/A	1	abdomen	14	15		NEG	18.87	POS	0		NEG		NEG		NEG	17.91	POS			44DX3-221-7-3-14-15	#N/A	3	head-thorax	14	15	#N/A	#N/A	#N/A	#N/A	0	#N/A	#N/A	#N/A	#N/A	#N/A
44DX3-221-15-1-14-1	515	All data	44DX3-221	44DX3	221	2017-10-18	2	#VALUE!	1	15	HCM	wmel	HCM-wmel	#N/A	1	abdomen	14	1		NEG	19.99	POS	0		NEG		NEG	16.99	POS	19.26	POS		1.13361	44DX3-221-15-3-14-1	#N/A	3	head-thorax	14	1	#N/A	#N/A	#N/A	#N/A	0	#N/A	#N/A	#N/A	#N/A	#N/A
44DX3-221-15-1-14-2	516	All data	44DX3-221	44DX3	221	2017-10-18	2	#VALUE!	1	15	HCM	wmel	HCM-wmel	#N/A	1	abdomen	14	2		NEG	19.69	POS	0		NEG		NEG	16.9	POS	18.58	POS		1.09941	44DX3-221-15-3-14-2	#N/A	3	head-thorax	14	2	#N/A	#N/A	#N/A	#N/A	0	#N/A	#N/A	#N/A	#N/A	#N/A
44DX3-221-15-1-14-3	517	All data	44DX3-221	44DX3	221	2017-10-18	2	#VALUE!	1	15	HCM	wmel	HCM-wmel	#N/A	1	abdomen	14	3		NEG	19.9	POS	0		NEG		NEG	16.41	POS	18.95	POS		1.15478	44DX3-221-15-3-14-3	#N/A	3	head-thorax	14	3	#N/A	#N/A	#N/A	#N/A	0	#N/A	#N/A	#N/A	#N/A	#N/A
44DX3-221-15-1-14-4	518	All data	44DX3-221	44DX3	221	2017-10-18	2	#VALUE!	1	15	HCM	wmel	HCM-wmel	#N/A	1	abdomen	14	4		NEG	19.98	POS	0		NEG		NEG	16.39	POS	18.83	POS		1.14887	44DX3-221-15-3-14-4	#N/A	3	head-thorax	14	4	#N/A	#N/A	#N/A	#N/A	0	#N/A	#N/A	#N/A	#N/A	#N/A
44DX3-221-15-1-14-5	519	All data	44DX3-221	44DX3	221	2017-10-18	2	#VALUE!	1	15	HCM	wmel	HCM-wmel	#N/A	1	abdomen	14	5		NEG	19.18	POS	0		NEG		NEG	17.05	POS	18.55	POS		1.08798	44DX3-221-15-3-14-5	#N/A	3	head-thorax	14	5	#N/A	#N/A	#N/A	#N/A	0	#N/A	#N/A	#N/A	#N/A	#N/A
44DX3-221-15-1-14-6	520	All data	44DX3-221	44DX3	221	2017-10-18	2	#VALUE!	1	15	HCM	wmel	HCM-wmel	#N/A	1	abdomen	14	6		NEG	19.52	POS	0		NEG		NEG	16.91	POS	18.64	POS		1.10231	44DX3-221-15-3-14-6	#N/A	3	head-thorax	14	6	#N/A	#N/A	#N/A	#N/A	0	#N/A	#N/A	#N/A	#N/A	#N/A
44DX3-221-15-1-14-7	521	All data	44DX3-221	44DX3	221	2017-10-18	2	#VALUE!	1	15	HCM	wmel	HCM-wmel	#N/A	1	abdomen	14	7	34.87	POS	19.22	POS	1		NEG		NEG	16.34	POS	18.07	POS	0.51821	1.10588	44DX3-221-15-3-14-7	913	3	head-thorax	14	7		NEG	20.96	POS	0		NEG		NEG	22.51
44DX3-221-15-1-14-8	522	All data	44DX3-221	44DX3	221	2017-10-18	2	#VALUE!	1	15	HCM	wmel	HCM-wmel	#N/A	1	abdomen	14	8		NEG	19.47	POS	0		NEG		NEG	16.93	POS	18.15	POS		1.07206	44DX3-221-15-3-14-8	#N/A	3	head-thorax	14	8	#N/A	#N/A	#N/A	#N/A	0	#N/A	#N/A	#N/A	#N/A	#N/A
44DX3-221-15-1-14-9	523	All data	44DX3-221	44DX3	221	2017-10-18	2	#VALUE!	1	15	HCM	wmel	HCM-wmel	#N/A	1	abdomen	14	9		NEG	19.57	POS	0		NEG		NEG	16.81	POS	18.57	POS		1.1047	44DX3-221-15-3-14-9	#N/A	3	head-thorax	14	9	#N/A	#N/A	#N/A	#N/A	0	#N/A	#N/A	#N/A	#N/A	#N/A
44DX3-221-15-1-14-10	524	All data	44DX3-221	44DX3	221	2017-10-18	2	#VALUE!	1	15	HCM	wmel	HCM-wmel	#N/A	1	abdomen	14	10	30.74	POS	19.78	POS	1		NEG		NEG	14.48	POS	18.02	POS	0.586207	1.24448	44DX3-221-15-3-14-10	914	3	head-thorax	14	10		NEG	21.84	POS	0		NEG		NEG	19.31
44DX3-221-15-1-14-11	525	All data	44DX3-221	44DX3	221	2017-10-18	2	#VALUE!	1	15	HCM	wmel	HCM-wmel	#N/A	1	abdomen	14	11		NEG	20.18	POS	0		NEG		NEG	16.17	POS	18.45	POS		1.141	44DX3-221-15-3-14-11	#N/A	3	head-thorax	14	11	#N/A	#N/A	#N/A	#N/A	0	#N/A	#N/A	#N/A	#N/A	#N/A
44DX3-221-15-1-14-12	526	All data	44DX3-221	44DX3	221	2017-10-18	2	#VALUE!	1	15	HCM	wmel	HCM-wmel	#N/A	1	abdomen	14	12		NEG	20.26	POS	0		NEG		NEG	15.45	POS	18.52	POS		1.19871	44DX3-221-15-3-14-12	#N/A	3	head-thorax	14	12	#N/A	#N/A	#N/A	#N/A	0	#N/A	#N/A	#N/A	#N/A	#N/A
44DX3-221-15-1-14-13	527	All data	44DX3-221	44DX3	221	2017-10-18	2	#VALUE!	1	15	HCM	wmel	HCM-wmel	#N/A	1	abdomen	14	13		NEG	19.98	POS	0		NEG		NEG	15.88	POS	18.01	POS		1.13413	44DX3-221-15-3-14-13	#N/A	3	head-thorax	14	13	#N/A	#N/A	#N/A	#N/A	0	#N/A	#N/A	#N/A	#N/A	#N/A
44DX3-221-15-1-14-14	528	All data	44DX3-221	44DX3	221	2017-10-18	2	#VALUE!	1	15	HCM	wmel	HCM-wmel	#N/A	1	abdomen	14	14		NEG	19.95	POS	0		NEG		NEG	15.72	POS	18.09	POS		1.15076	44DX3-221-15-3-14-14	#N/A	3	head-thorax	14	14	#N/A	#N/A	#N/A	#N/A	0	#N/A	#N/A	#N/A	#N/A	#N/A
44DX3-221-15-1-14-15	529	All data	44DX3-221	44DX3	221	2017-10-18	2	#VALUE!	1	15	HCM	wmel	HCM-wmel	#N/A	1	abdomen	14	15		NEG	20.15	POS	0		NEG		NEG	19.21	POS	19.71	POS		1.02603	44DX3-221-15-3-14-15	#N/A	3	head-thorax	14	15	#N/A	#N/A	#N/A	#N/A	0	#N/A	#N/A	#N/A	#N/A	#N/A
44DX3-221-21-1-14-1	530	All data	44DX3-221	44DX3	221	2017-10-18	2	#VALUE!	1	21	Cairns	wt	Cairns-wt	#N/A	1	abdomen	14	1		NEG	20.1	POS	0		NEG		NEG		NEG	18.66	POS			44DX3-221-21-3-14-1	#N/A	3	head-thorax	14	1	#N/A	#N/A	#N/A	#N/A	0	#N/A	#N/A	#N/A	#N/A	#N/A
44DX3-221-21-1-14-2	531	All data	44DX3-221	44DX3	221	2017-10-18	2	#VALUE!	1	21	Cairns	wt	Cairns-wt	#N/A	1	abdomen	14	2		NEG	20.14	POS	0		NEG		NEG		NEG	18.36	POS			44DX3-221-21-3-14-2	#N/A	3	head-thorax	14	2	#N/A	#N/A	#N/A	#N/A	0	#N/A	#N/A	#N/A	#N/A	#N/A
44DX3-221-21-1-14-3	532	All data	44DX3-221	44DX3	221	2017-10-18	2	#VALUE!	1	21	Cairns	wt	Cairns-wt	#N/A	1	abdomen	14	3		NEG	19.72	POS	0		NEG		NEG		NEG	18.19	POS			44DX3-221-21-3-14-3	#N/A	3	head-thorax	14	3	#N/A	#N/A	#N/A	#N/A	0	#N/A	#N/A	#N/A	#N/A	#N/A
44DX3-221-21-1-14-4	533	All data	44DX3-221	44DX3	221	2017-10-18	2	#VALUE!	1	21	Cairns	wt	Cairns-wt	#N/A	1	abdomen	14	4	19.52	POS	19.8	POS	1		NEG		NEG		NEG	18.23	POS	0.933914		44DX3-221-21-3-14-4	915	3	head-thorax	14	4	23.02	POS	22.13	POS	1		NEG		NEG
44DX3-221-21-1-14-5	534	All data	44DX3-221	44DX3	221	2017-10-18	2	#VALUE!	1	21	Cairns	wt	Cairns-wt	#N/A	1	abdomen	14	5		NEG	19.78	POS	0		NEG		NEG		NEG	19.03	POS			44DX3-221-21-3-14-5	#N/A	3	head-thorax	14	5	#N/A	#N/A	#N/A	#N/A	0	#N/A	#N/A	#N/A	#N/A	#N/A
44DX3-221-21-1-14-6	535	All data	44DX3-221	44DX3	221	2017-10-18	2	#VALUE!	1	21	Cairns	wt	Cairns-wt	#N/A	1	abdomen	14	6		NEG	19.65	POS	0		NEG		NEG		NEG	18.26	POS			44DX3-221-21-3-14-6	#N/A	3	head-thorax	14	6	#N/A	#N/A	#N/A	#N/A	0	#N/A	#N/A	#N/A	#N/A	#N/A
44DX3-221-21-1-14-7	536	All data	44DX3-221	44DX3	221	2017-10-18	2	#VALUE!	1	21	Cairns	wt	Cairns-wt	#N/A	1	abdomen	14	7		NEG	19.91	POS	0		NEG		NEG		NEG	18.04	POS			44DX3-221-21-3-14-7	#N/A	3	head-thorax	14	7	#N/A	#N/A	#N/A	#N/A	0	#N/A	#N/A	#N/A	#N/A	#N/A
44DX3-221-21-1-14-8	537	All data	44DX3-221	44DX3	221	2017-10-18	2	#VALUE!	1	21	Cairns	wt	Cairns-wt	#N/A	1	abdomen	14	8		NEG	19.54	POS	0		NEG		NEG		NEG	17.86	POS			44DX3-221-21-3-14-8	#N/A	3	head-thorax	14	8	#N/A	#N/A	#N/A	#N/A	0	#N/A	#N/A	#N/A	#N/A	#N/A
44DX3-221-21-1-14-9	538	All data	44DX3-221	44DX3	221	2017-10-18	2	#VALUE!	1	21	Cairns	wt	Cairns-wt	#N/A	1	abdomen	14	9	19.23	POS	19.08	POS	1		NEG		NEG		NEG	17.71	POS	0.920957		44DX3-221-21-3-14-9	916	3	head-thorax	14	9	31.12	POS	21.56	POS	1		NEG		NEG
44DX3-221-21-1-14-10	539	All data	44DX3-221	44DX3	221	2017-10-18	2	#VALUE!	1	21	Cairns	wt	Cairns-wt	#N/A	1	abdomen	14	10		NEG	19.71	POS	0		NEG		NEG		NEG	18.68	POS			44DX3-221-21-3-14-10	#N/A	3	head-thorax	14	10	#N/A	#N/A	#N/A	#N/A	0	#N/A	#N/A	#N/A	#N/A	#N/A
44DX3-221-21-1-14-11	540	All data	44DX3-221	44DX3	221	2017-10-18	2	#VALUE!	1	21	Cairns	wt	Cairns-wt	#N/A	1	abdomen	14	11		NEG	18.62	POS	0		NEG		NEG		NEG	17.29	POS			44DX3-221-21-3-14-11	#N/A	3	head-thorax	14	11	#N/A	#N/A	#N/A	#N/A	0	#N/A	#N/A	#N/A	#N/A	#N/A
44DX3-221-21-1-14-12	541	All data	44DX3-221	44DX3	221	2017-10-18	2	#VALUE!	1	21	Cairns	wt	Cairns-wt	#N/A	1	abdomen	14	12	19.62	POS	19.86	POS	1		NEG		NEG		NEG	18.35	POS	0.93527		44DX3-221-21-3-14-12	917	3	head-thorax	14	12	26.3	POS	21.95	POS	1		NEG		NEG
44DX3-221-21-1-14-13	542	All data	44DX3-221	44DX3	221	2017-10-18	2	#VALUE!	1	21	Cairns	wt	Cairns-wt	#N/A	1	abdomen	14	13		NEG	19.65	POS	0		NEG		NEG		NEG	18.05	POS			44DX3-221-21-3-14-13	#N/A	3	head-thorax	14	13	#N/A	#N/A	#N/A	#N/A	0	#N/A	#N/A	#N/A	#N/A	#N/A
44DX3-221-21-1-14-14	543	All data	44DX3-221	44DX3	221	2017-10-18	2	#VALUE!	1	21	Cairns	wt	Cairns-wt	#N/A	1	abdomen	14	14		NEG	19.48	POS	0		NEG		NEG		NEG	17.73	POS			44DX3-221-21-3-14-14	#N/A	3	head-thorax	14	14	#N/A	#N/A	#N/A	#N/A	0	#N/A	#N/A	#N/A	#N/A	#N/A
44DX3-221-21-1-14-15	544	All data	44DX3-221	44DX3	221	2017-10-18	2	#VALUE!	1	21	Cairns	wt	Cairns-wt	#N/A	1	abdomen	14	15		NEG	20.64	POS	0		NEG		NEG		NEG	18.77	POS			44DX3-221-21-3-14-15	#N/A	3	head-thorax	14	15	#N/A	#N/A	#N/A	#N/A	0	#N/A	#N/A	#N/A	#N/A	#N/A
44DX3-221-22-1-14-1	545	All data	44DX3-221	44DX3	221	2017-10-18	2	#VALUE!	1	22	Cairns	wmel	Cairns-wmel	#N/A	1	abdomen	14	1		NEG	20.34	POS	0		NEG		NEG	16.9	POS	18.51	POS		1.09527	44DX3-221-22-3-14-1	#N/A	3	head-thorax	14	1	#N/A	#N/A	#N/A	#N/A	0	#N/A	#N/A	#N/A	#N/A	#N/A
44DX3-221-22-1-14-2	546	All data	44DX3-221	44DX3	221	2017-10-18	2	#VALUE!	1	22	Cairns	wmel	Cairns-wmel	#N/A	1	abdomen	14	2		NEG	20.03	POS	0		NEG		NEG	16.3	POS	18.09	POS		1.10982	44DX3-221-22-3-14-2	#N/A	3	head-thorax	14	2	#N/A	#N/A	#N/A	#N/A	0	#N/A	#N/A	#N/A	#N/A	#N/A
44DX3-221-22-1-14-3	547	All data	44DX3-221	44DX3	221	2017-10-18	2	#VALUE!	1	22	Cairns	wmel	Cairns-wmel	#N/A	1	abdomen	14	3		NEG	19.56	POS	0		NEG		NEG	16.85	POS	17.94	POS		1.06469	44DX3-221-22-3-14-3	#N/A	3	head-thorax	14	3	#N/A	#N/A	#N/A	#N/A	0	#N/A	#N/A	#N/A	#N/A	#N/A
44DX3-221-22-1-14-4	548	All data	44DX3-221	44DX3	221	2017-10-18	2	#VALUE!	1	22	Cairns	wmel	Cairns-wmel	#N/A	1	abdomen	14	4		NEG	20.08	POS	0		NEG		NEG	15.98	POS	18.34	POS		1.14768	44DX3-221-22-3-14-4	#N/A	3	head-thorax	14	4	#N/A	#N/A	#N/A	#N/A	0	#N/A	#N/A	#N/A	#N/A	#N/A
44DX3-221-22-1-14-5	549	All data	44DX3-221	44DX3	221	2017-10-18	2	#VALUE!	1	22	Cairns	wmel	Cairns-wmel	#N/A	1	abdomen	14	5		NEG	19.81	POS	0		NEG		NEG	15.92	POS	18.22	POS		1.14447	44DX3-221-22-3-14-5	#N/A	3	head-thorax	14	5	#N/A	#N/A	#N/A	#N/A	0	#N/A	#N/A	#N/A	#N/A	#N/A
44DX3-221-22-1-14-6	550	All data	44DX3-221	44DX3	221	2017-10-18	2	#VALUE!	1	22	Cairns	wmel	Cairns-wmel	#N/A	1	abdomen	14	6		NEG	20.04	POS	0		NEG		NEG	15.91	POS	18.53	POS		1.16468	44DX3-221-22-3-14-6	#N/A	3	head-thorax	14	6	#N/A	#N/A	#N/A	#N/A	0	#N/A	#N/A	#N/A	#N/A	#N/A
44DX3-221-22-1-14-7	551	All data	44DX3-221	44DX3	221	2017-10-18	2	#VALUE!	1	22	Cairns	wmel	Cairns-wmel	#N/A	1	abdomen	14	7		NEG	20.48	POS	0		NEG		NEG	15.62	POS	18.84	POS		1.20615	44DX3-221-22-3-14-7	#N/A	3	head-thorax	14	7	#N/A	#N/A	#N/A	#N/A	0	#N/A	#N/A	#N/A	#N/A	#N/A
44DX3-221-22-1-14-8	552	All data	44DX3-221	44DX3	221	2017-10-18	2	#VALUE!	1	22	Cairns	wmel	Cairns-wmel	#N/A	1	abdomen	14	8		NEG	19.98	POS	0		NEG		NEG	16.31	POS	18.6	POS		1.1404	44DX3-221-22-3-14-8	#N/A	3	head-thorax	14	8	#N/A	#N/A	#N/A	#N/A	0	#N/A	#N/A	#N/A	#N/A	#N/A
44DX3-221-22-1-14-9	553	All data	44DX3-221	44DX3	221	2017-10-18	2	#VALUE!	1	22	Cairns	wmel	Cairns-wmel	#N/A	1	abdomen	14	9		NEG	20.72	POS	0		NEG		NEG	15.52	POS	18.86	POS		1.21521	44DX3-221-22-3-14-9	#N/A	3	head-thorax	14	9	#N/A	#N/A	#N/A	#N/A	0	#N/A	#N/A	#N/A	#N/A	#N/A
44DX3-221-22-1-14-10	554	All data	44DX3-221	44DX3	221	2017-10-18	2	#VALUE!	1	22	Cairns	wmel	Cairns-wmel	#N/A	1	abdomen	14	10		NEG	19.97	POS	0		NEG		NEG	16.83	POS	18.42	POS		1.09447	44DX3-221-22-3-14-10	#N/A	3	head-thorax	14	10	#N/A	#N/A	#N/A	#N/A	0	#N/A	#N/A	#N/A	#N/A	#N/A
44DX3-221-22-1-14-11	555	All data	44DX3-221	44DX3	221	2017-10-18	2	#VALUE!	1	22	Cairns	wmel	Cairns-wmel	#N/A	1	abdomen	14	11		NEG	20.52	POS	0		NEG		NEG	16.44	POS	19.21	POS		1.16849	44DX3-221-22-3-14-11	#N/A	3	head-thorax	14	11	#N/A	#N/A	#N/A	#N/A	0	#N/A	#N/A	#N/A	#N/A	#N/A
44DX3-221-22-1-14-12	556	All data	44DX3-221	44DX3	221	2017-10-18	2	#VALUE!	1	22	Cairns	wmel	Cairns-wmel	#N/A	1	abdomen	14	12		NEG	21.14	POS	0		NEG		NEG	16.86	POS	19.12	POS		1.13405	44DX3-221-22-3-14-12	#N/A	3	head-thorax	14	12	#N/A	#N/A	#N/A	#N/A	0	#N/A	#N/A	#N/A	#N/A	#N/A
44DX3-221-22-1-14-13	557	All data	44DX3-221	44DX3	221	2017-10-18	2	#VALUE!	1	22	Cairns	wmel	Cairns-wmel	#N/A	1	abdomen	14	13		NEG	20.41	POS	0		NEG		NEG	16.4	POS	18.88	POS		1.15122	44DX3-221-22-3-14-13	#N/A	3	head-thorax	14	13	#N/A	#N/A	#N/A	#N/A	0	#N/A	#N/A	#N/A	#N/A	#N/A
44DX3-221-22-1-14-14	558	All data	44DX3-221	44DX3	221	2017-10-18	2	#VALUE!	1	22	Cairns	wmel	Cairns-wmel	#N/A	1	abdomen	14	14		NEG	20.55	POS	0		NEG		NEG	15.8	POS	18.16	POS		1.14937	44DX3-221-22-3-14-14	#N/A	3	head-thorax	14	14	#N/A	#N/A	#N/A	#N/A	0	#N/A	#N/A	#N/A	#N/A	#N/A
44DX3-221-22-1-14-15	559	All data	44DX3-221	44DX3	221	2017-10-18	2	#VALUE!	1	22	Cairns	wmel	Cairns-wmel	#N/A	1	abdomen	14	15		NEG	20.1	POS	0		NEG		NEG	15.54	POS	18.29	POS		1.17696	44DX3-221-22-3-14-15	#N/A	3	head-thorax	14	15	#N/A	#N/A	#N/A	#N/A	0	#N/A	#N/A	#N/A	#N/A	#N/A
44DX3-221-23-1-14-1	560	All data	44DX3-221	44DX3	221	2017-10-18	2	#VALUE!	1	23	Cairns	walb	Cairns-walb	#N/A	1	abdomen	14	1		NEG	20.17	POS	0	15.06	POS		NEG		NEG	18.08	POS			44DX3-221-23-3-14-1	#N/A	3	head-thorax	14	1	#N/A	#N/A	#N/A	#N/A	0	#N/A	#N/A	#N/A	#N/A	#N/A
44DX3-221-23-1-14-2	561	All data	44DX3-221	44DX3	221	2017-10-18	2	#VALUE!	1	23	Cairns	walb	Cairns-walb	#N/A	1	abdomen	14	2		NEG	19.95	POS	0	14.36	POS		NEG		NEG	17.83	POS			44DX3-221-23-3-14-2	#N/A	3	head-thorax	14	2	#N/A	#N/A	#N/A	#N/A	0	#N/A	#N/A	#N/A	#N/A	#N/A
44DX3-221-23-1-14-3	562	All data	44DX3-221	44DX3	221	2017-10-18	2	#VALUE!	1	23	Cairns	walb	Cairns-walb	#N/A	1	abdomen	14	3		NEG	20.59	POS	0	15.66	POS		NEG		NEG	18.56	POS			44DX3-221-23-3-14-3	#N/A	3	head-thorax	14	3	#N/A	#N/A	#N/A	#N/A	0	#N/A	#N/A	#N/A	#N/A	#N/A
44DX3-221-23-1-14-4	563	All data	44DX3-221	44DX3	221	2017-10-18	2	#VALUE!	1	23	Cairns	walb	Cairns-walb	#N/A	1	abdomen	14	4	31.72	POS	20.64	POS	1	13.77	POS		NEG		NEG	18.92	POS	0.596469		44DX3-221-23-3-14-4	918	3	head-thorax	14	4		NEG	22.56	POS	0	17.81	POS		NEG
44DX3-221-23-1-14-5	564	All data	44DX3-221	44DX3	221	2017-10-18	2	#VALUE!	1	23	Cairns	walb	Cairns-walb	#N/A	1	abdomen	14	5		NEG	19.94	POS	0	14.62	POS		NEG		NEG	18.48	POS			44DX3-221-23-3-14-5	#N/A	3	head-thorax	14	5	#N/A	#N/A	#N/A	#N/A	0	#N/A	#N/A	#N/A	#N/A	#N/A
44DX3-221-23-1-14-6	565	All data	44DX3-221	44DX3	221	2017-10-18	2	#VALUE!	1	23	Cairns	walb	Cairns-walb	#N/A	1	abdomen	14	6		NEG	19.79	POS	0	13.95	POS		NEG		NEG	18.49	POS			44DX3-221-23-3-14-6	#N/A	3	head-thorax	14	6	#N/A	#N/A	#N/A	#N/A	0	#N/A	#N/A	#N/A	#N/A	#N/A
44DX3-221-23-1-14-7	566	All data	44DX3-221	44DX3	221	2017-10-18	2	#VALUE!	1	23	Cairns	walb	Cairns-walb	#N/A	1	abdomen	14	7		NEG	19.89	POS	0	14.82	POS		NEG		NEG	18.08	POS			44DX3-221-23-3-14-7	#N/A	3	head-thorax	14	7	#N/A	#N/A	#N/A	#N/A	0	#N/A	#N/A	#N/A	#N/A	#N/A
44DX3-221-23-1-14-8	567	All data	44DX3-221	44DX3	221	2017-10-18	2	#VALUE!	1	23	Cairns	walb	Cairns-walb	#N/A	1	abdomen	14	8		NEG	20.73	POS	0	16.86	POS		NEG		NEG	19.28	POS			44DX3-221-23-3-14-8	#N/A	3	head-thorax	14	8	#N/A	#N/A	#N/A	#N/A	0	#N/A	#N/A	#N/A	#N/A	#N/A
44DX3-221-23-1-14-9	568	All data	44DX3-221	44DX3	221	2017-10-18	2	#VALUE!	1	23	Cairns	walb	Cairns-walb	#N/A	1	abdomen	14	9	31.02	POS	20.05	POS	1	14.75	POS		NEG		NEG	18.17	POS	0.585751		44DX3-221-23-3-14-9	919	3	head-thorax	14	9		NEG	21.85	POS	0	17.14	POS		NEG
44DX3-221-23-1-14-10	569	All data	44DX3-221	44DX3	221	2017-10-18	2	#VALUE!	1	23	Cairns	walb	Cairns-walb	#N/A	1	abdomen	14	10		NEG	20.54	POS	0	14.94	POS		NEG		NEG	18.56	POS			44DX3-221-23-3-14-10	#N/A	3	head-thorax	14	10	#N/A	#N/A	#N/A	#N/A	0	#N/A	#N/A	#N/A	#N/A	#N/A
44DX3-221-23-1-14-11	570	All data	44DX3-221	44DX3	221	2017-10-18	2	#VALUE!	1	23	Cairns	walb	Cairns-walb	#N/A	1	abdomen	14	11		NEG	19.49	POS	0	14.77	POS		NEG		NEG	17.74	POS			44DX3-221-23-3-14-11	#N/A	3	head-thorax	14	11	#N/A	#N/A	#N/A	#N/A	0	#N/A	#N/A	#N/A	#N/A	#N/A
44DX3-221-23-1-14-12	571	All data	44DX3-221	44DX3	221	2017-10-18	2	#VALUE!	1	23	Cairns	walb	Cairns-walb	#N/A	1	abdomen	14	12		NEG	20.03	POS	0	14.71	POS		NEG		NEG	18.35	POS			44DX3-221-23-3-14-12	#N/A	3	head-thorax	14	12	#N/A	#N/A	#N/A	#N/A	0	#N/A	#N/A	#N/A	#N/A	#N/A
44DX3-221-23-1-14-13	572	All data	44DX3-221	44DX3	221	2017-10-18	2	#VALUE!	1	23	Cairns	walb	Cairns-walb	#N/A	1	abdomen	14	13	29.6	POS	19.96	POS	1	14.69	POS		NEG		NEG	18.41	POS	0.621959		44DX3-221-23-3-14-13	920	3	head-thorax	14	13		NEG	22.36	POS	0	16.26	POS		NEG
44DX3-221-23-1-14-14	573	All data	44DX3-221	44DX3	221	2017-10-18	2	#VALUE!	1	23	Cairns	walb	Cairns-walb	#N/A	1	abdomen	14	14		NEG	19.81	POS	0	14.31	POS		NEG		NEG	17.96	POS			44DX3-221-23-3-14-14	#N/A	3	head-thorax	14	14	#N/A	#N/A	#N/A	#N/A	0	#N/A	#N/A	#N/A	#N/A	#N/A
44DX3-221-23-1-14-15	574	All data	44DX3-221	44DX3	221	2017-10-18	2	#VALUE!	1	23	Cairns	walb	Cairns-walb	#N/A	1	abdomen	14	15		NEG	20.59	POS	0	15.09	POS		NEG		NEG	18.57	POS			44DX3-221-23-3-14-15	#N/A	3	head-thorax	14	15	#N/A	#N/A	#N/A	#N/A	0	#N/A	#N/A	#N/A	#N/A	#N/A
44DX3-221-24-1-14-1	575	All data	44DX3-221	44DX3	221	2017-10-18	2	#VALUE!	1	24	Cairns	wmelcs	Cairns-wmelcs	#N/A	1	abdomen	14	1		NEG	20.45	POS	0		NEG	18.48	POS	16.68	POS	18.24	POS		1.09353	44DX3-221-24-3-14-1	#N/A	3	head-thorax	14	1	#N/A	#N/A	#N/A	#N/A	0	#N/A	#N/A	#N/A	#N/A	#N/A
44DX3-221-24-1-14-2	576	All data	44DX3-221	44DX3	221	2017-10-18	2	#VALUE!	1	24	Cairns	wmelcs	Cairns-wmelcs	#N/A	1	abdomen	14	2		NEG	19.84	POS	0		NEG	17.54	POS	15.5	POS	18.06	POS		1.16516	44DX3-221-24-3-14-2	#N/A	3	head-thorax	14	2	#N/A	#N/A	#N/A	#N/A	0	#N/A	#N/A	#N/A	#N/A	#N/A
44DX3-221-24-1-14-3	577	All data	44DX3-221	44DX3	221	2017-10-18	2	#VALUE!	1	24	Cairns	wmelcs	Cairns-wmelcs	#N/A	1	abdomen	14	3		NEG	20.29	POS	0		NEG	18.05	POS	16.42	POS	18.07	POS		1.10049	44DX3-221-24-3-14-3	#N/A	3	head-thorax	14	3	#N/A	#N/A	#N/A	#N/A	0	#N/A	#N/A	#N/A	#N/A	#N/A
44DX3-221-24-1-14-4	578	All data	44DX3-221	44DX3	221	2017-10-18	2	#VALUE!	1	24	Cairns	wmelcs	Cairns-wmelcs	#N/A	1	abdomen	14	4		NEG	20.66	POS	0		NEG	18.12	POS	16.52	POS	18.47	POS		1.11804	44DX3-221-24-3-14-4	#N/A	3	head-thorax	14	4	#N/A	#N/A	#N/A	#N/A	0	#N/A	#N/A	#N/A	#N/A	#N/A
44DX3-221-24-1-14-5	579	All data	44DX3-221	44DX3	221	2017-10-18	2	#VALUE!	1	24	Cairns	wmelcs	Cairns-wmelcs	#N/A	1	abdomen	14	5		NEG	20.12	POS	0		NEG	17.93	POS	15.59	POS	19.18	POS		1.23028	44DX3-221-24-3-14-5	#N/A	3	head-thorax	14	5	#N/A	#N/A	#N/A	#N/A	0	#N/A	#N/A	#N/A	#N/A	#N/A
44DX3-221-24-1-14-6	580	All data	44DX3-221	44DX3	221	2017-10-18	2	#VALUE!	1	24	Cairns	wmelcs	Cairns-wmelcs	#N/A	1	abdomen	14	6		NEG	19.96	POS	0		NEG	18.04	POS	16.41	POS	17.98	POS		1.09567	44DX3-221-24-3-14-6	#N/A	3	head-thorax	14	6	#N/A	#N/A	#N/A	#N/A	0	#N/A	#N/A	#N/A	#N/A	#N/A
44DX3-221-24-1-14-7	581	All data	44DX3-221	44DX3	221	2017-10-18	2	#VALUE!	1	24	Cairns	wmelcs	Cairns-wmelcs	#N/A	1	abdomen	14	7		NEG	20.23	POS	0		NEG	18.85	POS	17.23	POS	18.13	POS		1.05223	44DX3-221-24-3-14-7	#N/A	3	head-thorax	14	7	#N/A	#N/A	#N/A	#N/A	0	#N/A	#N/A	#N/A	#N/A	#N/A
44DX3-221-24-1-14-8	582	All data	44DX3-221	44DX3	221	2017-10-18	2	#VALUE!	1	24	Cairns	wmelcs	Cairns-wmelcs	#N/A	1	abdomen	14	8		NEG	20.22	POS	0		NEG	17.79	POS	16	POS	18.05	POS		1.12813	44DX3-221-24-3-14-8	#N/A	3	head-thorax	14	8	#N/A	#N/A	#N/A	#N/A	0	#N/A	#N/A	#N/A	#N/A	#N/A
44DX3-221-24-1-14-9	583	All data	44DX3-221	44DX3	221	2017-10-18	2	#VALUE!	1	24	Cairns	wmelcs	Cairns-wmelcs	#N/A	1	abdomen	14	9		NEG	19.79	POS	0		NEG	17.88	POS	15.92	POS	17.64	POS		1.10804	44DX3-221-24-3-14-9	#N/A	3	head-thorax	14	9	#N/A	#N/A	#N/A	#N/A	0	#N/A	#N/A	#N/A	#N/A	#N/A
44DX3-221-24-1-14-10	584	All data	44DX3-221	44DX3	221	2017-10-18	2	#VALUE!	1	24	Cairns	wmelcs	Cairns-wmelcs	#N/A	1	abdomen	14	10		NEG	20.05	POS	0		NEG	17.96	POS	15.81	POS	17.97	POS		1.13662	44DX3-221-24-3-14-10	#N/A	3	head-thorax	14	10	#N/A	#N/A	#N/A	#N/A	0	#N/A	#N/A	#N/A	#N/A	#N/A
44DX3-221-24-1-14-11	585	All data	44DX3-221	44DX3	221	2017-10-18	2	#VALUE!	1	24	Cairns	wmelcs	Cairns-wmelcs	#N/A	1	abdomen	14	11		NEG	19.87	POS	0		NEG	17.77	POS	16.06	POS	17.53	POS		1.09153	44DX3-221-24-3-14-11	#N/A	3	head-thorax	14	11	#N/A	#N/A	#N/A	#N/A	0	#N/A	#N/A	#N/A	#N/A	#N/A
44DX3-221-24-1-14-12	586	All data	44DX3-221	44DX3	221	2017-10-18	2	#VALUE!	1	24	Cairns	wmelcs	Cairns-wmelcs	#N/A	1	abdomen	14	12		NEG	20.17	POS	0		NEG	17.79	POS	15.84	POS	18	POS		1.13636	44DX3-221-24-3-14-12	#N/A	3	head-thorax	14	12	#N/A	#N/A	#N/A	#N/A	0	#N/A	#N/A	#N/A	#N/A	#N/A
44DX3-221-24-1-14-13	587	All data	44DX3-221	44DX3	221	2017-10-18	2	#VALUE!	1	24	Cairns	wmelcs	Cairns-wmelcs	#N/A	1	abdomen	14	13		NEG	19.31	POS	0		NEG	17.08	POS	14.26	POS	17.26	POS		1.21038	44DX3-221-24-3-14-13	#N/A	3	head-thorax	14	13	#N/A	#N/A	#N/A	#N/A	0	#N/A	#N/A	#N/A	#N/A	#N/A
44DX3-221-24-1-14-14	588	All data	44DX3-221	44DX3	221	2017-10-18	2	#VALUE!	1	24	Cairns	wmelcs	Cairns-wmelcs	#N/A	1	abdomen	14	14		NEG	19.49	POS	0		NEG	17.82	POS	16.1	POS	17.32	POS		1.07578	44DX3-221-24-3-14-14	#N/A	3	head-thorax	14	14	#N/A	#N/A	#N/A	#N/A	0	#N/A	#N/A	#N/A	#N/A	#N/A
44DX3-221-24-1-14-15	589	All data	44DX3-221	44DX3	221	2017-10-18	2	#VALUE!	1	24	Cairns	wmelcs	Cairns-wmelcs	#N/A	1	abdomen	14	15		NEG	20.04	POS	0		NEG	17.92	POS	15.84	POS	18.05	POS		1.13952	44DX3-221-24-3-14-15	#N/A	3	head-thorax	14	15	#N/A	#N/A	#N/A	#N/A	0	#N/A	#N/A	#N/A	#N/A	#N/A
44DX3-222-7-1-14-1	590	All data	44DX3-222	44DX3	222	2017-10-24	4	5.73611	1	7	HCM	wt	HCM-wt	#N/A	1	abdomen	14	1	24.14	POS	19.83	POS	1		NEG		NEG		NEG	17.57	POS	0.727838		44DX3-222-7-3-14-1	921	3	head-thorax	14	1	22.44	POS	20.46	POS	1		NEG		NEG
44DX3-222-7-1-14-2	591	All data	44DX3-222	44DX3	222	2017-10-24	4	5.73611	1	7	HCM	wt	HCM-wt	#N/A	1	abdomen	14	2		NEG	19.3	POS	0		NEG		NEG		NEG	17.22	POS			44DX3-222-7-3-14-2	#N/A	3	head-thorax	14	2	#N/A	#N/A	#N/A	#N/A	0	#N/A	#N/A	#N/A	#N/A	#N/A
44DX3-222-7-1-14-3	592	All data	44DX3-222	44DX3	222	2017-10-24	4	5.73611	1	7	HCM	wt	HCM-wt	#N/A	1	abdomen	14	3		NEG	19.88	POS	0		NEG		NEG		NEG	18.61	POS			44DX3-222-7-3-14-3	#N/A	3	head-thorax	14	3	#N/A	#N/A	#N/A	#N/A	0	#N/A	#N/A	#N/A	#N/A	#N/A
44DX3-222-7-1-14-4	593	All data	44DX3-222	44DX3	222	2017-10-24	4	5.73611	1	7	HCM	wt	HCM-wt	#N/A	1	abdomen	14	4		NEG	18.94	POS	0		NEG		NEG		NEG	16.87	POS			44DX3-222-7-3-14-4	#N/A	3	head-thorax	14	4	#N/A	#N/A	#N/A	#N/A	0	#N/A	#N/A	#N/A	#N/A	#N/A
44DX3-222-7-1-14-5	594	All data	44DX3-222	44DX3	222	2017-10-24	4	5.73611	1	7	HCM	wt	HCM-wt	#N/A	1	abdomen	14	5		NEG	20.42	POS	0		NEG		NEG		NEG	17.94	POS			44DX3-222-7-3-14-5	#N/A	3	head-thorax	14	5	#N/A	#N/A	#N/A	#N/A	0	#N/A	#N/A	#N/A	#N/A	#N/A
44DX3-222-7-1-14-6	595	All data	44DX3-222	44DX3	222	2017-10-24	4	5.73611	1	7	HCM	wt	HCM-wt	#N/A	1	abdomen	14	6		NEG	19.41	POS	0		NEG		NEG		NEG	17.61	POS			44DX3-222-7-3-14-6	#N/A	3	head-thorax	14	6	#N/A	#N/A	#N/A	#N/A	0	#N/A	#N/A	#N/A	#N/A	#N/A
44DX3-222-7-1-14-7	596	All data	44DX3-222	44DX3	222	2017-10-24	4	5.73611	1	7	HCM	wt	HCM-wt	#N/A	1	abdomen	14	7		NEG	19.14	POS	0		NEG		NEG		NEG	17.42	POS			44DX3-222-7-3-14-7	#N/A	3	head-thorax	14	7	#N/A	#N/A	#N/A	#N/A	0	#N/A	#N/A	#N/A	#N/A	#N/A
44DX3-222-7-1-14-8	597	All data	44DX3-222	44DX3	222	2017-10-24	4	5.73611	1	7	HCM	wt	HCM-wt	#N/A	1	abdomen	14	8		NEG	19.92	POS	0		NEG		NEG		NEG	18.54	POS			44DX3-222-7-3-14-8	#N/A	3	head-thorax	14	8	#N/A	#N/A	#N/A	#N/A	0	#N/A	#N/A	#N/A	#N/A	#N/A
44DX3-222-7-1-14-9	598	All data	44DX3-222	44DX3	222	2017-10-24	4	5.73611	1	7	HCM	wt	HCM-wt	#N/A	1	abdomen	14	9		NEG	19.17	POS	0		NEG		NEG		NEG	17.48	POS			44DX3-222-7-3-14-9	#N/A	3	head-thorax	14	9	#N/A	#N/A	#N/A	#N/A	0	#N/A	#N/A	#N/A	#N/A	#N/A
44DX3-222-7-1-14-10	599	All data	44DX3-222	44DX3	222	2017-10-24	4	5.73611	1	7	HCM	wt	HCM-wt	#N/A	1	abdomen	14	10		NEG	18.88	POS	0		NEG		NEG		NEG	17.3	POS			44DX3-222-7-3-14-10	#N/A	3	head-thorax	14	10	#N/A	#N/A	#N/A	#N/A	0	#N/A	#N/A	#N/A	#N/A	#N/A
44DX3-222-7-1-14-11	600	All data	44DX3-222	44DX3	222	2017-10-24	4	5.73611	1	7	HCM	wt	HCM-wt	#N/A	1	abdomen	14	11		NEG	19.33	POS	0		NEG		NEG		NEG	17.5	POS			44DX3-222-7-3-14-11	#N/A	3	head-thorax	14	11	#N/A	#N/A	#N/A	#N/A	0	#N/A	#N/A	#N/A	#N/A	#N/A
44DX3-222-7-1-14-12	601	All data	44DX3-222	44DX3	222	2017-10-24	4	5.73611	1	7	HCM	wt	HCM-wt	#N/A	1	abdomen	14	12		NEG	19.08	POS	0		NEG		NEG		NEG	17.6	POS			44DX3-222-7-3-14-12	#N/A	3	head-thorax	14	12	#N/A	#N/A	#N/A	#N/A	0	#N/A	#N/A	#N/A	#N/A	#N/A
44DX3-222-7-1-14-13	602	All data	44DX3-222	44DX3	222	2017-10-24	4	5.73611	1	7	HCM	wt	HCM-wt	#N/A	1	abdomen	14	13		NEG	20.12	POS	0		NEG		NEG		NEG	18.63	POS			44DX3-222-7-3-14-13	#N/A	3	head-thorax	14	13	#N/A	#N/A	#N/A	#N/A	0	#N/A	#N/A	#N/A	#N/A	#N/A
44DX3-222-7-1-14-14	603	All data	44DX3-222	44DX3	222	2017-10-24	4	5.73611	1	7	HCM	wt	HCM-wt	#N/A	1	abdomen	14	14		NEG	19.99	POS	0		NEG		NEG		NEG	19.09	POS			44DX3-222-7-3-14-14	#N/A	3	head-thorax	14	14	#N/A	#N/A	#N/A	#N/A	0	#N/A	#N/A	#N/A	#N/A	#N/A
44DX3-222-7-1-14-15	604	All data	44DX3-222	44DX3	222	2017-10-24	4	5.73611	1	7	HCM	wt	HCM-wt	#N/A	1	abdomen	14	15	22.9	POS	19.06	POS	1		NEG		NEG		NEG	17.74	POS	0.774672		44DX3-222-7-3-14-15	922	3	head-thorax	14	15	24.5	POS	21.66	POS	1		NEG		NEG
44DX3-222-15-1-14-1	605	All data	44DX3-222	44DX3	222	2017-10-24	4	5.73611	1	15	HCM	wmel	HCM-wmel	#N/A	1	abdomen	14	1		NEG	19.35	POS	0		NEG		NEG	15.43	POS	17.72	POS		1.14841	44DX3-222-15-3-14-1	#N/A	3	head-thorax	14	1	#N/A	#N/A	#N/A	#N/A	0	#N/A	#N/A	#N/A	#N/A	#N/A
44DX3-222-15-1-14-2	606	All data	44DX3-222	44DX3	222	2017-10-24	4	5.73611	1	15	HCM	wmel	HCM-wmel	#N/A	1	abdomen	14	2		NEG	19.73	POS	0		NEG		NEG	15.87	POS	17.82	POS		1.12287	44DX3-222-15-3-14-2	#N/A	3	head-thorax	14	2	#N/A	#N/A	#N/A	#N/A	0	#N/A	#N/A	#N/A	#N/A	#N/A
44DX3-222-15-1-14-3	607	All data	44DX3-222	44DX3	222	2017-10-24	4	5.73611	1	15	HCM	wmel	HCM-wmel	#N/A	1	abdomen	14	3	35	NEG	18.98	POS	0		NEG		NEG	15.96	POS	17.34	POS		1.08647	44DX3-222-15-3-14-3	#N/A	3	head-thorax	14	3	#N/A	#N/A	#N/A	#N/A	0	#N/A	#N/A	#N/A	#N/A	#N/A
44DX3-222-15-1-14-4	608	All data	44DX3-222	44DX3	222	2017-10-24	4	5.73611	1	15	HCM	wmel	HCM-wmel	#N/A	1	abdomen	14	4	35	NEG	19.29	POS	0		NEG		NEG	15.8	POS	17.62	POS		1.11519	44DX3-222-15-3-14-4	#N/A	3	head-thorax	14	4	#N/A	#N/A	#N/A	#N/A	0	#N/A	#N/A	#N/A	#N/A	#N/A
44DX3-222-15-1-14-5	609	All data	44DX3-222	44DX3	222	2017-10-24	4	5.73611	1	15	HCM	wmel	HCM-wmel	#N/A	1	abdomen	14	5		NEG	20.46	POS	0		NEG		NEG	15.31	POS	18.87	POS		1.23253	44DX3-222-15-3-14-5	#N/A	3	head-thorax	14	5	#N/A	#N/A	#N/A	#N/A	0	#N/A	#N/A	#N/A	#N/A	#N/A
44DX3-222-15-1-14-6	610	All data	44DX3-222	44DX3	222	2017-10-24	4	5.73611	1	15	HCM	wmel	HCM-wmel	#N/A	1	abdomen	14	6		NEG	20.7	POS	0		NEG		NEG	16.51	POS	18.8	POS		1.1387	44DX3-222-15-3-14-6	#N/A	3	head-thorax	14	6	#N/A	#N/A	#N/A	#N/A	0	#N/A	#N/A	#N/A	#N/A	#N/A
44DX3-222-15-1-14-7	611	All data	44DX3-222	44DX3	222	2017-10-24	4	5.73611	1	15	HCM	wmel	HCM-wmel	#N/A	1	abdomen	14	7		NEG	19.6	POS	0		NEG		NEG	15.89	POS	18.14	POS		1.1416	44DX3-222-15-3-14-7	#N/A	3	head-thorax	14	7	#N/A	#N/A	#N/A	#N/A	0	#N/A	#N/A	#N/A	#N/A	#N/A
44DX3-222-15-1-14-8	1235	All data	44DX3-222	44DX3	222	2017-10-24	4	5.73611	1	15	HCM	wmel	HCM-wmel	#N/A	1	abdomen	14	8	35.21	NEG	19.33	POS	0		NEG		NEG	16.98	POS	18.54	POS		1.09187	44DX3-222-15-3-14-8	#N/A	3	head-thorax	14	8	#N/A	#N/A	#N/A	#N/A	0	#N/A	#N/A	#N/A	#N/A	#N/A
44DX3-222-15-1-14-9	1236	All data	44DX3-222	44DX3	222	2017-10-24	4	5.73611	1	15	HCM	wmel	HCM-wmel	#N/A	1	abdomen	14	9	30.87	POS	19.6	POS	1		NEG		NEG	16.93	POS	19.15	POS	0.620343	1.13113	44DX3-222-15-3-14-9	1763	3	head-thorax	14	9		NEG	21.99	POS	0		NEG		NEG	20.87
44DX3-222-15-1-14-10	1237	All data	44DX3-222	44DX3	222	2017-10-24	4	5.73611	1	15	HCM	wmel	HCM-wmel	#N/A	1	abdomen	14	10		NEG	18.75	POS	0		NEG		NEG	16.16	POS	18.15	POS		1.12314	44DX3-222-15-3-14-10	#N/A	3	head-thorax	14	10	#N/A	#N/A	#N/A	#N/A	0	#N/A	#N/A	#N/A	#N/A	#N/A
44DX3-222-15-1-14-11	1238	All data	44DX3-222	44DX3	222	2017-10-24	4	5.73611	1	15	HCM	wmel	HCM-wmel	#N/A	1	abdomen	14	11		NEG	20.29	POS	0		NEG		NEG	17.43	POS	20.55	POS		1.179	44DX3-222-15-3-14-11	#N/A	3	head-thorax	14	11	#N/A	#N/A	#N/A	#N/A	0	#N/A	#N/A	#N/A	#N/A	#N/A
44DX3-222-15-1-14-12	1239	All data	44DX3-222	44DX3	222	2017-10-24	4	5.73611	1	15	HCM	wmel	HCM-wmel	#N/A	1	abdomen	14	12	31.6	POS	19.13	POS	1		NEG		NEG	17.15	POS	18.65	POS	0.59019	1.08746	44DX3-222-15-3-14-12	1764	3	head-thorax	14	12		NEG	22.24	POS	0		NEG		NEG	20.29
44DX3-222-15-1-14-13	1240	All data	44DX3-222	44DX3	222	2017-10-24	4	5.73611	1	15	HCM	wmel	HCM-wmel	#N/A	1	abdomen	14	13		NEG	18.26	POS	0		NEG		NEG	17.07	POS	18.21	POS		1.06678	44DX3-222-15-3-14-13	#N/A	3	head-thorax	14	13	#N/A	#N/A	#N/A	#N/A	0	#N/A	#N/A	#N/A	#N/A	#N/A
44DX3-222-15-1-14-14	1241	All data	44DX3-222	44DX3	222	2017-10-24	4	5.73611	1	15	HCM	wmel	HCM-wmel	#N/A	1	abdomen	14	14		NEG	19.5	POS	0		NEG		NEG	17.84	POS	18.93	POS		1.0611	44DX3-222-15-3-14-14	#N/A	3	head-thorax	14	14	#N/A	#N/A	#N/A	#N/A	0	#N/A	#N/A	#N/A	#N/A	#N/A
44DX3-222-15-1-14-15	1242	All data	44DX3-222	44DX3	222	2017-10-24	4	5.73611	1	15	HCM	wmel	HCM-wmel	#N/A	1	abdomen	14	15		NEG	19.07	POS	0		NEG		NEG	17.13	POS	18.75	POS		1.09457	44DX3-222-15-3-14-15	#N/A	3	head-thorax	14	15	#N/A	#N/A	#N/A	#N/A	0	#N/A	#N/A	#N/A	#N/A	#N/A
44DX3-222-21-1-14-1	1243	All data	44DX3-222	44DX3	222	2017-10-24	4	5.73611	1	21	Cairns	wt	Cairns-wt	#N/A	1	abdomen	14	1		NEG	19.49	POS	0		NEG		NEG		NEG	18.67	POS			44DX3-222-21-3-14-1	#N/A	3	head-thorax	14	1	#N/A	#N/A	#N/A	#N/A	0	#N/A	#N/A	#N/A	#N/A	#N/A
44DX3-222-21-1-14-2	1244	All data	44DX3-222	44DX3	222	2017-10-24	4	5.73611	1	21	Cairns	wt	Cairns-wt	#N/A	1	abdomen	14	2		NEG	18.94	POS	0		NEG		NEG		NEG	18.61	POS			44DX3-222-21-3-14-2	#N/A	3	head-thorax	14	2	#N/A	#N/A	#N/A	#N/A	0	#N/A	#N/A	#N/A	#N/A	#N/A
44DX3-222-21-1-14-3	1245	All data	44DX3-222	44DX3	222	2017-10-24	4	5.73611	1	21	Cairns	wt	Cairns-wt	#N/A	1	abdomen	14	3		NEG	19.08	POS	0		NEG		NEG		NEG	18.42	POS			44DX3-222-21-3-14-3	#N/A	3	head-thorax	14	3	#N/A	#N/A	#N/A	#N/A	0	#N/A	#N/A	#N/A	#N/A	#N/A
44DX3-222-21-1-14-4	1246	All data	44DX3-222	44DX3	222	2017-10-24	4	5.73611	1	21	Cairns	wt	Cairns-wt	#N/A	1	abdomen	14	4	24.88	POS	18.19	POS	1		NEG		NEG		NEG	17.99	POS	0.723071		44DX3-222-21-3-14-4	1765	3	head-thorax	14	4		NEG	21.9	POS	0		NEG		NEG
44DX3-222-21-1-14-5	1247	All data	44DX3-222	44DX3	222	2017-10-24	4	5.73611	1	21	Cairns	wt	Cairns-wt	#N/A	1	abdomen	14	5		NEG	19.23	POS	0		NEG		NEG		NEG	18.59	POS			44DX3-222-21-3-14-5	#N/A	3	head-thorax	14	5	#N/A	#N/A	#N/A	#N/A	0	#N/A	#N/A	#N/A	#N/A	#N/A
44DX3-222-21-1-14-6	1248	All data	44DX3-222	44DX3	222	2017-10-24	4	5.73611	1	21	Cairns	wt	Cairns-wt	#N/A	1	abdomen	14	6		NEG	19.85	POS	0		NEG		NEG		NEG	18.76	POS			44DX3-222-21-3-14-6	#N/A	3	head-thorax	14	6	#N/A	#N/A	#N/A	#N/A	0	#N/A	#N/A	#N/A	#N/A	#N/A
44DX3-222-21-1-14-7	1249	All data	44DX3-222	44DX3	222	2017-10-24	4	5.73611	1	21	Cairns	wt	Cairns-wt	#N/A	1	abdomen	14	7	21.49	POS	18.89	POS	1		NEG		NEG		NEG	18.27	POS	0.850163		44DX3-222-21-3-14-7	1766	3	head-thorax	14	7	26.5	POS	22.23	POS	1		NEG		NEG
44DX3-222-21-1-14-8	1250	All data	44DX3-222	44DX3	222	2017-10-24	4	5.73611	1	21	Cairns	wt	Cairns-wt	#N/A	1	abdomen	14	8	23.97	POS	18.64	POS	1		NEG		NEG		NEG	18.35	POS	0.76554		44DX3-222-21-3-14-8	1767	3	head-thorax	14	8	31.67	POS	22.33	POS	1		NEG		NEG
44DX3-222-21-1-14-9	1251	All data	44DX3-222	44DX3	222	2017-10-24	4	5.73611	1	21	Cairns	wt	Cairns-wt	#N/A	1	abdomen	14	9		NEG	18.84	POS	0		NEG		NEG		NEG	18.24	POS			44DX3-222-21-3-14-9	#N/A	3	head-thorax	14	9	#N/A	#N/A	#N/A	#N/A	0	#N/A	#N/A	#N/A	#N/A	#N/A
44DX3-222-21-1-14-10	1252	All data	44DX3-222	44DX3	222	2017-10-24	4	5.73611	1	21	Cairns	wt	Cairns-wt	#N/A	1	abdomen	14	10	22.31	POS	18.82	POS	1		NEG		NEG		NEG	18.44	POS	0.826535		44DX3-222-21-3-14-10	1768	3	head-thorax	14	10	27.87	POS	22.29	POS	1		NEG		NEG
44DX3-222-21-1-14-11	1253	All data	44DX3-222	44DX3	222	2017-10-24	4	5.73611	1	21	Cairns	wt	Cairns-wt	#N/A	1	abdomen	14	11	20.79	POS	18.7	POS	1		NEG		NEG		NEG	18.4	POS	0.885041		44DX3-222-21-3-14-11	1769	3	head-thorax	14	11	27.58	POS	22.04	POS	1		NEG		NEG
44DX3-222-21-1-14-12	1254	All data	44DX3-222	44DX3	222	2017-10-24	4	5.73611	1	21	Cairns	wt	Cairns-wt	#N/A	1	abdomen	14	12		NEG	19.51	POS	0		NEG		NEG		NEG	18.77	POS			44DX3-222-21-3-14-12	#N/A	3	head-thorax	14	12	#N/A	#N/A	#N/A	#N/A	0	#N/A	#N/A	#N/A	#N/A	#N/A
44DX3-222-21-1-14-13	1255	All data	44DX3-222	44DX3	222	2017-10-24	4	5.73611	1	21	Cairns	wt	Cairns-wt	#N/A	1	abdomen	14	13		NEG	20.03	POS	0		NEG		NEG		NEG	18.68	POS			44DX3-222-21-3-14-13	#N/A	3	head-thorax	14	13	#N/A	#N/A	#N/A	#N/A	0	#N/A	#N/A	#N/A	#N/A	#N/A
44DX3-222-21-1-14-14	1256	All data	44DX3-222	44DX3	222	2017-10-24	4	5.73611	1	21	Cairns	wt	Cairns-wt	#N/A	1	abdomen	14	14	21.52	POS	19.14	POS	1		NEG		NEG		NEG	19.09	POS	0.887082		44DX3-222-21-3-14-14	1770	3	head-thorax	14	14	26.17	POS	21.98	POS	1		NEG		NEG
44DX3-222-21-1-14-15	1257	All data	44DX3-222	44DX3	222	2017-10-24	4	5.73611	1	21	Cairns	wt	Cairns-wt	#N/A	1	abdomen	14	15	21.08	POS	18.86	POS	1		NEG		NEG		NEG	18.09	POS	0.858159		44DX3-222-21-3-14-15	1771	3	head-thorax	14	15	24.66	POS	22.04	POS	1		NEG		NEG
44DX3-222-22-1-14-1	1258	All data	44DX3-222	44DX3	222	2017-10-24	4	5.73611	1	22	Cairns	wmel	Cairns-wmel	#N/A	1	abdomen	14	1		NEG	19.27	POS	0		NEG		NEG	16.97	POS	18.59	POS		1.09546	44DX3-222-22-3-14-1	#N/A	3	head-thorax	14	1	#N/A	#N/A	#N/A	#N/A	0	#N/A	#N/A	#N/A	#N/A	#N/A
44DX3-222-22-1-14-2	1259	All data	44DX3-222	44DX3	222	2017-10-24	4	5.73611	1	22	Cairns	wmel	Cairns-wmel	#N/A	1	abdomen	14	2		NEG	19.32	POS	0		NEG		NEG	16.84	POS	18.65	POS		1.10748	44DX3-222-22-3-14-2	#N/A	3	head-thorax	14	2	#N/A	#N/A	#N/A	#N/A	0	#N/A	#N/A	#N/A	#N/A	#N/A
44DX3-222-22-1-14-3	1260	All data	44DX3-222	44DX3	222	2017-10-24	4	5.73611	1	22	Cairns	wmel	Cairns-wmel	#N/A	1	abdomen	14	3		NEG	19.04	POS	0		NEG		NEG	16.37	POS	18.71	POS		1.14294	44DX3-222-22-3-14-3	#N/A	3	head-thorax	14	3	#N/A	#N/A	#N/A	#N/A	0	#N/A	#N/A	#N/A	#N/A	#N/A
44DX3-222-22-1-14-4	1261	All data	44DX3-222	44DX3	222	2017-10-24	4	5.73611	1	22	Cairns	wmel	Cairns-wmel	#N/A	1	abdomen	14	4		NEG	19.53	POS	0		NEG		NEG	16.6	POS	19.27	POS		1.16084	44DX3-222-22-3-14-4	#N/A	3	head-thorax	14	4	#N/A	#N/A	#N/A	#N/A	0	#N/A	#N/A	#N/A	#N/A	#N/A
44DX3-222-22-1-14-5	1262	All data	44DX3-222	44DX3	222	2017-10-24	4	5.73611	1	22	Cairns	wmel	Cairns-wmel	#N/A	1	abdomen	14	5		NEG	19.68	POS	0		NEG		NEG	16.22	POS	18.66	POS		1.15043	44DX3-222-22-3-14-5	#N/A	3	head-thorax	14	5	#N/A	#N/A	#N/A	#N/A	0	#N/A	#N/A	#N/A	#N/A	#N/A
44DX3-222-23-1-14-1	1263	All data	44DX3-222	44DX3	222	2017-10-24	4	5.73611	1	23	Cairns	walb	Cairns-walb	#N/A	1	abdomen	14	1		NEG	18.82	POS	0	14.24	POS		NEG		NEG	18.03	POS			44DX3-222-23-3-14-1	#N/A	3	head-thorax	14	1	#N/A	#N/A	#N/A	#N/A	0	#N/A	#N/A	#N/A	#N/A	#N/A
44DX3-222-23-1-14-2	1264	All data	44DX3-222	44DX3	222	2017-10-24	4	5.73611	1	23	Cairns	walb	Cairns-walb	#N/A	1	abdomen	14	2	28.51	POS	19.99	POS	1	13.75	POS		NEG		NEG	19.2	POS	0.673448		44DX3-222-23-3-14-2	1772	3	head-thorax	14	2		NEG	22.1	POS	0	15.35	POS		NEG
44DX3-222-23-1-14-3	1265	All data	44DX3-222	44DX3	222	2017-10-24	4	5.73611	1	23	Cairns	walb	Cairns-walb	#N/A	1	abdomen	14	3		NEG	19.22	POS	0	14.82	POS		NEG		NEG	18.56	POS			44DX3-222-23-3-14-3	#N/A	3	head-thorax	14	3	#N/A	#N/A	#N/A	#N/A	0	#N/A	#N/A	#N/A	#N/A	#N/A
44DX3-222-23-1-14-4	1266	All data	44DX3-222	44DX3	222	2017-10-24	4	5.73611	1	23	Cairns	walb	Cairns-walb	#N/A	1	abdomen	14	4		NEG	18.86	POS	0	14.99	POS		NEG		NEG	18.11	POS			44DX3-222-23-3-14-4	#N/A	3	head-thorax	14	4	#N/A	#N/A	#N/A	#N/A	0	#N/A	#N/A	#N/A	#N/A	#N/A
44DX3-222-23-1-14-5	1267	All data	44DX3-222	44DX3	222	2017-10-24	4	5.73611	1	23	Cairns	walb	Cairns-walb	#N/A	1	abdomen	14	5	29.08	POS	19.8	POS	1	14.26	POS		NEG		NEG	18.52	POS	0.636864		44DX3-222-23-3-14-5	1773	3	head-thorax	14	5		NEG	22.54	POS	0	16.09	POS		NEG
44DX3-222-23-1-14-6	1268	All data	44DX3-222	44DX3	222	2017-10-24	4	5.73611	1	23	Cairns	walb	Cairns-walb	#N/A	1	abdomen	14	6		NEG	18.71	POS	0	14.65	POS		NEG		NEG	18.08	POS			44DX3-222-23-3-14-6	#N/A	3	head-thorax	14	6	#N/A	#N/A	#N/A	#N/A	0	#N/A	#N/A	#N/A	#N/A	#N/A
44DX3-222-23-1-14-7	1269	All data	44DX3-222	44DX3	222	2017-10-24	4	5.73611	1	23	Cairns	walb	Cairns-walb	#N/A	1	abdomen	14	7		NEG	20.15	POS	0	15.99	POS		NEG		NEG	19.31	POS			44DX3-222-23-3-14-7	#N/A	3	head-thorax	14	7	#N/A	#N/A	#N/A	#N/A	0	#N/A	#N/A	#N/A	#N/A	#N/A
44DX3-222-23-1-14-8	1270	All data	44DX3-222	44DX3	222	2017-10-24	4	5.73611	1	23	Cairns	walb	Cairns-walb	#N/A	1	abdomen	14	8		NEG	19.93	POS	0	14.55	POS		NEG		NEG	19.06	POS			44DX3-222-23-3-14-8	#N/A	3	head-thorax	14	8	#N/A	#N/A	#N/A	#N/A	0	#N/A	#N/A	#N/A	#N/A	#N/A
44DX3-222-23-1-14-9	1271	All data	44DX3-222	44DX3	222	2017-10-24	4	5.73611	1	23	Cairns	walb	Cairns-walb	#N/A	1	abdomen	14	9		NEG	19.63	POS	0	14.28	POS		NEG		NEG	18.26	POS			44DX3-222-23-3-14-9	#N/A	3	head-thorax	14	9	#N/A	#N/A	#N/A	#N/A	0	#N/A	#N/A	#N/A	#N/A	#N/A
44DX3-222-23-1-14-10	1272	All data	44DX3-222	44DX3	222	2017-10-24	4	5.73611	1	23	Cairns	walb	Cairns-walb	#N/A	1	abdomen	14	10		NEG	19.85	POS	0	14.79	POS		NEG		NEG	18.47	POS			44DX3-222-23-3-14-10	#N/A	3	head-thorax	14	10	#N/A	#N/A	#N/A	#N/A	0	#N/A	#N/A	#N/A	#N/A	#N/A
44DX3-222-23-1-14-11	1273	All data	44DX3-222	44DX3	222	2017-10-24	4	5.73611	1	23	Cairns	walb	Cairns-walb	#N/A	1	abdomen	14	11		NEG	20.02	POS	0	15.27	POS		NEG		NEG	19.31	POS			44DX3-222-23-3-14-11	#N/A	3	head-thorax	14	11	#N/A	#N/A	#N/A	#N/A	0	#N/A	#N/A	#N/A	#N/A	#N/A
44DX3-222-23-1-14-12	1274	All data	44DX3-222	44DX3	222	2017-10-24	4	5.73611	1	23	Cairns	walb	Cairns-walb	#N/A	1	abdomen	14	12		NEG	19.14	POS	0	15.49	POS		NEG		NEG	18.48	POS			44DX3-222-23-3-14-12	#N/A	3	head-thorax	14	12	#N/A	#N/A	#N/A	#N/A	0	#N/A	#N/A	#N/A	#N/A	#N/A
44DX3-222-23-1-14-13	1275	All data	44DX3-222	44DX3	222	2017-10-24	4	5.73611	1	23	Cairns	walb	Cairns-walb	#N/A	1	abdomen	14	13		NEG	19.03	POS	0	14.93	POS		NEG		NEG	18.3	POS			44DX3-222-23-3-14-13	#N/A	3	head-thorax	14	13	#N/A	#N/A	#N/A	#N/A	0	#N/A	#N/A	#N/A	#N/A	#N/A
44DX3-222-23-1-14-14	1276	All data	44DX3-222	44DX3	222	2017-10-24	4	5.73611	1	23	Cairns	walb	Cairns-walb	#N/A	1	abdomen	14	14		NEG	18.51	POS	0	14.84	POS		NEG		NEG	17.94	POS			44DX3-222-23-3-14-14	#N/A	3	head-thorax	14	14	#N/A	#N/A	#N/A	#N/A	0	#N/A	#N/A	#N/A	#N/A	#N/A
44DX3-222-23-1-14-15	1277	All data	44DX3-222	44DX3	222	2017-10-24	4	5.73611	1	23	Cairns	walb	Cairns-walb	#N/A	1	abdomen	14	15		NEG	18.83	POS	0	15.09	POS		NEG		NEG	18.53	POS			44DX3-222-23-3-14-15	#N/A	3	head-thorax	14	15	#N/A	#N/A	#N/A	#N/A	0	#N/A	#N/A	#N/A	#N/A	#N/A
44DX3-222-24-1-14-1	1278	All data	44DX3-222	44DX3	222	2017-10-24	4	5.73611	1	24	Cairns	wmelcs	Cairns-wmelcs	#N/A	1	abdomen	14	1		NEG	18.47	POS	0		NEG	16	POS	16.85	POS	17.69	POS		1.04985	44DX3-222-24-3-14-1	#N/A	3	head-thorax	14	1	#N/A	#N/A	#N/A	#N/A	0	#N/A	#N/A	#N/A	#N/A	#N/A
44DX3-222-24-1-14-2	1279	All data	44DX3-222	44DX3	222	2017-10-24	4	5.73611	1	24	Cairns	wmelcs	Cairns-wmelcs	#N/A	1	abdomen	14	2		NEG	19.98	POS	0		NEG	15.46	POS	16.21	POS	19.04	POS		1.17458	44DX3-222-24-3-14-2	#N/A	3	head-thorax	14	2	#N/A	#N/A	#N/A	#N/A	0	#N/A	#N/A	#N/A	#N/A	#N/A
44DX3-222-24-1-14-3	1280	All data	44DX3-222	44DX3	222	2017-10-24	4	5.73611	1	24	Cairns	wmelcs	Cairns-wmelcs	#N/A	1	abdomen	14	3		NEG	19.24	POS	0		NEG	16.15	POS	17.04	POS	18.32	POS		1.07512	44DX3-222-24-3-14-3	#N/A	3	head-thorax	14	3	#N/A	#N/A	#N/A	#N/A	0	#N/A	#N/A	#N/A	#N/A	#N/A
44DX3-222-24-1-14-4	1281	All data	44DX3-222	44DX3	222	2017-10-24	4	5.73611	1	24	Cairns	wmelcs	Cairns-wmelcs	#N/A	1	abdomen	14	4		NEG	19.55	POS	0		NEG	15.39	POS	16.17	POS	18.2	POS		1.12554	44DX3-222-24-3-14-4	#N/A	3	head-thorax	14	4	#N/A	#N/A	#N/A	#N/A	0	#N/A	#N/A	#N/A	#N/A	#N/A
44DX3-222-24-1-14-5	1282	All data	44DX3-222	44DX3	222	2017-10-24	4	5.73611	1	24	Cairns	wmelcs	Cairns-wmelcs	#N/A	1	abdomen	14	5		NEG	19.07	POS	0		NEG	16.34	POS	17.03	POS	18.53	POS		1.08808	44DX3-222-24-3-14-5	#N/A	3	head-thorax	14	5	#N/A	#N/A	#N/A	#N/A	0	#N/A	#N/A	#N/A	#N/A	#N/A
44DX3-222-24-1-14-6	1283	All data	44DX3-222	44DX3	222	2017-10-24	4	5.73611	1	24	Cairns	wmelcs	Cairns-wmelcs	#N/A	1	abdomen	14	6		NEG	18.6	POS	0		NEG	16.9	POS	17.43	POS	17.76	POS		1.01893	44DX3-222-24-3-14-6	#N/A	3	head-thorax	14	6	#N/A	#N/A	#N/A	#N/A	0	#N/A	#N/A	#N/A	#N/A	#N/A
44DX3-222-24-1-14-7	1284	All data	44DX3-222	44DX3	222	2017-10-24	4	5.73611	1	24	Cairns	wmelcs	Cairns-wmelcs	#N/A	1	abdomen	14	7		NEG	18.82	POS	0		NEG	16.7	POS	17.5	POS	17.97	POS		1.02686	44DX3-222-24-3-14-7	#N/A	3	head-thorax	14	7	#N/A	#N/A	#N/A	#N/A	0	#N/A	#N/A	#N/A	#N/A	#N/A
44DX3-222-24-1-14-8	1285	All data	44DX3-222	44DX3	222	2017-10-24	4	5.73611	1	24	Cairns	wmelcs	Cairns-wmelcs	#N/A	1	abdomen	14	8		NEG	19.53	POS	0		NEG	15.5	POS	16.27	POS	18.5	POS		1.13706	44DX3-222-24-3-14-8	#N/A	3	head-thorax	14	8	#N/A	#N/A	#N/A	#N/A	0	#N/A	#N/A	#N/A	#N/A	#N/A
44DX3-222-24-1-14-9	1286	All data	44DX3-222	44DX3	222	2017-10-24	4	5.73611	1	24	Cairns	wmelcs	Cairns-wmelcs	#N/A	1	abdomen	14	9	32.91	POS	19.01	POS	1		NEG	16.42	POS	16.78	POS	18.01	POS	0.54725	1.0733	44DX3-222-24-3-14-9	1774	3	head-thorax	14	9		NEG	22.26	POS	0		NEG	19.21	POS	18.89
44DX3-222-24-1-14-10	1287	All data	44DX3-222	44DX3	222	2017-10-24	4	5.73611	1	24	Cairns	wmelcs	Cairns-wmelcs	#N/A	1	abdomen	14	10		NEG	19.47	POS	0		NEG	16.26	POS	17.01	POS	18.21	POS		1.07055	44DX3-222-24-3-14-10	#N/A	3	head-thorax	14	10	#N/A	#N/A	#N/A	#N/A	0	#N/A	#N/A	#N/A	#N/A	#N/A
44DX3-222-24-1-14-11	1288	All data	44DX3-222	44DX3	222	2017-10-24	4	5.73611	1	24	Cairns	wmelcs	Cairns-wmelcs	#N/A	1	abdomen	14	11		NEG	18.88	POS	0		NEG	16.37	POS	17.22	POS	17.93	POS		1.04123	44DX3-222-24-3-14-11	#N/A	3	head-thorax	14	11	#N/A	#N/A	#N/A	#N/A	0	#N/A	#N/A	#N/A	#N/A	#N/A
44DX3-222-24-1-14-12	1289	All data	44DX3-222	44DX3	222	2017-10-24	4	5.73611	1	24	Cairns	wmelcs	Cairns-wmelcs	#N/A	1	abdomen	14	12		NEG	19.59	POS	0		NEG	15.9	POS	16.53	POS	18.53	POS		1.12099	44DX3-222-24-3-14-12	#N/A	3	head-thorax	14	12	#N/A	#N/A	#N/A	#N/A	0	#N/A	#N/A	#N/A	#N/A	#N/A
44DX3-222-24-1-14-13	1290	All data	44DX3-222	44DX3	222	2017-10-24	4	5.73611	1	24	Cairns	wmelcs	Cairns-wmelcs	#N/A	1	abdomen	14	13		NEG	18.85	POS	0		NEG	16.38	POS	17.09	POS	18.14	POS		1.06144	44DX3-222-24-3-14-13	#N/A	3	head-thorax	14	13	#N/A	#N/A	#N/A	#N/A	0	#N/A	#N/A	#N/A	#N/A	#N/A
44DX3-222-24-1-14-14	1291	All data	44DX3-222	44DX3	222	2017-10-24	4	5.73611	1	24	Cairns	wmelcs	Cairns-wmelcs	#N/A	1	abdomen	14	14		NEG	19.01	POS	0		NEG	15.36	POS	15.98	POS	18.13	POS		1.13454	44DX3-222-24-3-14-14	#N/A	3	head-thorax	14	14	#N/A	#N/A	#N/A	#N/A	0	#N/A	#N/A	#N/A	#N/A	#N/A
44DX3-222-24-1-14-15	1292	All data	44DX3-222	44DX3	222	2017-10-24	4	5.73611	1	24	Cairns	wmelcs	Cairns-wmelcs	#N/A	1	abdomen	14	15		NEG	18.92	POS	0		NEG	17.66	POS	18.58	POS	18.06	POS		0.972013	44DX3-222-24-3-14-15	#N/A	3	head-thorax	14	15	#N/A	#N/A	#N/A	#N/A	0	#N/A	#N/A	#N/A	#N/A	#N/A
44DX3-223-7-1-14-1	1293	All data	44DX3-223	44DX3	223	2017-10-25	1	9.37784	1	7	HCM	wt	HCM-wt	#N/A	1	abdomen	14	1	19.93	POS	19.58	POS	1		NEG		NEG		NEG	19.24	POS	0.965379		44DX3-223-7-3-14-1	1775	3	head-thorax	14	1	21.59	POS	22.23	POS	1		NEG		NEG
44DX3-223-7-1-14-2	1294	All data	44DX3-223	44DX3	223	2017-10-25	1	9.37784	1	7	HCM	wt	HCM-wt	#N/A	1	abdomen	14	2	19.06	POS	19.18	POS	1		NEG		NEG		NEG	18.56	POS	0.973767		44DX3-223-7-3-14-2	1776	3	head-thorax	14	2	21.31	POS	22.36	POS	1		NEG		NEG
44DX3-223-7-1-14-3	1295	All data	44DX3-223	44DX3	223	2017-10-25	1	9.37784	1	7	HCM	wt	HCM-wt	#N/A	1	abdomen	14	3	18.84	POS	18.86	POS	1		NEG		NEG		NEG	18.43	POS	0.978238		44DX3-223-7-3-14-3	1777	3	head-thorax	14	3	20.21	POS	21.74	POS	1		NEG		NEG
44DX3-223-7-1-14-4	1296	All data	44DX3-223	44DX3	223	2017-10-25	1	9.37784	1	7	HCM	wt	HCM-wt	#N/A	1	abdomen	14	4	17.64	POS	18.54	POS	1		NEG		NEG		NEG	18.1	POS	1.02608		44DX3-223-7-3-14-4	1778	3	head-thorax	14	4	19.27	POS	22.08	POS	1		NEG		NEG
44DX3-223-7-1-14-5	1297	All data	44DX3-223	44DX3	223	2017-10-25	1	9.37784	1	7	HCM	wt	HCM-wt	#N/A	1	abdomen	14	5	19.62	POS	19.66	POS	1		NEG		NEG		NEG	19.04	POS	0.970438		44DX3-223-7-3-14-5	1779	3	head-thorax	14	5	21.39	POS	22.12	POS	1		NEG		NEG
44DX3-223-7-1-14-6	1298	All data	44DX3-223	44DX3	223	2017-10-25	1	9.37784	1	7	HCM	wt	HCM-wt	#N/A	1	abdomen	14	6	21.32	POS	19.2	POS	1		NEG		NEG		NEG	19.08	POS	0.894934		44DX3-223-7-3-14-6	1780	3	head-thorax	14	6	21.99	POS	22.01	POS	1		NEG		NEG
44DX3-223-7-1-14-7	1299	All data	44DX3-223	44DX3	223	2017-10-25	1	9.37784	1	7	HCM	wt	HCM-wt	#N/A	1	abdomen	14	7	21.95	POS	19.77	POS	1		NEG		NEG		NEG	18.92	POS	0.861959		44DX3-223-7-3-14-7	1781	3	head-thorax	14	7	21.16	POS	22.18	POS	1		NEG		NEG
44DX3-223-7-1-14-8	1300	All data	44DX3-223	44DX3	223	2017-10-25	1	9.37784	1	7	HCM	wt	HCM-wt	#N/A	1	abdomen	14	8	19.33	POS	19.46	POS	1		NEG		NEG		NEG	18.82	POS	0.973616		44DX3-223-7-3-14-8	1782	3	head-thorax	14	8	20.22	POS	22.3	POS	1		NEG		NEG
44DX3-223-7-1-14-9	1301	All data	44DX3-223	44DX3	223	2017-10-25	1	9.37784	1	7	HCM	wt	HCM-wt	#N/A	1	abdomen	14	9	19.04	POS	19	POS	1		NEG		NEG		NEG	18.71	POS	0.982668		44DX3-223-7-3-14-9	1783	3	head-thorax	14	9	20.36	POS	21.85	POS	1		NEG		NEG
44DX3-223-7-1-14-10	1302	All data	44DX3-223	44DX3	223	2017-10-25	1	9.37784	1	7	HCM	wt	HCM-wt	#N/A	1	abdomen	14	10	19.9	POS	19.31	POS	1		NEG		NEG		NEG	18.75	POS	0.942211		44DX3-223-7-3-14-10	1784	3	head-thorax	14	10	21.03	POS	21.87	POS	1		NEG		NEG
44DX3-223-7-1-14-11	1303	All data	44DX3-223	44DX3	223	2017-10-25	1	9.37784	1	7	HCM	wt	HCM-wt	#N/A	1	abdomen	14	11	19.42	POS	19.58	POS	1		NEG		NEG		NEG	18.57	POS	0.956231		44DX3-223-7-3-14-11	1785	3	head-thorax	14	11	19.95	POS	21.73	POS	1		NEG		NEG
44DX3-223-7-1-14-12	1304	All data	44DX3-223	44DX3	223	2017-10-25	1	9.37784	1	7	HCM	wt	HCM-wt	#N/A	1	abdomen	14	12	18.51	POS	18.91	POS	1		NEG		NEG		NEG	18.12	POS	0.97893		44DX3-223-7-3-14-12	1786	3	head-thorax	14	12	21.33	POS	22.07	POS	1		NEG		NEG
44DX3-223-7-1-14-13	1305	All data	44DX3-223	44DX3	223	2017-10-25	1	9.37784	1	7	HCM	wt	HCM-wt	#N/A	1	abdomen	14	13	20.83	POS	19.84	POS	1		NEG		NEG		NEG	19.41	POS	0.931829		44DX3-223-7-3-14-13	1787	3	head-thorax	14	13	21.24	POS	22.34	POS	1		NEG		NEG
44DX3-223-7-1-14-14	1306	All data	44DX3-223	44DX3	223	2017-10-25	1	9.37784	1	7	HCM	wt	HCM-wt	#N/A	1	abdomen	14	14	19.31	POS	18.86	POS	1		NEG		NEG		NEG	18.2	POS	0.942517		44DX3-223-7-3-14-14	1788	3	head-thorax	14	14	19.93	POS	21.96	POS	1		NEG		NEG
44DX3-223-7-1-14-15	1307	All data	44DX3-223	44DX3	223	2017-10-25	1	9.37784	1	7	HCM	wt	HCM-wt	#N/A	1	abdomen	14	15	19.9	POS	18.29	POS	1		NEG		NEG		NEG	17.96	POS	0.902513		44DX3-223-7-3-14-15	1789	3	head-thorax	14	15	21.56	POS	22.2	POS	1		NEG		NEG
44DX3-223-15-1-14-1	1308	All data	44DX3-223	44DX3	223	2017-10-25	1	9.37784	1	15	HCM	wmel	HCM-wmel	#N/A	1	abdomen	14	1	20.39	POS	19.26	POS	1		NEG		NEG	17.36	POS	18.63	POS	0.913683	1.07316	44DX3-223-15-3-14-1	1790	3	head-thorax	14	1	21.53	POS	21.93	POS	1		NEG		NEG	21.98
44DX3-223-15-1-14-2	1309	All data	44DX3-223	44DX3	223	2017-10-25	1	9.37784	1	15	HCM	wmel	HCM-wmel	#N/A	1	abdomen	14	2	17.42	POS	18.32	POS	1		NEG		NEG	17.19	POS	18.08	POS	1.03789	1.05177	44DX3-223-15-3-14-2	1791	3	head-thorax	14	2	23.54	POS	21.86	POS	1		NEG		NEG	22.46
44DX3-223-15-1-14-3	1310	All data	44DX3-223	44DX3	223	2017-10-25	1	9.37784	1	15	HCM	wmel	HCM-wmel	#N/A	1	abdomen	14	3	21.71	POS	18.25	POS	1		NEG		NEG	16.61	POS	17.87	POS	0.823123	1.07586	44DX3-223-15-3-14-3	1792	3	head-thorax	14	3	23.53	POS	22.05	POS	1		NEG		NEG	21.22
44DX3-223-15-1-14-4	1311	All data	44DX3-223	44DX3	223	2017-10-25	1	9.37784	1	15	HCM	wmel	HCM-wmel	#N/A	1	abdomen	14	4	19.53	POS	18.58	POS	1		NEG		NEG	16.32	POS	17.95	POS	0.919099	1.09988	44DX3-223-15-3-14-4	1793	3	head-thorax	14	4	26.26	POS	21.9	POS	1		NEG		NEG	19.23
44DX3-223-15-1-14-5	1312	All data	44DX3-223	44DX3	223	2017-10-25	1	9.37784	1	15	HCM	wmel	HCM-wmel	#N/A	1	abdomen	14	5	20.3	POS	18.72	POS	1		NEG		NEG	16.8	POS	18.58	POS	0.915271	1.10595	44DX3-223-15-3-14-5	1794	3	head-thorax	14	5	24.45	POS	22.15	POS	1		NEG		NEG	21
44DX3-223-15-1-14-6	1313	All data	44DX3-223	44DX3	223	2017-10-25	1	9.37784	1	15	HCM	wmel	HCM-wmel	#N/A	1	abdomen	14	6	20.11	POS	19.13	POS	1		NEG		NEG	16.58	POS	18.4	POS	0.914968	1.10977	44DX3-223-15-3-14-6	1795	3	head-thorax	14	6	23.48	POS	21.87	POS	1		NEG		NEG	21.32
44DX3-223-15-1-14-7	1314	All data	44DX3-223	44DX3	223	2017-10-25	1	9.37784	1	15	HCM	wmel	HCM-wmel	#N/A	1	abdomen	14	7	18.81	POS	19.53	POS	1		NEG		NEG	18.27	POS	19.01	POS	1.01063	1.0405	44DX3-223-15-3-14-7	1796	3	head-thorax	14	7	21.4	POS	22.33	POS	1		NEG		NEG	22.54
44DX3-223-15-1-14-8	1315	All data	44DX3-223	44DX3	223	2017-10-25	1	9.37784	1	15	HCM	wmel	HCM-wmel	#N/A	1	abdomen	14	8	19.59	POS	18.98	POS	1		NEG		NEG	17.32	POS	18.27	POS	0.932619	1.05485	44DX3-223-15-3-14-8	1797	3	head-thorax	14	8	22.93	POS	22.12	POS	1		NEG		NEG	22.66
44DX3-223-15-1-14-9	1316	All data	44DX3-223	44DX3	223	2017-10-25	1	9.37784	1	15	HCM	wmel	HCM-wmel	#N/A	1	abdomen	14	9	20.07	POS	19.52	POS	1		NEG		NEG	17.77	POS	18.82	POS	0.937718	1.05909	44DX3-223-15-3-14-9	1798	3	head-thorax	14	9	22.81	POS	22.27	POS	1		NEG		NEG	21.36
44DX3-223-15-1-14-10	1317	All data	44DX3-223	44DX3	223	2017-10-25	1	9.37784	1	15	HCM	wmel	HCM-wmel	#N/A	1	abdomen	14	10		NEG	19.47	POS	0		NEG		NEG	16.99	POS	18.83	POS		1.1083	44DX3-223-15-3-14-10	#N/A	3	head-thorax	14	10	#N/A	#N/A	#N/A	#N/A	0	#N/A	#N/A	#N/A	#N/A	#N/A
44DX3-223-15-1-14-11	1318	All data	44DX3-223	44DX3	223	2017-10-25	1	9.37784	1	15	HCM	wmel	HCM-wmel	#N/A	1	abdomen	14	11	21.35	POS	18.6	POS	1		NEG		NEG	16.87	POS	17.97	POS	0.841686	1.0652	44DX3-223-15-3-14-11	1799	3	head-thorax	14	11	20.21	POS	21.74	POS	1		NEG		NEG	20.46
44DX3-223-15-1-14-12	1319	All data	44DX3-223	44DX3	223	2017-10-25	1	9.37784	1	15	HCM	wmel	HCM-wmel	#N/A	1	abdomen	14	12	22.05	POS	19.54	POS	1		NEG		NEG	16.64	POS	18.73	POS	0.849433	1.1256	44DX3-223-15-3-14-12	1800	3	head-thorax	14	12	22.48	POS	21.96	POS	1		NEG		NEG	21.87
44DX3-223-15-1-14-13	1320	All data	44DX3-223	44DX3	223	2017-10-25	1	9.37784	1	15	HCM	wmel	HCM-wmel	#N/A	1	abdomen	14	13	20.34	POS	18.94	POS	1		NEG		NEG	17.31	POS	18.48	POS	0.908555	1.06759	44DX3-223-15-3-14-13	1801	3	head-thorax	14	13	22.53	POS	22.09	POS	1		NEG		NEG	20.46
44DX3-223-15-1-14-14	1321	All data	44DX3-223	44DX3	223	2017-10-25	1	9.37784	1	15	HCM	wmel	HCM-wmel	#N/A	1	abdomen	14	14	24.79	POS	18.95	POS	1		NEG		NEG	16.31	POS	18.2	POS	0.734167	1.11588	44DX3-223-15-3-14-14	1802	3	head-thorax	14	14		NEG	22.17	POS	0		NEG		NEG	21.48
44DX3-223-15-1-14-15	1322	All data	44DX3-223	44DX3	223	2017-10-25	1	9.37784	1	15	HCM	wmel	HCM-wmel	#N/A	1	abdomen	14	15	22.22	POS	19.64	POS	1		NEG		NEG	17.3	POS	19.47	POS	0.876238	1.12543	44DX3-223-15-3-14-15	1803	3	head-thorax	14	15	23.88	POS	22.48	POS	1		NEG		NEG	21.1
44DX3-223-21-1-14-1	1323	All data	44DX3-223	44DX3	223	2017-10-25	1	9.37784	1	21	Cairns	wt	Cairns-wt	#N/A	1	abdomen	14	1	20.34	POS	19.58	POS	1		NEG		NEG		NEG	18.04	POS	0.886922		44DX3-223-21-3-14-1	1804	3	head-thorax	14	1	21.8	POS	20.66	POS	1		NEG		NEG
44DX3-223-21-1-14-2	1324	All data	44DX3-223	44DX3	223	2017-10-25	1	9.37784	1	21	Cairns	wt	Cairns-wt	#N/A	1	abdomen	14	2	17.86	POS	18.71	POS	1		NEG		NEG		NEG	16.98	POS	0.950728		44DX3-223-21-3-14-2	1805	3	head-thorax	14	2	19.45	POS	20.79	POS	1		NEG		NEG
44DX3-223-21-1-14-3	1325	All data	44DX3-223	44DX3	223	2017-10-25	1	9.37784	1	21	Cairns	wt	Cairns-wt	#N/A	1	abdomen	14	3	19.86	POS	19.98	POS	1		NEG		NEG		NEG	17.84	POS	0.898288		44DX3-223-21-3-14-3	1806	3	head-thorax	14	3	20.65	POS	20.97	POS	1		NEG		NEG
44DX3-223-21-1-14-4	1326	All data	44DX3-223	44DX3	223	2017-10-25	1	9.37784	1	21	Cairns	wt	Cairns-wt	#N/A	1	abdomen	14	4	19.88	POS	19.19	POS	1		NEG		NEG		NEG	17.48	POS	0.879276		44DX3-223-21-3-14-4	1807	3	head-thorax	14	4	22.33	POS	21.14	POS	1		NEG		NEG
44DX3-223-21-1-14-5	1327	All data	44DX3-223	44DX3	223	2017-10-25	1	9.37784	1	21	Cairns	wt	Cairns-wt	#N/A	1	abdomen	14	5	19.77	POS	19.75	POS	1		NEG		NEG		NEG	18.05	POS	0.912999		44DX3-223-21-3-14-5	1808	3	head-thorax	14	5	22.06	POS	21.91	POS	1		NEG		NEG
44DX3-223-21-1-14-6	1328	All data	44DX3-223	44DX3	223	2017-10-25	1	9.37784	1	21	Cairns	wt	Cairns-wt	#N/A	1	abdomen	14	6	21.49	POS	19.81	POS	1		NEG		NEG		NEG	17.69	POS	0.823174		44DX3-223-21-3-14-6	1809	3	head-thorax	14	6	22.51	POS	21.48	POS	1		NEG		NEG
44DX3-223-21-1-14-7	1329	All data	44DX3-223	44DX3	223	2017-10-25	1	9.37784	1	21	Cairns	wt	Cairns-wt	#N/A	1	abdomen	14	7	21.36	POS	20.08	POS	1		NEG		NEG		NEG	17.87	POS	0.83661		44DX3-223-21-3-14-7	1810	3	head-thorax	14	7	25.43	POS	23.31	POS	1		NEG		NEG
44DX3-223-21-1-14-8	1330	All data	44DX3-223	44DX3	223	2017-10-25	1	9.37784	1	21	Cairns	wt	Cairns-wt	#N/A	1	abdomen	14	8	19.87	POS	19.49	POS	1		NEG		NEG		NEG	17.75	POS	0.893306		44DX3-223-21-3-14-8	1811	3	head-thorax	14	8	21.62	POS	21.2	POS	1		NEG		NEG
44DX3-223-21-1-14-9	1331	All data	44DX3-223	44DX3	223	2017-10-25	1	9.37784	1	21	Cairns	wt	Cairns-wt	#N/A	1	abdomen	14	9	18.67	POS	19.33	POS	1		NEG		NEG		NEG	17.88	POS	0.957686		44DX3-223-21-3-14-9	1812	3	head-thorax	14	9	22.56	POS	20.56	POS	1		NEG		NEG
44DX3-223-21-1-14-10	1332	All data	44DX3-223	44DX3	223	2017-10-25	1	9.37784	1	21	Cairns	wt	Cairns-wt	#N/A	1	abdomen	14	10	19.25	POS	19.13	POS	1	37.91	NEG		NEG		NEG	17.77	POS	0.923117		44DX3-223-21-3-14-10	1813	3	head-thorax	14	10	21.37	POS	21.32	POS	1		NEG		NEG
44DX3-223-21-1-14-11	1333	All data	44DX3-223	44DX3	223	2017-10-25	1	9.37784	1	21	Cairns	wt	Cairns-wt	#N/A	1	abdomen	14	11	21.7	POS	20.21	POS	1		NEG		NEG		NEG	18.66	POS	0.859908		44DX3-223-21-3-14-11	1814	3	head-thorax	14	11	24.45	POS	21.49	POS	1		NEG		NEG
44DX3-223-21-1-14-12	1334	All data	44DX3-223	44DX3	223	2017-10-25	1	9.37784	1	21	Cairns	wt	Cairns-wt	#N/A	1	abdomen	14	12	20.87	POS	19.71	POS	1		NEG		NEG		NEG	17.78	POS	0.851941		44DX3-223-21-3-14-12	1815	3	head-thorax	14	12	23.56	POS	21.79	POS	1		NEG		NEG
44DX3-223-21-1-14-13	1335	All data	44DX3-223	44DX3	223	2017-10-25	1	9.37784	1	21	Cairns	wt	Cairns-wt	#N/A	1	abdomen	14	13	19.22	POS	19.49	POS	1		NEG		NEG		NEG	17.77	POS	0.924558		44DX3-223-21-3-14-13	1816	3	head-thorax	14	13	22.38	POS	22.08	POS	1		NEG		NEG
44DX3-223-21-1-14-14	1336	All data	44DX3-223	44DX3	223	2017-10-25	1	9.37784	1	21	Cairns	wt	Cairns-wt	#N/A	1	abdomen	14	14	19.5	POS	19.06	POS	1		NEG		NEG		NEG	17.7	POS	0.907692		44DX3-223-21-3-14-14	1817	3	head-thorax	14	14	23.97	POS	24.69	POS	1		NEG		NEG
44DX3-223-21-1-14-15	1337	All data	44DX3-223	44DX3	223	2017-10-25	1	9.37784	1	21	Cairns	wt	Cairns-wt	#N/A	1	abdomen	14	15	21.18	POS	19.96	POS	1		NEG		NEG		NEG	17.89	POS	0.844665		44DX3-223-21-3-14-15	1818	3	head-thorax	14	15	25.24	POS	21.41	POS	1		NEG		NEG
44DX3-223-22-1-14-1	1338	All data	44DX3-223	44DX3	223	2017-10-25	1	9.37784	1	22	Cairns	wmel	Cairns-wmel	#N/A	1	abdomen	14	1	22.33	POS	19.64	POS	1		NEG		NEG	16.97	POS	18.02	POS	0.806986	1.06187	44DX3-223-22-3-14-1	1819	3	head-thorax	14	1		NEG	21.45	POS	0		NEG		NEG	19.19
44DX3-223-22-1-14-2	1339	All data	44DX3-223	44DX3	223	2017-10-25	1	9.37784	1	22	Cairns	wmel	Cairns-wmel	#N/A	1	abdomen	14	2	23.78	POS	19.51	POS	1		NEG		NEG	17.88	POS	17.92	POS	0.753574	1.00224	44DX3-223-22-3-14-2	1820	3	head-thorax	14	2		NEG	21.75	POS	0		NEG		NEG	17.74
44DX3-223-22-1-14-3	1340	All data	44DX3-223	44DX3	223	2017-10-25	1	9.37784	1	22	Cairns	wmel	Cairns-wmel	#N/A	1	abdomen	14	3	21.46	POS	19.69	POS	1		NEG		NEG	17.91	POS	17.88	POS	0.833178	0.998325	44DX3-223-22-3-14-3	1821	3	head-thorax	14	3	23.8	POS	21	POS	1		NEG		NEG	20.34
44DX3-223-22-1-14-4	1341	All data	44DX3-223	44DX3	223	2017-10-25	1	9.37784	1	22	Cairns	wmel	Cairns-wmel	#N/A	1	abdomen	14	4	22.09	POS	19.01	POS	1		NEG		NEG	17.2	POS	17.05	POS	0.771842	0.991279	44DX3-223-22-3-14-4	1822	3	head-thorax	14	4		NEG	21.66	POS	0		NEG		NEG	18.71
44DX3-223-22-1-14-5	1342	All data	44DX3-223	44DX3	223	2017-10-25	1	9.37784	1	22	Cairns	wmel	Cairns-wmel	#N/A	1	abdomen	14	5	21.68	POS	19.85	POS	1		NEG		NEG	18.07	POS	17.86	POS	0.823801	0.988379	44DX3-223-22-3-14-5	1823	3	head-thorax	14	5	27.32	POS	21.76	POS	1		NEG		NEG	19.65
44DX3-223-22-1-14-6	1343	All data	44DX3-223	44DX3	223	2017-10-25	1	9.37784	1	22	Cairns	wmel	Cairns-wmel	#N/A	1	abdomen	14	6	20.96	POS	19.94	POS	1		NEG		NEG	17.73	POS	17.95	POS	0.856393	1.01241	44DX3-223-22-3-14-6	1824	3	head-thorax	14	6	26	POS	21.55	POS	1		NEG		NEG	19.49
44DX3-223-22-1-14-7	1344	All data	44DX3-223	44DX3	223	2017-10-25	1	9.37784	1	22	Cairns	wmel	Cairns-wmel	#N/A	1	abdomen	14	7	19.19	POS	19.82	POS	1		NEG		NEG	18.04	POS	18.02	POS	0.939031	0.998891	44DX3-223-22-3-14-7	1825	3	head-thorax	14	7	23.92	POS	21.23	POS	1		NEG		NEG	20.64
44DX3-223-22-1-14-8	1345	All data	44DX3-223	44DX3	223	2017-10-25	1	9.37784	1	22	Cairns	wmel	Cairns-wmel	#N/A	1	abdomen	14	8	25.4	POS	19.21	POS	1		NEG		NEG	16.81	POS	17.54	POS	0.690551	1.04343	44DX3-223-22-3-14-8	1826	3	head-thorax	14	8		NEG	16.87	POS	0		NEG		NEG	18.22
44DX3-223-23-1-14-1	1346	All data	44DX3-223	44DX3	223	2017-10-25	1	9.37784	1	23	Cairns	walb	Cairns-walb	#N/A	1	abdomen	14	1	18.8	POS	20.08	POS	1	14.79	POS		NEG		NEG	17.84	POS	0.948936		44DX3-223-23-3-14-1	1827	3	head-thorax	14	1	26.33	POS	20.52	POS	1	15.17	POS		NEG
44DX3-223-23-1-14-2	1347	All data	44DX3-223	44DX3	223	2017-10-25	1	9.37784	1	23	Cairns	walb	Cairns-walb	#N/A	1	abdomen	14	2	20.41	POS	19.55	POS	1	14.97	POS		NEG		NEG	17.78	POS	0.871142		44DX3-223-23-3-14-2	1828	3	head-thorax	14	2	25.67	POS	20.71	POS	1	13.72	POS		NEG
44DX3-223-23-1-14-3	1348	All data	44DX3-223	44DX3	223	2017-10-25	1	9.37784	1	23	Cairns	walb	Cairns-walb	#N/A	1	abdomen	14	3	20.17	POS	20.48	POS	1	15.27	POS		NEG		NEG	19.02	POS	0.942985		44DX3-223-23-3-14-3	1829	3	head-thorax	14	3	25.52	POS	20.75	POS	1	14.18	POS		NEG
44DX3-223-23-1-14-4	1349	All data	44DX3-223	44DX3	223	2017-10-25	1	9.37784	1	23	Cairns	walb	Cairns-walb	#N/A	1	abdomen	14	4	19.56	POS	19.3	POS	1	13.89	POS		NEG		NEG	17.79	POS	0.909509		44DX3-223-23-3-14-4	1830	3	head-thorax	14	4	28.56	POS	21.36	POS	1	13.86	POS		NEG
44DX3-223-23-1-14-5	1350	All data	44DX3-223	44DX3	223	2017-10-25	1	9.37784	1	23	Cairns	walb	Cairns-walb	#N/A	1	abdomen	14	5	18.55	POS	19.87	POS	1	15.02	POS		NEG		NEG	17.59	POS	0.948248		44DX3-223-23-3-14-5	1831	3	head-thorax	14	5		NEG	22.81	POS	0	15.13	POS		NEG
44DX3-223-23-1-14-6	1351	All data	44DX3-223	44DX3	223	2017-10-25	1	9.37784	1	23	Cairns	walb	Cairns-walb	#N/A	1	abdomen	14	6	20.64	POS	18.84	POS	1	16.52	POS		NEG		NEG	17.27	POS	0.836725		44DX3-223-23-3-14-6	1832	3	head-thorax	14	6	31.57	POS	21.77	POS	1	17.23	POS		NEG
44DX3-223-23-1-14-7	1352	All data	44DX3-223	44DX3	223	2017-10-25	1	9.37784	1	23	Cairns	walb	Cairns-walb	#N/A	1	abdomen	14	7	19.4	POS	19.47	POS	1	14.99	POS		NEG		NEG	17.63	POS	0.908763		44DX3-223-23-3-14-7	1833	3	head-thorax	14	7		NEG	21.99	POS	0	15.28	POS		NEG
44DX3-223-23-1-14-8	1353	All data	44DX3-223	44DX3	223	2017-10-25	1	9.37784	1	23	Cairns	walb	Cairns-walb	#N/A	1	abdomen	14	8	21.98	POS	19.96	POS	1	15.19	POS		NEG		NEG	17.93	POS	0.815742		44DX3-223-23-3-14-8	1834	3	head-thorax	14	8	29.25	POS	20.98	POS	1	13.47	POS		NEG
44DX3-223-23-1-14-9	1354	All data	44DX3-223	44DX3	223	2017-10-25	1	9.37784	1	23	Cairns	walb	Cairns-walb	#N/A	1	abdomen	14	9	18.39	POS	18.99	POS	1	15.85	POS		NEG		NEG	16.81	POS	0.914084		44DX3-223-23-3-14-9	1835	3	head-thorax	14	9	27.19	POS	20.5	POS	1	14.33	POS		NEG
44DX3-223-23-1-14-10	1355	All data	44DX3-223	44DX3	223	2017-10-25	1	9.37784	1	23	Cairns	walb	Cairns-walb	#N/A	1	abdomen	14	10	19.97	POS	19.46	POS	1	15.18	POS		NEG		NEG	17.85	POS	0.893841		44DX3-223-23-3-14-10	1836	3	head-thorax	14	10	35.83	NEG	20.66	POS	0	14.77	POS		NEG
44DX3-223-23-1-14-11	1356	All data	44DX3-223	44DX3	223	2017-10-25	1	9.37784	1	23	Cairns	walb	Cairns-walb	#N/A	1	abdomen	14	11	20.51	POS	19.16	POS	1	15.22	POS		NEG		NEG	17.21	POS	0.839103		44DX3-223-23-3-14-11	1837	3	head-thorax	14	11	32.61	POS	20.96	POS	1	16.44	POS		NEG
44DX3-223-23-1-14-12	1357	All data	44DX3-223	44DX3	223	2017-10-25	1	9.37784	1	23	Cairns	walb	Cairns-walb	#N/A	1	abdomen	14	12	19.34	POS	20.93	POS	1	15.39	POS		NEG		NEG	17.67	POS	0.91365		44DX3-223-23-3-14-12	1838	3	head-thorax	14	12	32.48	POS	21.48	POS	1	15.12	POS		NEG
44DX3-223-23-1-14-13	1358	All data	44DX3-223	44DX3	223	2017-10-25	1	9.37784	1	23	Cairns	walb	Cairns-walb	#N/A	1	abdomen	14	13	20.91	POS	20.07	POS	1	15.38	POS		NEG		NEG	17.86	POS	0.854137		44DX3-223-23-3-14-13	1839	3	head-thorax	14	13	29.43	POS	21.39	POS	1	15.53	POS		NEG
44DX3-223-23-1-14-14	1359	All data	44DX3-223	44DX3	223	2017-10-25	1	9.37784	1	23	Cairns	walb	Cairns-walb	#N/A	1	abdomen	14	14	18.47	POS	19.04	POS	1	14.08	POS		NEG		NEG	17.28	POS	0.935571		44DX3-223-23-3-14-14	1840	3	head-thorax	14	14	25.58	POS	21.11	POS	1	13.63	POS		NEG
44DX3-223-23-1-14-15	1360	All data	44DX3-223	44DX3	223	2017-10-25	1	9.37784	1	23	Cairns	walb	Cairns-walb	#N/A	1	abdomen	14	15	21.17	POS	19.85	POS	1	14.7	POS		NEG		NEG	17.58	POS	0.83042		44DX3-223-23-3-14-15	1841	3	head-thorax	14	15		NEG	21.57	POS	0	14.53	POS		NEG
44DX3-223-24-1-14-1	1361	All data	44DX3-223	44DX3	223	2017-10-25	1	9.37784	1	24	Cairns	wmelcs	Cairns-wmelcs	#N/A	1	abdomen	14	1	18.36	POS	19.21	POS	1		NEG	18.67	POS	17.84	POS	16.82	POS	0.916122	0.942825	44DX3-223-24-3-14-1	1842	3	head-thorax	14	1	25	POS	21.55	POS	1		NEG	20.6	POS	21.29
44DX3-223-24-1-14-2	1362	All data	44DX3-223	44DX3	223	2017-10-25	1	9.37784	1	24	Cairns	wmelcs	Cairns-wmelcs	#N/A	1	abdomen	14	2	21.66	POS	19.05	POS	1		NEG	18.08	POS	17.14	POS	17.14	POS	0.79132	1	44DX3-223-24-3-14-2	1843	3	head-thorax	14	2		NEG	21.38	POS	0		NEG	20.34	POS	18.9
44DX3-223-24-1-14-3	1363	All data	44DX3-223	44DX3	223	2017-10-25	1	9.37784	1	24	Cairns	wmelcs	Cairns-wmelcs	#N/A	1	abdomen	14	3	18.19	POS	18.84	POS	1		NEG	19.21	POS	18.41	POS	16.97	POS	0.93293	0.921782	44DX3-223-24-3-14-3	1844	3	head-thorax	14	3	23.73	POS	18.97	POS	1		NEG	19.53	POS	19.93
44DX3-223-24-1-14-4	1364	All data	44DX3-223	44DX3	223	2017-10-25	1	9.37784	1	24	Cairns	wmelcs	Cairns-wmelcs	#N/A	1	abdomen	14	4	21.48	POS	19.61	POS	1		NEG	18.22	POS	17.39	POS	17.47	POS	0.813315	1.0046	44DX3-223-24-3-14-4	1845	3	head-thorax	14	4		NEG	24.73	POS	0		NEG	21.85	POS	20.91
44DX3-223-24-1-14-5	1365	All data	44DX3-223	44DX3	223	2017-10-25	1	9.37784	1	24	Cairns	wmelcs	Cairns-wmelcs	#N/A	1	abdomen	14	5	28.11	POS	20.8	POS	1		NEG	18.11	POS	17.27	POS	18.06	POS	0.642476	1.04574	44DX3-223-24-3-14-5	1846	3	head-thorax	14	5	30.76	POS	20.73	POS	1		NEG	19.24	POS	19.68
44DX3-223-24-1-14-6	1366	All data	44DX3-223	44DX3	223	2017-10-25	1	9.37784	1	24	Cairns	wmelcs	Cairns-wmelcs	#N/A	1	abdomen	14	6	21.66	POS	20.74	POS	1		NEG	18.66	POS	17.71	POS	18.08	POS	0.834718	1.02089	44DX3-223-24-3-14-6	1847	3	head-thorax	14	6	24.02	POS	20.44	POS	1		NEG	20.93	POS	21.31
44DX3-223-24-1-14-7	1367	All data	44DX3-223	44DX3	223	2017-10-25	1	9.37784	1	24	Cairns	wmelcs	Cairns-wmelcs	#N/A	1	abdomen	14	7	20.86	POS	19.19	POS	1		NEG	18.01	POS	17.2	POS	17.11	POS	0.82023	0.994767	44DX3-223-24-3-14-7	1848	3	head-thorax	14	7	30.68	POS	20.88	POS	1		NEG	19.6	POS	20
44DX3-223-24-1-14-8	1368	All data	44DX3-223	44DX3	223	2017-10-25	1	9.37784	1	24	Cairns	wmelcs	Cairns-wmelcs	#N/A	1	abdomen	14	8	22.61	POS	19.73	POS	1		NEG	18.22	POS	17.34	POS	17.54	POS	0.775763	1.01153	44DX3-223-24-3-14-8	1849	3	head-thorax	14	8		NEG	23.72	POS	0		NEG	20.33	POS	19.73
44DX3-223-24-1-14-9	1369	All data	44DX3-223	44DX3	223	2017-10-25	1	9.37784	1	24	Cairns	wmelcs	Cairns-wmelcs	#N/A	1	abdomen	14	9	20.35	POS	19.3	POS	1		NEG	18.78	POS	17.94	POS	17.51	POS	0.860442	0.976031	44DX3-223-24-3-14-9	1850	3	head-thorax	14	9	26.21	POS	21.33	POS	1		NEG	20.3	POS	20.63
44DX3-223-24-1-14-10	1370	All data	44DX3-223	44DX3	223	2017-10-25	1	9.37784	1	24	Cairns	wmelcs	Cairns-wmelcs	#N/A	1	abdomen	14	10	19.4	POS	18.96	POS	1		NEG	17.96	POS	16.83	POS	17.1	POS	0.881443	1.01604	44DX3-223-24-3-14-10	1851	3	head-thorax	14	10	31.79	POS	21.65	POS	1		NEG	20.29	POS	20.49
44DX3-223-24-1-14-11	1371	All data	44DX3-223	44DX3	223	2017-10-25	1	9.37784	1	24	Cairns	wmelcs	Cairns-wmelcs	#N/A	1	abdomen	14	11	21.78	POS	19.84	POS	1		NEG	19.4	POS	18.58	POS	17.66	POS	0.810836	0.950484	44DX3-223-24-3-14-11	1852	3	head-thorax	14	11	27.44	POS	20.66	POS	1		NEG	20.41	POS	20.39
44DX3-223-24-1-14-12	1372	All data	44DX3-223	44DX3	223	2017-10-25	1	9.37784	1	24	Cairns	wmelcs	Cairns-wmelcs	#N/A	1	abdomen	14	12	31.52	POS	19.85	POS	1		NEG	17.42	POS	16.54	POS	17.66	POS	0.560279	1.06771	44DX3-223-24-3-14-12	1853	3	head-thorax	14	12		NEG	19.95	POS	0		NEG	20.83	POS	20.15
44DX3-223-24-1-14-13	1373	All data	44DX3-223	44DX3	223	2017-10-25	1	9.37784	1	24	Cairns	wmelcs	Cairns-wmelcs	#N/A	1	abdomen	14	13	21.23	POS	19.23	POS	1		NEG	18.34	POS	17.52	POS	17.2	POS	0.810174	0.981735	44DX3-223-24-3-14-13	1854	3	head-thorax	14	13	25.19	POS	20.73	POS	1		NEG	20.37	POS	20.2
44DX3-223-24-1-14-14	1374	All data	44DX3-223	44DX3	223	2017-10-25	1	9.37784	1	24	Cairns	wmelcs	Cairns-wmelcs	#N/A	1	abdomen	14	14	26.52	POS	19.65	POS	1		NEG	18.31	POS	17.47	POS	17.36	POS	0.6546	0.993703	44DX3-223-24-3-14-14	1855	3	head-thorax	14	14		NEG	21.04	POS	0		NEG	19.17	POS	18.92
44DX3-223-24-1-14-15	1375	All data	44DX3-223	44DX3	223	2017-10-25	1	9.37784	1	24	Cairns	wmelcs	Cairns-wmelcs	#N/A	1	abdomen	14	15	21.22	POS	19.23	POS	1		NEG	17.85	POS	17.02	POS	17.16	POS	0.808671	1.00823	44DX3-223-24-3-14-15	1856	3	head-thorax	14	15		NEG	20.73	POS	0		NEG	18.8	POS	19.4
44DX3-224-7-1-14-1	1376	All data	44DX3-224	44DX3	224	2017-10-30	2	5.33698	1	7	HCM	wt	HCM-wt	#N/A	1	abdomen	14	1	20.74	POS	18.94	POS	1		NEG		NEG		NEG	17.45	POS	0.841369		44DX3-224-7-3-14-1	1857	3	head-thorax	14	1		NEG	20.8	POS	0		NEG		NEG
44DX3-224-7-1-14-2	1377	All data	44DX3-224	44DX3	224	2017-10-30	2	5.33698	1	7	HCM	wt	HCM-wt	#N/A	1	abdomen	14	2	19.66	POS	19.1	POS	1		NEG		NEG		NEG	17.55	POS	0.892675		44DX3-224-7-3-14-2	1858	3	head-thorax	14	2	22.81	POS	20.35	POS	1		NEG		NEG
44DX3-224-7-1-14-3	1378	All data	44DX3-224	44DX3	224	2017-10-30	2	5.33698	1	7	HCM	wt	HCM-wt	#N/A	1	abdomen	14	3		NEG	19.53	POS	0		NEG		NEG		NEG	17.91	POS			44DX3-224-7-3-14-3	#N/A	3	head-thorax	14	3	#N/A	#N/A	#N/A	#N/A	0	#N/A	#N/A	#N/A	#N/A	#N/A
44DX3-224-7-1-14-4	1379	All data	44DX3-224	44DX3	224	2017-10-30	2	5.33698	1	7	HCM	wt	HCM-wt	#N/A	1	abdomen	14	4	21.58	POS	19.68	POS	1		NEG		NEG		NEG	17.91	POS	0.829935		44DX3-224-7-3-14-4	1859	3	head-thorax	14	4	24.09	POS	20.76	POS	1		NEG		NEG
44DX3-224-7-1-14-5	1380	All data	44DX3-224	44DX3	224	2017-10-30	2	5.33698	1	7	HCM	wt	HCM-wt	#N/A	1	abdomen	14	5	18.9	POS	19.09	POS	1		NEG		NEG		NEG	17.05	POS	0.902116		44DX3-224-7-3-14-5	1860	3	head-thorax	14	5	21.86	POS	20.93	POS	1		NEG		NEG
44DX3-224-7-1-14-6	1381	All data	44DX3-224	44DX3	224	2017-10-30	2	5.33698	1	7	HCM	wt	HCM-wt	#N/A	1	abdomen	14	6	33.58	POS	19.74	POS	1		NEG		NEG		NEG	18.24	POS	0.54318		44DX3-224-7-3-14-6	1861	3	head-thorax	14	6		NEG	20.89	POS	0		NEG		NEG
44DX3-224-7-1-14-7	1382	All data	44DX3-224	44DX3	224	2017-10-30	2	5.33698	1	7	HCM	wt	HCM-wt	#N/A	1	abdomen	14	7	19.76	POS	19.56	POS	1		NEG		NEG		NEG	17.78	POS	0.899798		44DX3-224-7-3-14-7	1862	3	head-thorax	14	7	23.58	POS	21.46	POS	1		NEG		NEG
44DX3-224-7-1-14-8	1383	All data	44DX3-224	44DX3	224	2017-10-30	2	5.33698	1	7	HCM	wt	HCM-wt	#N/A	1	abdomen	14	8	21.65	POS	19.17	POS	1		NEG		NEG		NEG	17.83	POS	0.823557		44DX3-224-7-3-14-8	1863	3	head-thorax	14	8	26.42	POS	20.93	POS	1		NEG		NEG
44DX3-224-15-1-14-1	1384	All data	44DX3-224	44DX3	224	2017-10-30	2	5.33698	1	15	HCM	wmel	HCM-wmel	#N/A	1	abdomen	14	1	20.38	POS	20.09	POS	1		NEG		NEG	17.97	POS	18.86	POS	0.925417	1.04953	44DX3-224-15-3-14-1	1864	3	head-thorax	14	1	23.32	POS	21.5	POS	1		NEG		NEG	23.29
44DX3-224-15-1-14-2	1385	All data	44DX3-224	44DX3	224	2017-10-30	2	5.33698	1	15	HCM	wmel	HCM-wmel	#N/A	1	abdomen	14	2	33.87	POS	19.86	POS	1		NEG		NEG	18.25	POS	18.23	POS	0.538234	0.998904	44DX3-224-15-3-14-2	1865	3	head-thorax	14	2		NEG	22.2	POS	0		NEG		NEG	23.25
44DX3-224-15-1-14-3	1386	All data	44DX3-224	44DX3	224	2017-10-30	2	5.33698	1	15	HCM	wmel	HCM-wmel	#N/A	1	abdomen	14	3	20.68	POS	19.08	POS	1		NEG		NEG	17.58	POS	17.81	POS	0.861219	1.01308	44DX3-224-15-3-14-3	1866	3	head-thorax	14	3	22.83	POS	21.36	POS	1		NEG		NEG	23.81
44DX3-224-15-1-14-4	1387	All data	44DX3-224	44DX3	224	2017-10-30	2	5.33698	1	15	HCM	wmel	HCM-wmel	#N/A	1	abdomen	14	4		NEG	20.06	POS	0		NEG		NEG	17.68	POS	17.96	POS		1.01584	44DX3-224-15-3-14-4	#N/A	3	head-thorax	14	4	#N/A	#N/A	#N/A	#N/A	0	#N/A	#N/A	#N/A	#N/A	#N/A
44DX3-224-15-1-14-5	1388	All data	44DX3-224	44DX3	224	2017-10-30	2	5.33698	1	15	HCM	wmel	HCM-wmel	#N/A	1	abdomen	14	5	21.72	POS	19.97	POS	1		NEG		NEG	17.99	POS	18.43	POS	0.848527	1.02446	44DX3-224-15-3-14-5	1867	3	head-thorax	14	5		NEG	22.22	POS	0		NEG		NEG	22.47
44DX3-224-15-1-14-6	1389	All data	44DX3-224	44DX3	224	2017-10-30	2	5.33698	1	15	HCM	wmel	HCM-wmel	#N/A	1	abdomen	14	6		NEG	20.17	POS	0		NEG		NEG	17.74	POS	18.63	POS		1.05017	44DX3-224-15-3-14-6	#N/A	3	head-thorax	14	6	#N/A	#N/A	#N/A	#N/A	0	#N/A	#N/A	#N/A	#N/A	#N/A
44DX3-224-15-1-14-7	1390	All data	44DX3-224	44DX3	224	2017-10-30	2	5.33698	1	15	HCM	wmel	HCM-wmel	#N/A	1	abdomen	14	7	34.55	POS	19.89	POS	1		NEG		NEG	17.23	POS	17.95	POS	0.519537	1.04179	44DX3-224-15-3-14-7	1868	3	head-thorax	14	7		NEG	20.6	POS	0		NEG		NEG	22.73
44DX3-224-15-1-14-8	1391	All data	44DX3-224	44DX3	224	2017-10-30	2	5.33698	1	15	HCM	wmel	HCM-wmel	#N/A	1	abdomen	14	8		NEG	20.23	POS	0		NEG		NEG	17.64	POS	18.13	POS		1.02778	44DX3-224-15-3-14-8	#N/A	3	head-thorax	14	8	#N/A	#N/A	#N/A	#N/A	0	#N/A	#N/A	#N/A	#N/A	#N/A
44DX3-224-15-1-14-9	1392	All data	44DX3-224	44DX3	224	2017-10-30	2	5.33698	1	15	HCM	wmel	HCM-wmel	#N/A	1	abdomen	14	9	34.95	POS	20.13	POS	1		NEG		NEG	18.17	POS	18.22	POS	0.521316	1.00275	44DX3-224-15-3-14-9	1869	3	head-thorax	14	9		NEG	21.05	POS	0		NEG		NEG	23.77
44DX3-224-15-1-14-10	1393	All data	44DX3-224	44DX3	224	2017-10-30	2	5.33698	1	15	HCM	wmel	HCM-wmel	#N/A	1	abdomen	14	10	20.32	POS	19.52	POS	1		NEG		NEG	17.8	POS	18	POS	0.885827	1.01124	44DX3-224-15-3-14-10	1870	3	head-thorax	14	10	23.46	POS	21.06	POS	1		NEG		NEG	22.76
44DX3-224-21-1-14-1	1394	All data	44DX3-224	44DX3	224	2017-10-30	2	5.33698	1	21	Cairns	wt	Cairns-wt	#N/A	1	abdomen	14	1		NEG	19.24	POS	0		NEG		NEG		NEG	17.87	POS			44DX3-224-21-3-14-1	#N/A	3	head-thorax	14	1	#N/A	#N/A	#N/A	#N/A	0	#N/A	#N/A	#N/A	#N/A	#N/A
44DX3-224-21-1-14-2	1395	All data	44DX3-224	44DX3	224	2017-10-30	2	5.33698	1	21	Cairns	wt	Cairns-wt	#N/A	1	abdomen	14	2		NEG	19.05	POS	0		NEG		NEG		NEG	17.46	POS			44DX3-224-21-3-14-2	#N/A	3	head-thorax	14	2	#N/A	#N/A	#N/A	#N/A	0	#N/A	#N/A	#N/A	#N/A	#N/A
44DX3-224-21-1-14-3	1396	All data	44DX3-224	44DX3	224	2017-10-30	2	5.33698	1	21	Cairns	wt	Cairns-wt	#N/A	1	abdomen	14	3		NEG	19.15	POS	0		NEG		NEG		NEG	17.47	POS			44DX3-224-21-3-14-3	#N/A	3	head-thorax	14	3	#N/A	#N/A	#N/A	#N/A	0	#N/A	#N/A	#N/A	#N/A	#N/A
44DX3-224-21-1-14-4	1397	All data	44DX3-224	44DX3	224	2017-10-30	2	5.33698	1	21	Cairns	wt	Cairns-wt	#N/A	1	abdomen	14	4	20.82	POS	19.61	POS	1		NEG		NEG		NEG	17.9	POS	0.85975		44DX3-224-21-3-14-4	1871	3	head-thorax	14	4	23.48	POS	20.63	POS	1		NEG		NEG
44DX3-224-21-1-14-5	1398	All data	44DX3-224	44DX3	224	2017-10-30	2	5.33698	1	21	Cairns	wt	Cairns-wt	#N/A	1	abdomen	14	5		NEG	19.47	POS	0		NEG		NEG		NEG	17.64	POS			44DX3-224-21-3-14-5	#N/A	3	head-thorax	14	5	#N/A	#N/A	#N/A	#N/A	0	#N/A	#N/A	#N/A	#N/A	#N/A
44DX3-224-21-1-14-6	1399	All data	44DX3-224	44DX3	224	2017-10-30	2	5.33698	1	21	Cairns	wt	Cairns-wt	#N/A	1	abdomen	14	6		NEG	19.72	POS	0		NEG		NEG		NEG	17.57	POS			44DX3-224-21-3-14-6	#N/A	3	head-thorax	14	6	#N/A	#N/A	#N/A	#N/A	0	#N/A	#N/A	#N/A	#N/A	#N/A
44DX3-224-21-1-14-7	1400	All data	44DX3-224	44DX3	224	2017-10-30	2	5.33698	1	21	Cairns	wt	Cairns-wt	#N/A	1	abdomen	14	7	20.85	POS	19.78	POS	1		NEG		NEG		NEG	18.19	POS	0.872422		44DX3-224-21-3-14-7	1872	3	head-thorax	14	7		NEG	21.45	POS	0		NEG		NEG
44DX3-224-21-1-14-8	1401	All data	44DX3-224	44DX3	224	2017-10-30	2	5.33698	1	21	Cairns	wt	Cairns-wt	#N/A	1	abdomen	14	8		NEG	19.75	POS	0		NEG		NEG		NEG	17.76	POS			44DX3-224-21-3-14-8	#N/A	3	head-thorax	14	8	#N/A	#N/A	#N/A	#N/A	0	#N/A	#N/A	#N/A	#N/A	#N/A
44DX3-224-21-1-14-9	1402	All data	44DX3-224	44DX3	224	2017-10-30	2	5.33698	1	21	Cairns	wt	Cairns-wt	#N/A	1	abdomen	14	9		NEG	20.14	POS	0		NEG		NEG		NEG	18.48	POS			44DX3-224-21-3-14-9	#N/A	3	head-thorax	14	9	#N/A	#N/A	#N/A	#N/A	0	#N/A	#N/A	#N/A	#N/A	#N/A
44DX3-224-21-1-14-10	1403	All data	44DX3-224	44DX3	224	2017-10-30	2	5.33698	1	21	Cairns	wt	Cairns-wt	#N/A	1	abdomen	14	10		NEG	19.99	POS	0		NEG		NEG		NEG	18.09	POS			44DX3-224-21-3-14-10	#N/A	3	head-thorax	14	10	#N/A	#N/A	#N/A	#N/A	0	#N/A	#N/A	#N/A	#N/A	#N/A
44DX3-224-21-1-14-11	1404	All data	44DX3-224	44DX3	224	2017-10-30	2	5.33698	1	21	Cairns	wt	Cairns-wt	#N/A	1	abdomen	14	11	20.06	POS	19.57	POS	1		NEG		NEG		NEG	17.41	POS	0.867896		44DX3-224-21-3-14-11	1873	3	head-thorax	14	11	27.83	POS	21.49	POS	1		NEG		NEG
44DX3-224-21-1-14-12	1405	All data	44DX3-224	44DX3	224	2017-10-30	2	5.33698	1	21	Cairns	wt	Cairns-wt	#N/A	1	abdomen	14	12	22.02	POS	19.74	POS	1		NEG		NEG		NEG	18.35	POS	0.833333		44DX3-224-21-3-14-12	1874	3	head-thorax	14	12	22.18	POS	19.82	POS	1		NEG		NEG
44DX3-224-21-1-14-13	1406	All data	44DX3-224	44DX3	224	2017-10-30	2	5.33698	1	21	Cairns	wt	Cairns-wt	#N/A	1	abdomen	14	13		NEG	19	POS	0		NEG		NEG		NEG	17.23	POS			44DX3-224-21-3-14-13	#N/A	3	head-thorax	14	13	#N/A	#N/A	#N/A	#N/A	0	#N/A	#N/A	#N/A	#N/A	#N/A
44DX3-224-21-1-14-14	1407	All data	44DX3-224	44DX3	224	2017-10-30	2	5.33698	1	21	Cairns	wt	Cairns-wt	#N/A	1	abdomen	14	14		NEG	20.18	POS	0		NEG		NEG		NEG	18.25	POS			44DX3-224-21-3-14-14	#N/A	3	head-thorax	14	14	#N/A	#N/A	#N/A	#N/A	0	#N/A	#N/A	#N/A	#N/A	#N/A
44DX3-224-21-1-14-15	1408	All data	44DX3-224	44DX3	224	2017-10-30	2	5.33698	1	21	Cairns	wt	Cairns-wt	#N/A	1	abdomen	14	15		NEG	19.82	POS	0		NEG		NEG		NEG	17.94	POS			44DX3-224-21-3-14-15	#N/A	3	head-thorax	14	15	#N/A	#N/A	#N/A	#N/A	0	#N/A	#N/A	#N/A	#N/A	#N/A
44DX3-224-22-1-14-1	1409	All data	44DX3-224	44DX3	224	2017-10-30	2	5.33698	1	22	Cairns	wmel	Cairns-wmel	#N/A	1	abdomen	14	1		NEG	19.84	POS	0		NEG		NEG	17.03	POS	17.81	POS		1.0458	44DX3-224-22-3-14-1	#N/A	3	head-thorax	14	1	#N/A	#N/A	#N/A	#N/A	0	#N/A	#N/A	#N/A	#N/A	#N/A
44DX3-224-22-1-14-2	1410	All data	44DX3-224	44DX3	224	2017-10-30	2	5.33698	1	22	Cairns	wmel	Cairns-wmel	#N/A	1	abdomen	14	2	29.47	POS	20.08	POS	1		NEG		NEG	17.12	POS	18.47	POS	0.626739	1.07886	44DX3-224-22-3-14-2	1875	3	head-thorax	14	2		NEG	20.56	POS	0		NEG		NEG	19.22
44DX3-224-22-1-14-3	1411	All data	44DX3-224	44DX3	224	2017-10-30	2	5.33698	1	22	Cairns	wmel	Cairns-wmel	#N/A	1	abdomen	14	3		NEG	19.41	POS	0		NEG		NEG	18.51	POS	19.05	POS		1.02917	44DX3-224-22-3-14-3	#N/A	3	head-thorax	14	3	#N/A	#N/A	#N/A	#N/A	0	#N/A	#N/A	#N/A	#N/A	#N/A
44DX3-224-22-1-14-4	1412	All data	44DX3-224	44DX3	224	2017-10-30	2	5.33698	1	22	Cairns	wmel	Cairns-wmel	#N/A	1	abdomen	14	4	29.28	POS	20.55	POS	1		NEG		NEG	17.84	POS	19.67	POS	0.67179	1.10258	44DX3-224-22-3-14-4	1923	3	head-thorax	14	4		NEG	21.88	POS	0		NEG		NEG	21.21
44DX3-224-22-1-14-5	1413	All data	44DX3-224	44DX3	224	2017-10-30	2	5.33698	1	22	Cairns	wmel	Cairns-wmel	#N/A	1	abdomen	14	5		NEG	20.41	POS	0		NEG		NEG	17.93	POS	19.18	POS		1.06972	44DX3-224-22-3-14-5	#N/A	3	head-thorax	14	5	#N/A	#N/A	#N/A	#N/A	0	#N/A	#N/A	#N/A	#N/A	#N/A
44DX3-224-22-1-14-6	1414	All data	44DX3-224	44DX3	224	2017-10-30	2	5.33698	1	22	Cairns	wmel	Cairns-wmel	#N/A	1	abdomen	14	6		NEG	20.07	POS	0		NEG		NEG	17.06	POS	18.7	POS		1.09613	44DX3-224-22-3-14-6	#N/A	3	head-thorax	14	6	#N/A	#N/A	#N/A	#N/A	0	#N/A	#N/A	#N/A	#N/A	#N/A
44DX3-224-22-1-14-7	1415	All data	44DX3-224	44DX3	224	2017-10-30	2	5.33698	1	22	Cairns	wmel	Cairns-wmel	#N/A	1	abdomen	14	7	28.93	POS	20.7	POS	1		NEG		NEG	17.74	POS	19.54	POS	0.675423	1.10147	44DX3-224-22-3-14-7	1924	3	head-thorax	14	7		NEG	22.23	POS	0		NEG		NEG	22.26
44DX3-224-22-1-14-8	1416	All data	44DX3-224	44DX3	224	2017-10-30	2	5.33698	1	22	Cairns	wmel	Cairns-wmel	#N/A	1	abdomen	14	8		NEG	19.61	POS	0		NEG		NEG	18.56	POS	18.24	POS		0.982759	44DX3-224-22-3-14-8	#N/A	3	head-thorax	14	8	#N/A	#N/A	#N/A	#N/A	0	#N/A	#N/A	#N/A	#N/A	#N/A
44DX3-224-22-1-14-9	1417	All data	44DX3-224	44DX3	224	2017-10-30	2	5.33698	1	22	Cairns	wmel	Cairns-wmel	#N/A	1	abdomen	14	9		NEG	20.76	POS	0		NEG		NEG	17.07	POS	19.59	POS		1.14763	44DX3-224-22-3-14-9	#N/A	3	head-thorax	14	9	#N/A	#N/A	#N/A	#N/A	0	#N/A	#N/A	#N/A	#N/A	#N/A
44DX3-224-22-1-14-10	1418	All data	44DX3-224	44DX3	224	2017-10-30	2	5.33698	1	22	Cairns	wmel	Cairns-wmel	#N/A	1	abdomen	14	10	27.25	POS	20.45	POS	1		NEG		NEG	17.35	POS	19.3	POS	0.708257	1.11239	44DX3-224-22-3-14-10	1925	3	head-thorax	14	10	29.4	POS	21.93	POS	1		NEG		NEG	21.34
44DX3-224-22-1-14-11	1419	All data	44DX3-224	44DX3	224	2017-10-30	2	5.33698	1	22	Cairns	wmel	Cairns-wmel	#N/A	1	abdomen	14	11	27.51	POS	20.2	POS	1		NEG		NEG	17.97	POS	19.12	POS	0.69502	1.064	44DX3-224-22-3-14-11	1876	3	head-thorax	14	11	34.96	POS	22	POS	1		NEG		NEG	21.04
44DX3-224-22-1-14-12	1420	All data	44DX3-224	44DX3	224	2017-10-30	2	5.33698	1	22	Cairns	wmel	Cairns-wmel	#N/A	1	abdomen	14	12		NEG	20.74	POS	0		NEG		NEG	18.69	POS	19.22	POS		1.02836	44DX3-224-22-3-14-12	#N/A	3	head-thorax	14	12	#N/A	#N/A	#N/A	#N/A	0	#N/A	#N/A	#N/A	#N/A	#N/A
44DX3-224-22-1-14-13	1421	All data	44DX3-224	44DX3	224	2017-10-30	2	5.33698	1	22	Cairns	wmel	Cairns-wmel	#N/A	1	abdomen	14	13	27.95	POS	20.56	POS	1		NEG		NEG	17.84	POS	19.32	POS	0.691234	1.08296	44DX3-224-22-3-14-13	1877	3	head-thorax	14	13		NEG	23.13	POS	0		NEG		NEG	20.24
44DX3-224-22-1-14-14	1422	All data	44DX3-224	44DX3	224	2017-10-30	2	5.33698	1	22	Cairns	wmel	Cairns-wmel	#N/A	1	abdomen	14	14	31.18	POS	20.18	POS	1		NEG		NEG	18.15	POS	18.58	POS	0.595895	1.02369	44DX3-224-22-3-14-14	1878	3	head-thorax	14	14		NEG	22.1	POS	0		NEG		NEG	21.62
44DX3-224-22-1-14-15	1423	All data	44DX3-224	44DX3	224	2017-10-30	2	5.33698	1	22	Cairns	error	Cairns-error	#N/A	1	abdomen	14	15	35.7	NEG	20.51	POS	0	32	POS		NEG	17.96	POS	18.72	POS		1.04232	44DX3-224-22-3-14-15	#N/A	3	head-thorax	14	15	#N/A	#N/A	#N/A	#N/A	0	#N/A	#N/A	#N/A	#N/A	#N/A
44DX3-224-23-1-14-1	1424	All data	44DX3-224	44DX3	224	2017-10-30	2	5.33698	1	23	Cairns	walb	Cairns-walb	#N/A	1	abdomen	14	1	23.04	POS	20.82	POS	1	14.38	POS		NEG		NEG	19.08	POS	0.828125		44DX3-224-23-3-14-1	1879	3	head-thorax	14	1		NEG	22.46	POS	0	14.77	POS		NEG
44DX3-224-23-1-14-2	1425	All data	44DX3-224	44DX3	224	2017-10-30	2	5.33698	1	23	Cairns	walb	Cairns-walb	#N/A	1	abdomen	14	2	33.23	POS	20.76	POS	1	13.9	POS		NEG		NEG	18.79	POS	0.565453		44DX3-224-23-3-14-2	1880	3	head-thorax	14	2		NEG	23.09	POS	0	14.17	POS		NEG
44DX3-224-23-1-14-3	1426	All data	44DX3-224	44DX3	224	2017-10-30	2	5.33698	1	23	Cairns	walb	Cairns-walb	#N/A	1	abdomen	14	3	28.84	POS	19.9	POS	1	14.89	POS		NEG		NEG	19.03	POS	0.659847		44DX3-224-23-3-14-3	1881	3	head-thorax	14	3		NEG	22.79	POS	0	16.43	POS		NEG
44DX3-224-23-1-14-4	1427	All data	44DX3-224	44DX3	224	2017-10-30	2	5.33698	1	23	Cairns	walb	Cairns-walb	#N/A	1	abdomen	14	4		NEG	20.09	POS	0	14.48	POS		NEG		NEG	18.53	POS			44DX3-224-23-3-14-4	#N/A	3	head-thorax	14	4	#N/A	#N/A	#N/A	#N/A	0	#N/A	#N/A	#N/A	#N/A	#N/A
44DX3-224-23-1-14-5	1428	All data	44DX3-224	44DX3	224	2017-10-30	2	5.33698	1	23	Cairns	walb	Cairns-walb	#N/A	1	abdomen	14	5		NEG	20.89	POS	0	14.51	POS		NEG		NEG	19.21	POS			44DX3-224-23-3-14-5	#N/A	3	head-thorax	14	5	#N/A	#N/A	#N/A	#N/A	0	#N/A	#N/A	#N/A	#N/A	#N/A
44DX3-224-23-1-14-6	1429	All data	44DX3-224	44DX3	224	2017-10-30	2	5.33698	1	23	Cairns	walb	Cairns-walb	#N/A	1	abdomen	14	6	27.26	POS	20.44	POS	1	14.04	POS		NEG		NEG	18.9	POS	0.693324		44DX3-224-23-3-14-6	1926	3	head-thorax	14	6		NEG	21.62	POS	0	14.76	POS		NEG
44DX3-224-23-1-14-7	1430	All data	44DX3-224	44DX3	224	2017-10-30	2	5.33698	1	23	Cairns	walb	Cairns-walb	#N/A	1	abdomen	14	7		NEG	21.34	POS	0	15.43	POS		NEG		NEG	19.69	POS			44DX3-224-23-3-14-7	#N/A	3	head-thorax	14	7	#N/A	#N/A	#N/A	#N/A	0	#N/A	#N/A	#N/A	#N/A	#N/A
44DX3-224-23-1-14-8	1431	All data	44DX3-224	44DX3	224	2017-10-30	2	5.33698	1	23	Cairns	walb	Cairns-walb	#N/A	1	abdomen	14	8		NEG	20.86	POS	0	15.32	POS		NEG		NEG	19.22	POS			44DX3-224-23-3-14-8	#N/A	3	head-thorax	14	8	#N/A	#N/A	#N/A	#N/A	0	#N/A	#N/A	#N/A	#N/A	#N/A
44DX3-224-23-1-14-9	1432	All data	44DX3-224	44DX3	224	2017-10-30	2	5.33698	1	23	Cairns	walb	Cairns-walb	#N/A	1	abdomen	14	9	29.22	POS	20.08	POS	1	15.19	POS		NEG		NEG	18.26	POS	0.624914		44DX3-224-23-3-14-9	1927	3	head-thorax	14	9		NEG	23.62	POS	0	15.28	POS		NEG
44DX3-224-23-1-14-10	1433	All data	44DX3-224	44DX3	224	2017-10-30	2	5.33698	1	23	Cairns	walb	Cairns-walb	#N/A	1	abdomen	14	10		NEG	20.62	POS	0	15.61	POS		NEG		NEG	18.79	POS			44DX3-224-23-3-14-10	#N/A	3	head-thorax	14	10	#N/A	#N/A	#N/A	#N/A	0	#N/A	#N/A	#N/A	#N/A	#N/A
44DX3-224-23-1-14-11	1434	All data	44DX3-224	44DX3	224	2017-10-30	2	5.33698	1	23	Cairns	walb	Cairns-walb	#N/A	1	abdomen	14	11	31.56	POS	21.5	POS	1	17.39	POS		NEG		NEG	20.59	POS	0.652408		44DX3-224-23-3-14-11	1928	3	head-thorax	14	11		NEG	26.9	POS	0	18.22	POS		NEG
44DX3-224-23-1-14-12	1435	All data	44DX3-224	44DX3	224	2017-10-30	2	5.33698	1	23	Cairns	walb	Cairns-walb	#N/A	1	abdomen	14	12		NEG	20.64	POS	0	15.84	POS		NEG		NEG	19.29	POS			44DX3-224-23-3-14-12	#N/A	3	head-thorax	14	12	#N/A	#N/A	#N/A	#N/A	0	#N/A	#N/A	#N/A	#N/A	#N/A
44DX3-224-23-1-14-13	1436	All data	44DX3-224	44DX3	224	2017-10-30	2	5.33698	1	23	Cairns	walb	Cairns-walb	#N/A	1	abdomen	14	13	36.56	NEG	20.24	POS	0	14.83	POS		NEG		NEG	18.63	POS			44DX3-224-23-3-14-13	#N/A	3	head-thorax	14	13	#N/A	#N/A	#N/A	#N/A	0	#N/A	#N/A	#N/A	#N/A	#N/A
44DX3-224-23-1-14-14	1437	All data	44DX3-224	44DX3	224	2017-10-30	2	5.33698	1	23	Cairns	walb	Cairns-walb	#N/A	1	abdomen	14	14		NEG	21.26	POS	0	16.05	POS		NEG		NEG	19.69	POS			44DX3-224-23-3-14-14	#N/A	3	head-thorax	14	14	#N/A	#N/A	#N/A	#N/A	0	#N/A	#N/A	#N/A	#N/A	#N/A
44DX3-224-24-1-14-1	1438	All data	44DX3-224	44DX3	224	2017-10-30	2	5.33698	1	24	Cairns	wmelcs	Cairns-wmelcs	#N/A	1	abdomen	14	1	31.81	POS	20.99	POS	1		NEG	18.43	POS	18.92	POS	19.28	POS	0.606099	1.01903	44DX3-224-24-3-14-1	1929	3	head-thorax	14	1		NEG	22.27	POS	0		NEG	20.84	POS	20.44
44DX3-224-24-1-14-2	1439	All data	44DX3-224	44DX3	224	2017-10-30	2	5.33698	1	24	Cairns	wmelcs	Cairns-wmelcs	#N/A	1	abdomen	14	2	27.25	POS	20.61	POS	1		NEG	17.68	POS	17.84	POS	19.12	POS	0.701651	1.07175	44DX3-224-24-3-14-2	1930	3	head-thorax	14	2		NEG	27.5	POS	0		NEG	19.85	POS	18.9
44DX3-224-24-1-14-3	1440	All data	44DX3-224	44DX3	224	2017-10-30	2	5.33698	1	24	Cairns	wmelcs	Cairns-wmelcs	#N/A	1	abdomen	14	3		NEG	20.52	POS	0		NEG	18.1	POS	18.38	POS	19.03	POS		1.03536	44DX3-224-24-3-14-3	#N/A	3	head-thorax	14	3	#N/A	#N/A	#N/A	#N/A	0	#N/A	#N/A	#N/A	#N/A	#N/A
44DX3-224-24-1-14-4	1441	All data	44DX3-224	44DX3	224	2017-10-30	2	5.33698	1	24	Cairns	wmelcs	Cairns-wmelcs	#N/A	1	abdomen	14	4	32.84	POS	20.32	POS	1		NEG	17.32	POS	17.58	POS	18.75	POS	0.57095	1.06655	44DX3-224-24-3-14-4	1931	3	head-thorax	14	4		NEG	21.72	POS	0		NEG	19.99	POS	19.45
44DX3-224-24-1-14-5	1442	All data	44DX3-224	44DX3	224	2017-10-30	2	5.33698	1	24	Cairns	wmelcs	Cairns-wmelcs	#N/A	1	abdomen	14	5		NEG	20.5	POS	0		NEG	17.52	POS	17.74	POS	19.23	POS		1.08399	44DX3-224-24-3-14-5	#N/A	3	head-thorax	14	5	#N/A	#N/A	#N/A	#N/A	0	#N/A	#N/A	#N/A	#N/A	#N/A
44DX3-224-24-1-14-6	1443	All data	44DX3-224	44DX3	224	2017-10-30	2	5.33698	1	24	Cairns	wmelcs	Cairns-wmelcs	#N/A	1	abdomen	14	6		NEG	19.53	POS	0		NEG	17.8	POS	17.89	POS	17.91	POS		1.00112	44DX3-224-24-3-14-6	#N/A	3	head-thorax	14	6	#N/A	#N/A	#N/A	#N/A	0	#N/A	#N/A	#N/A	#N/A	#N/A
44DX3-224-24-1-14-7	1444	All data	44DX3-224	44DX3	224	2017-10-30	2	5.33698	1	24	Cairns	wmelcs	Cairns-wmelcs	#N/A	1	abdomen	14	7	28.34	POS	20.58	POS	1		NEG	18.37	POS	18.75	POS	18.92	POS	0.667608	1.00907	44DX3-224-24-3-14-7	1882	3	head-thorax	14	7		NEG	23.3	POS	0		NEG	20.68	POS	20.49
44DX3-224-24-1-14-8	1445	All data	44DX3-224	44DX3	224	2017-10-30	2	5.33698	1	24	Cairns	wmelcs	Cairns-wmelcs	#N/A	1	abdomen	14	8	29.83	POS	20.08	POS	1		NEG	18.06	POS	18.38	POS	18.54	POS	0.621522	1.00871	44DX3-224-24-3-14-8	1883	3	head-thorax	14	8		NEG	23.23	POS	0		NEG	21.48	POS	21.17
44DX3-224-24-1-14-9	1446	All data	44DX3-224	44DX3	224	2017-10-30	2	5.33698	1	24	Cairns	wmelcs	Cairns-wmelcs	#N/A	1	abdomen	14	9		NEG	20.9	POS	0		NEG	16.99	POS	17.34	POS	19.62	POS		1.13149	44DX3-224-24-3-14-9	#N/A	3	head-thorax	14	9	#N/A	#N/A	#N/A	#N/A	0	#N/A	#N/A	#N/A	#N/A	#N/A
44DX3-224-24-1-14-10	1447	All data	44DX3-224	44DX3	224	2017-10-30	2	5.33698	1	24	Cairns	wmelcs	Cairns-wmelcs	#N/A	1	abdomen	14	10		NEG	21.59	POS	0		NEG	18.76	POS	19.12	POS	20.44	POS		1.06904	44DX3-224-24-3-14-10	#N/A	3	head-thorax	14	10	#N/A	#N/A	#N/A	#N/A	0	#N/A	#N/A	#N/A	#N/A	#N/A
44DX3-224-24-1-14-11	1448	All data	44DX3-224	44DX3	224	2017-10-30	2	5.33698	1	24	Cairns	wmelcs	Cairns-wmelcs	#N/A	1	abdomen	14	11	28.08	POS	20.46	POS	1		NEG	17.81	POS	18.35	POS	18.89	POS	0.672721	1.02943	44DX3-224-24-3-14-11	1884	3	head-thorax	14	11		NEG	23.3	POS	0		NEG	21.3	POS	20.98
44DX3-224-24-1-14-12	1449	All data	44DX3-224	44DX3	224	2017-10-30	2	5.33698	1	24	Cairns	wmelcs	Cairns-wmelcs	#N/A	1	abdomen	14	12	35.8	NEG	20.45	POS	0		NEG	18.7	POS	18.97	POS	18.65	POS		0.983131	44DX3-224-24-3-14-12	#N/A	3	head-thorax	14	12	#N/A	#N/A	#N/A	#N/A	0	#N/A	#N/A	#N/A	#N/A	#N/A
44DX3-224-24-1-14-13	1450	All data	44DX3-224	44DX3	224	2017-10-30	2	5.33698	1	24	Cairns	wmelcs	Cairns-wmelcs	#N/A	1	abdomen	14	13	26.27	POS	18.99	POS	1		NEG	17.96	POS	18.24	POS	18.11	POS	0.68938	0.992873	44DX3-224-24-3-14-13	1885	3	head-thorax	14	13		NEG	22.84	POS	0		NEG	20.71	POS	20.15
44DX3-224-24-1-14-14	1451	All data	44DX3-224	44DX3	224	2017-10-30	2	5.33698	1	24	Cairns	wmelcs	Cairns-wmelcs	#N/A	1	abdomen	14	14	36.35	NEG	19.91	POS	0		NEG	17.97	POS	18.27	POS	18.35	POS		1.00438	44DX3-224-24-3-14-14	#N/A	3	head-thorax	14	14	#N/A	#N/A	#N/A	#N/A	0	#N/A	#N/A	#N/A	#N/A	#N/A
44DX3-224-24-1-14-15	1452	All data	44DX3-224	44DX3	224	2017-10-30	2	5.33698	1	24	Cairns	wmelcs	Cairns-wmelcs	#N/A	1	abdomen	14	15	33.93	POS	19.84	POS	1		NEG	17.97	POS	18.32	POS	18.49	POS	0.544945	1.00928	44DX3-224-24-3-14-15	1886	3	head-thorax	14	15		NEG	22.06	POS	0		NEG	21.03	POS	20.87
44DX3-225-7-1-14-1	1453	All data	44DX3-225	44DX3	225	2017-11-01	4	7.32247	1	7	HCM	wt	HCM-wt	#N/A	1	abdomen	14	1		NEG	19.93	POS	0		NEG		NEG		NEG	18.58	POS			44DX3-225-7-3-14-1	#N/A	3	head-thorax	14	1	#N/A	#N/A	#N/A	#N/A	0	#N/A	#N/A	#N/A	#N/A	#N/A
44DX3-225-7-1-14-2	1454	All data	44DX3-225	44DX3	225	2017-11-01	4	7.32247	1	7	HCM	wt	HCM-wt	#N/A	1	abdomen	14	2	23.82	POS	19.33	POS	1		NEG		NEG		NEG	17.92	POS	0.752309		44DX3-225-7-3-14-2	1887	3	head-thorax	14	2	30.8	POS	22.2	POS	1		NEG		NEG
44DX3-225-7-1-14-3	1455	All data	44DX3-225	44DX3	225	2017-11-01	4	7.32247	1	7	HCM	wt	HCM-wt	#N/A	1	abdomen	14	3	21.7	POS	19.45	POS	1		NEG		NEG		NEG	18.16	POS	0.836866		44DX3-225-7-3-14-3	1888	3	head-thorax	14	3	23.51	POS	21.69	POS	1		NEG		NEG
44DX3-225-7-1-14-4	1456	All data	44DX3-225	44DX3	225	2017-11-01	4	7.32247	1	7	HCM	wt	HCM-wt	#N/A	1	abdomen	14	4	35.98	NEG	19.73	POS	0		NEG		NEG		NEG	18.25	POS			44DX3-225-7-3-14-4	#N/A	3	head-thorax	14	4	#N/A	#N/A	#N/A	#N/A	0	#N/A	#N/A	#N/A	#N/A	#N/A
44DX3-225-7-1-14-5	1457	All data	44DX3-225	44DX3	225	2017-11-01	4	7.32247	1	7	HCM	wt	HCM-wt	#N/A	1	abdomen	14	5		NEG	19.52	POS	0		NEG		NEG		NEG	18.28	POS			44DX3-225-7-3-14-5	#N/A	3	head-thorax	14	5	#N/A	#N/A	#N/A	#N/A	0	#N/A	#N/A	#N/A	#N/A	#N/A
44DX3-225-7-1-14-6	1458	All data	44DX3-225	44DX3	225	2017-11-01	4	7.32247	1	7	HCM	wt	HCM-wt	#N/A	1	abdomen	14	6	32.31	POS	19.51	POS	1		NEG		NEG		NEG	18.54	POS	0.573816		44DX3-225-7-3-14-6	1889	3	head-thorax	14	6		NEG	21.96	POS	0		NEG		NEG
44DX3-225-7-1-14-7	1459	All data	44DX3-225	44DX3	225	2017-11-01	4	7.32247	1	7	HCM	wt	HCM-wt	#N/A	1	abdomen	14	7	25.03	POS	19.29	POS	1		NEG		NEG		NEG	18.22	POS	0.727926		44DX3-225-7-3-14-7	1890	3	head-thorax	14	7	21.12	POS	18.2	POS	1		NEG		NEG
44DX3-225-7-1-14-8	1460	All data	44DX3-225	44DX3	225	2017-11-01	4	7.32247	1	7	HCM	wt	HCM-wt	#N/A	1	abdomen	14	8	23.99	POS	19.6	POS	1		NEG		NEG		NEG	18.09	POS	0.754064		44DX3-225-7-3-14-8	1891	3	head-thorax	14	8	29.02	POS	22.11	POS	1		NEG		NEG
44DX3-225-7-1-14-9	1461	All data	44DX3-225	44DX3	225	2017-11-01	4	7.32247	1	7	HCM	wt	HCM-wt	#N/A	1	abdomen	14	9	23.45	POS	19.43	POS	1		NEG		NEG		NEG	18.56	POS	0.791471		44DX3-225-7-3-14-9	1892	3	head-thorax	14	9		NEG	21.86	POS	0		NEG		NEG
44DX3-225-7-1-14-10	1462	All data	44DX3-225	44DX3	225	2017-11-01	4	7.32247	1	7	HCM	wt	HCM-wt	#N/A	1	abdomen	14	10	25.21	POS	19.44	POS	1		NEG		NEG		NEG	18.18	POS	0.721142		44DX3-225-7-3-14-10	1893	3	head-thorax	14	10	29.99	POS	21.84	POS	1		NEG		NEG
44DX3-225-7-1-14-11	1463	All data	44DX3-225	44DX3	225	2017-11-01	4	7.32247	1	7	HCM	wt	HCM-wt	#N/A	1	abdomen	14	11	21.53	POS	18.95	POS	1		NEG		NEG		NEG	17.66	POS	0.820251		44DX3-225-7-3-14-11	1894	3	head-thorax	14	11	27.86	POS	22.05	POS	1		NEG		NEG
44DX3-225-7-1-14-12	1464	All data	44DX3-225	44DX3	225	2017-11-01	4	7.32247	1	7	HCM	wt	HCM-wt	#N/A	1	abdomen	14	12	23.27	POS	18.95	POS	1		NEG		NEG		NEG	17.95	POS	0.771379		44DX3-225-7-3-14-12	1895	3	head-thorax	14	12		NEG	21.85	POS	0		NEG		NEG
44DX3-225-7-1-14-13	1465	All data	44DX3-225	44DX3	225	2017-11-01	4	7.32247	1	7	HCM	wt	HCM-wt	#N/A	1	abdomen	14	13	21.5	POS	19.28	POS	1		NEG		NEG		NEG	18.04	POS	0.83907		44DX3-225-7-3-14-13	1896	3	head-thorax	14	13	26.33	POS	22.64	POS	1		NEG		NEG
44DX3-225-7-1-14-14	1466	All data	44DX3-225	44DX3	225	2017-11-01	4	7.32247	1	7	HCM	wt	HCM-wt	#N/A	1	abdomen	14	14	24.26	POS	19.78	POS	1		NEG		NEG		NEG	18.95	POS	0.781121		44DX3-225-7-3-14-14	1897	3	head-thorax	14	14	27.24	POS	21.16	POS	1		NEG		NEG
44DX3-225-15-1-14-1	1467	All data	44DX3-225	44DX3	225	2017-11-01	4	7.32247	1	15	HCM	wmel	HCM-wmel	#N/A	1	abdomen	14	1	30.08	POS	19.67	POS	1		NEG		NEG	17.45	POS	18.07	POS	0.600731	1.03553	44DX3-225-15-3-14-1	1898	3	head-thorax	14	1	34.17	POS	21	POS	1		NEG		NEG	22.59
44DX3-225-15-1-14-2	1468	All data	44DX3-225	44DX3	225	2017-11-01	4	7.32247	1	15	HCM	wmel	HCM-wmel	#N/A	1	abdomen	14	2	36.58	NEG	20.62	POS	0		NEG		NEG	17.89	POS	19.16	POS		1.07099	44DX3-225-15-3-14-2	#N/A	3	head-thorax	14	2	#N/A	#N/A	#N/A	#N/A	0	#N/A	#N/A	#N/A	#N/A	#N/A
44DX3-225-15-1-14-3	1469	All data	44DX3-225	44DX3	225	2017-11-01	4	7.32247	1	15	HCM	wmel	HCM-wmel	#N/A	1	abdomen	14	3	31.31	POS	20.62	POS	1		NEG		NEG	18.07	POS	18.62	POS	0.594698	1.03044	44DX3-225-15-3-14-3	1899	3	head-thorax	14	3		NEG	21.85	POS	0		NEG		NEG	23.96
44DX3-225-15-1-14-4	1470	All data	44DX3-225	44DX3	225	2017-11-01	4	7.32247	1	15	HCM	wmel	HCM-wmel	#N/A	1	abdomen	14	4	25.71	POS	19.96	POS	1		NEG		NEG	18.86	POS	18.43	POS	0.716842	0.9772	44DX3-225-15-3-14-4	1900	3	head-thorax	14	4		NEG	22.22	POS	0		NEG		NEG	23.9
44DX3-225-15-1-14-5	1471	All data	44DX3-225	44DX3	225	2017-11-01	4	7.32247	1	15	HCM	wmel	HCM-wmel	#N/A	1	abdomen	14	5	26.81	POS	20.52	POS	1		NEG		NEG	17.21	POS	17.82	POS	0.664677	1.03544	44DX3-225-15-3-14-5	1901	3	head-thorax	14	5		NEG	22.01	POS	0		NEG		NEG	22.52
44DX3-225-15-1-14-6	1472	All data	44DX3-225	44DX3	225	2017-11-01	4	7.32247	1	15	HCM	wmel	HCM-wmel	#N/A	1	abdomen	14	6	27.45	POS	19.57	POS	1		NEG		NEG	17.24	POS	17.69	POS	0.644444	1.0261	44DX3-225-15-3-14-6	1902	3	head-thorax	14	6		NEG	22.6	POS	0		NEG		NEG	21.95
44DX3-225-15-1-14-7	1473	All data	44DX3-225	44DX3	225	2017-11-01	4	7.32247	1	15	HCM	wmel	HCM-wmel	#N/A	1	abdomen	14	7	24.45	POS	19.05	POS	1		NEG		NEG	17.91	POS	17.65	POS	0.721881	0.985483	44DX3-225-15-3-14-7	1903	3	head-thorax	14	7	29.82	POS	21.99	POS	1		NEG		NEG	25.57
44DX3-225-15-1-14-8	1474	All data	44DX3-225	44DX3	225	2017-11-01	4	7.32247	1	15	HCM	wmel	HCM-wmel	#N/A	1	abdomen	14	8		NEG	20.5	POS	0		NEG		NEG	17.39	POS	19.18	POS		1.10293	44DX3-225-15-3-14-8	#N/A	3	head-thorax	14	8	#N/A	#N/A	#N/A	#N/A	0	#N/A	#N/A	#N/A	#N/A	#N/A
44DX3-225-15-1-14-9	1475	All data	44DX3-225	44DX3	225	2017-11-01	4	7.32247	1	15	HCM	wmel	HCM-wmel	#N/A	1	abdomen	14	9	34.28	POS	19.92	POS	1		NEG		NEG	17.77	POS	18.77	POS	0.54755	1.05627	44DX3-225-15-3-14-9	1904	3	head-thorax	14	9		NEG	22.6	POS	0		NEG		NEG	23.3
44DX3-225-15-1-14-10	1476	All data	44DX3-225	44DX3	225	2017-11-01	4	7.32247	1	15	HCM	wmel	HCM-wmel	#N/A	1	abdomen	14	10	30.9	POS	19.88	POS	1		NEG		NEG	17.92	POS	18.23	POS	0.589968	1.0173	44DX3-225-15-3-14-10	1905	3	head-thorax	14	10		NEG	22.19	POS	0		NEG		NEG	22.97
44DX3-225-15-1-14-11	1477	All data	44DX3-225	44DX3	225	2017-11-01	4	7.32247	1	15	HCM	wmel	HCM-wmel	#N/A	1	abdomen	14	11	27.95	POS	19.8	POS	1		NEG		NEG	17.77	POS	18.48	POS	0.661181	1.03995	44DX3-225-15-3-14-11	1906	3	head-thorax	14	11	35.49	NEG	22.28	POS	0		NEG		NEG	24.53
44DX3-225-15-1-14-12	1478	All data	44DX3-225	44DX3	225	2017-11-01	4	7.32247	1	15	HCM	wmel	HCM-wmel	#N/A	1	abdomen	14	12	24.63	POS	19.66	POS	1		NEG		NEG	17.64	POS	18.6	POS	0.755177	1.05442	44DX3-225-15-3-14-12	1907	3	head-thorax	14	12	31.33	POS	22.58	POS	1		NEG		NEG	23.35
44DX3-225-15-1-14-13	1479	All data	44DX3-225	44DX3	225	2017-11-01	4	7.32247	1	15	HCM	wmel	HCM-wmel	#N/A	1	abdomen	14	13	29.92	POS	19.53	POS	1		NEG		NEG	17.41	POS	18.19	POS	0.607955	1.0448	44DX3-225-15-3-14-13	1908	3	head-thorax	14	13		NEG	22.35	POS	0		NEG		NEG	24.55
44DX3-225-15-1-14-14	1480	All data	44DX3-225	44DX3	225	2017-11-01	4	7.32247	1	15	HCM	wmel	HCM-wmel	#N/A	1	abdomen	14	14	35.82	NEG	19.67	POS	0		NEG		NEG	17.59	POS	18.61	POS		1.05799	44DX3-225-15-3-14-14	#N/A	3	head-thorax	14	14	#N/A	#N/A	#N/A	#N/A	0	#N/A	#N/A	#N/A	#N/A	#N/A
44DX3-225-15-1-14-15	1481	All data	44DX3-225	44DX3	225	2017-11-01	4	7.32247	1	15	HCM	wmel	HCM-wmel	#N/A	1	abdomen	14	15	35.56	NEG	19.69	POS	0		NEG		NEG	17.51	POS	18.55	POS		1.05939	44DX3-225-15-3-14-15	#N/A	3	head-thorax	14	15	#N/A	#N/A	#N/A	#N/A	0	#N/A	#N/A	#N/A	#N/A	#N/A
44DX3-225-21-1-14-1	1482	All data	44DX3-225	44DX3	225	2017-11-01	4	7.32247	1	21	Cairns	wt	Cairns-wt	#N/A	1	abdomen	14	1	21.2	POS	19.28	POS	1		NEG		NEG		NEG	18.33	POS	0.864623		44DX3-225-21-3-14-1	1909	3	head-thorax	14	1	26.84	POS	21.57	POS	1		NEG		NEG
44DX3-225-21-1-14-2	1483	All data	44DX3-225	44DX3	225	2017-11-01	4	7.32247	1	21	Cairns	wt	Cairns-wt	#N/A	1	abdomen	14	2	31.2	POS	19.24	POS	1		NEG		NEG		NEG	18.19	POS	0.583013		44DX3-225-21-3-14-2	1910	3	head-thorax	14	2		NEG	21.63	POS	0		NEG		NEG
44DX3-225-21-1-14-3	1484	All data	44DX3-225	44DX3	225	2017-11-01	4	7.32247	1	21	Cairns	wt	Cairns-wt	#N/A	1	abdomen	14	3	22.92	POS	19.56	POS	1		NEG		NEG		NEG	18.15	POS	0.791885		44DX3-225-21-3-14-3	1911	3	head-thorax	14	3	25.74	POS	22.21	POS	1		NEG		NEG
44DX3-225-21-1-14-4	1485	All data	44DX3-225	44DX3	225	2017-11-01	4	7.32247	1	21	Cairns	wt	Cairns-wt	#N/A	1	abdomen	14	4		NEG	19.66	POS	0		NEG		NEG		NEG	18.48	POS			44DX3-225-21-3-14-4	#N/A	3	head-thorax	14	4	#N/A	#N/A	#N/A	#N/A	0	#N/A	#N/A	#N/A	#N/A	#N/A
44DX3-225-21-1-14-5	1486	All data	44DX3-225	44DX3	225	2017-11-01	4	7.32247	1	21	Cairns	wt	Cairns-wt	#N/A	1	abdomen	14	5	21.38	POS	18.81	POS	1		NEG		NEG		NEG	17.72	POS	0.828812		44DX3-225-21-3-14-5	1912	3	head-thorax	14	5	30.38	POS	23.22	POS	1		NEG		NEG
44DX3-225-21-1-14-6	1487	All data	44DX3-225	44DX3	225	2017-11-01	4	7.32247	1	21	Cairns	wt	Cairns-wt	#N/A	1	abdomen	14	6	21.66	POS	19.77	POS	1		NEG		NEG		NEG	18.42	POS	0.850416		44DX3-225-21-3-14-6	1913	3	head-thorax	14	6	24.07	POS	21.89	POS	1		NEG		NEG
44DX3-225-21-1-14-7	1488	All data	44DX3-225	44DX3	225	2017-11-01	4	7.32247	1	21	Cairns	wt	Cairns-wt	#N/A	1	abdomen	14	7	22.78	POS	18.63	POS	1		NEG		NEG		NEG	17.24	POS	0.756804		44DX3-225-21-3-14-7	1914	3	head-thorax	14	7	22.17	POS	21.89	POS	1		NEG		NEG
44DX3-225-21-1-14-8	1489	All data	44DX3-225	44DX3	225	2017-11-01	4	7.32247	1	21	Cairns	wt	Cairns-wt	#N/A	1	abdomen	14	8	21.5	POS	19.18	POS	1		NEG		NEG		NEG	18.3	POS	0.851163		44DX3-225-21-3-14-8	1915	3	head-thorax	14	8	24.57	POS	22.5	POS	1		NEG		NEG
44DX3-225-21-1-14-9	1490	All data	44DX3-225	44DX3	225	2017-11-01	4	7.32247	1	21	Cairns	wt	Cairns-wt	#N/A	1	abdomen	14	9	28.53	POS	19.63	POS	1		NEG		NEG		NEG	18.43	POS	0.645987		44DX3-225-21-3-14-9	1916	3	head-thorax	14	9		NEG	22.49	POS	0		NEG		NEG
44DX3-225-21-1-14-10	1491	All data	44DX3-225	44DX3	225	2017-11-01	4	7.32247	1	21	Cairns	wt	Cairns-wt	#N/A	1	abdomen	14	10	23.41	POS	19.68	POS	1		NEG		NEG		NEG	18.51	POS	0.790688		44DX3-225-21-3-14-10	1917	3	head-thorax	14	10	31.76	POS	21.65	POS	1		NEG		NEG
44DX3-225-21-1-14-11	1492	All data	44DX3-225	44DX3	225	2017-11-01	4	7.32247	1	21	Cairns	wt	Cairns-wt	#N/A	1	abdomen	14	11	22.29	POS	19.12	POS	1		NEG		NEG		NEG	18.14	POS	0.813818		44DX3-225-21-3-14-11	1918	3	head-thorax	14	11		NEG	21.35	POS	0		NEG		NEG
44DX3-225-21-1-14-12	1493	All data	44DX3-225	44DX3	225	2017-11-01	4	7.32247	1	21	Cairns	wt	Cairns-wt	#N/A	1	abdomen	14	12	21.78	POS	19.55	POS	1		NEG		NEG		NEG	18.24	POS	0.837466		44DX3-225-21-3-14-12	1919	3	head-thorax	14	12	24.83	POS	22.35	POS	1		NEG		NEG
44DX3-225-21-1-14-13	1494	All data	44DX3-225	44DX3	225	2017-11-01	4	7.32247	1	21	Cairns	wt	Cairns-wt	#N/A	1	abdomen	14	13	36.23	NEG	19.33	POS	0		NEG		NEG		NEG	18.17	POS			44DX3-225-21-3-14-13	#N/A	3	head-thorax	14	13	#N/A	#N/A	#N/A	#N/A	0	#N/A	#N/A	#N/A	#N/A	#N/A
44DX3-225-21-1-14-14	1495	All data	44DX3-225	44DX3	225	2017-11-01	4	7.32247	1	21	Cairns	wt	Cairns-wt	#N/A	1	abdomen	14	14	37.28	NEG	20.05	POS	0		NEG		NEG		NEG	18.68	POS			44DX3-225-21-3-14-14	#N/A	3	head-thorax	14	14	#N/A	#N/A	#N/A	#N/A	0	#N/A	#N/A	#N/A	#N/A	#N/A
44DX3-225-21-1-14-15	1496	All data	44DX3-225	44DX3	225	2017-11-01	4	7.32247	1	21	Cairns	wt	Cairns-wt	#N/A	1	abdomen	14	15	21.91	POS	19.54	POS	1		NEG		NEG		NEG	18.43	POS	0.841168		44DX3-225-21-3-14-15	1920	3	head-thorax	14	15	24.35	POS	22.41	POS	1		NEG		NEG
44DX3-225-22-1-14-1	1497	All data	44DX3-225	44DX3	225	2017-11-01	4	7.32247	1	22	Cairns	wmel	Cairns-wmel	#N/A	1	abdomen	14	1	33.18	POS	19.83	POS	1		NEG		NEG	17.73	POS	18.9	POS	0.56962	1.06599	44DX3-225-22-3-14-1	1921	3	head-thorax	14	1		NEG	22.24	POS	0		NEG		NEG	20.19
44DX3-225-22-1-14-2	1498	All data	44DX3-225	44DX3	225	2017-11-01	4	7.32247	1	22	Cairns	wmel	Cairns-wmel	#N/A	1	abdomen	14	2	32.65	POS	19.47	POS	1		NEG		NEG	16.6	POS	18.64	POS	0.570904	1.12289	44DX3-225-22-3-14-2	1922	3	head-thorax	14	2		NEG	21.82	POS	0		NEG		NEG	20.8
44DX3-225-22-1-14-3	1499	All data	44DX3-225	44DX3	225	2017-11-01	4	7.32247	1	22	Cairns	wmel	Cairns-wmel	#N/A	1	abdomen	14	3		NEG	19.44	POS	0		NEG		NEG	16.5	POS	18.96	POS		1.14909	44DX3-225-22-3-14-3	#N/A	3	head-thorax	14	3	#N/A	#N/A	#N/A	#N/A	0	#N/A	#N/A	#N/A	#N/A	#N/A
44DX3-225-22-1-14-4	1500	All data	44DX3-225	44DX3	225	2017-11-01	4	7.32247	1	22	Cairns	wmel	Cairns-wmel	#N/A	1	abdomen	14	4		NEG	20.34	POS	0		NEG		NEG	17.11	POS	19.84	POS		1.15956	44DX3-225-22-3-14-4	#N/A	3	head-thorax	14	4	#N/A	#N/A	#N/A	#N/A	0	#N/A	#N/A	#N/A	#N/A	#N/A
44DX3-225-22-1-14-5	1501	All data	44DX3-225	44DX3	225	2017-11-01	4	7.32247	1	22	Cairns	wmel	Cairns-wmel	#N/A	1	abdomen	14	5	33.63	POS	21.23	POS	1		NEG		NEG	19.93	POS	22.04	POS	0.655367	1.10587	44DX3-225-22-3-14-5	1932	3	head-thorax	14	5		NEG	22.36	POS	0		NEG		NEG	17.96
44DX3-225-22-1-14-6	1502	All data	44DX3-225	44DX3	225	2017-11-01	4	7.32247	1	22	Cairns	wmel	Cairns-wmel	#N/A	1	abdomen	14	6	30.84	POS	19.29	POS	1		NEG		NEG	16.88	POS	18.53	POS	0.600843	1.09775	44DX3-225-22-3-14-6	1933	3	head-thorax	14	6		NEG	22.54	POS	0		NEG		NEG	17.91
44DX3-225-22-1-14-7	1503	All data	44DX3-225	44DX3	225	2017-11-01	4	7.32247	1	22	Cairns	wmel	Cairns-wmel	#N/A	1	abdomen	14	7	30.56	POS	19.19	POS	1		NEG		NEG	17.1	POS	18.6	POS	0.608639	1.08772	44DX3-225-22-3-14-7	1934	3	head-thorax	14	7		NEG	22.43	POS	0		NEG		NEG	18.59
44DX3-225-22-1-14-8	1504	All data	44DX3-225	44DX3	225	2017-11-01	4	7.32247	1	22	Cairns	wmel	Cairns-wmel	#N/A	1	abdomen	14	8	33.34	POS	19.55	POS	1		NEG		NEG	16.73	POS	18.53	POS	0.555789	1.10759	44DX3-225-22-3-14-8	1935	3	head-thorax	14	8		NEG	22.05	POS	0		NEG		NEG	20.24
44DX3-225-22-1-14-9	1505	All data	44DX3-225	44DX3	225	2017-11-01	4	7.32247	1	22	Cairns	wmel	Cairns-wmel	#N/A	1	abdomen	14	9		NEG	19.2	POS	0		NEG		NEG	15.43	POS	18.19	POS		1.17887	44DX3-225-22-3-14-9	#N/A	3	head-thorax	14	9	#N/A	#N/A	#N/A	#N/A	0	#N/A	#N/A	#N/A	#N/A	#N/A
44DX3-225-22-1-14-10	1506	All data	44DX3-225	44DX3	225	2017-11-01	4	7.32247	1	22	Cairns	wmel	Cairns-wmel	#N/A	1	abdomen	14	10	29.65	POS	19.93	POS	1		NEG		NEG	17.14	POS	19.21	POS	0.647892	1.12077	44DX3-225-22-3-14-10	1936	3	head-thorax	14	10		NEG	22.26	POS	0		NEG		NEG	21.58
44DX3-225-22-1-14-11	1507	All data	44DX3-225	44DX3	225	2017-11-01	4	7.32247	1	22	Cairns	wmel	Cairns-wmel	#N/A	1	abdomen	14	11	26.51	POS	19.36	POS	1		NEG		NEG	16.71	POS	18.45	POS	0.695964	1.10413	44DX3-225-22-3-14-11	1937	3	head-thorax	14	11		NEG	22.47	POS	0		NEG		NEG	20.31
44DX3-225-22-1-14-12	1508	All data	44DX3-225	44DX3	225	2017-11-01	4	7.32247	1	22	Cairns	wmel	Cairns-wmel	#N/A	1	abdomen	14	12	34.88	POS	19.48	POS	1		NEG		NEG	15.75	POS	18.45	POS	0.528956	1.17143	44DX3-225-22-3-14-12	1938	3	head-thorax	14	12		NEG	22.48	POS	0		NEG		NEG	20.41
44DX3-225-22-1-14-13	1509	All data	44DX3-225	44DX3	225	2017-11-01	4	7.32247	1	22	Cairns	wmel	Cairns-wmel	#N/A	1	abdomen	14	13	25.62	POS	18.59	POS	1		NEG		NEG	16.79	POS	17.76	POS	0.693208	1.05777	44DX3-225-22-3-14-13	1939	3	head-thorax	14	13		NEG	22.54	POS	0		NEG		NEG	20.72
44DX3-225-23-1-14-1	1510	All data	44DX3-225	44DX3	225	2017-11-01	4	7.32247	1	23	Cairns	walb	Cairns-walb	#N/A	1	abdomen	14	1	36.59	NEG	19.85	POS	0	13.26	POS		NEG		NEG	18.87	POS			44DX3-225-23-3-14-1	#N/A	3	head-thorax	14	1	#N/A	#N/A	#N/A	#N/A	0	#N/A	#N/A	#N/A	#N/A	#N/A
44DX3-225-23-1-14-2	1511	All data	44DX3-225	44DX3	225	2017-11-01	4	7.32247	1	23	Cairns	walb	Cairns-walb	#N/A	1	abdomen	14	2		NEG	19.44	POS	0	13.34	POS		NEG		NEG	18.44	POS			44DX3-225-23-3-14-2	#N/A	3	head-thorax	14	2	#N/A	#N/A	#N/A	#N/A	0	#N/A	#N/A	#N/A	#N/A	#N/A
44DX3-225-23-1-14-3	1512	All data	44DX3-225	44DX3	225	2017-11-01	4	7.32247	1	23	Cairns	walb	Cairns-walb	#N/A	1	abdomen	14	3	28.52	POS	19.53	POS	1	14.32	POS		NEG		NEG	18.65	POS	0.653927		44DX3-225-23-3-14-3	1940	3	head-thorax	14	3		NEG	22.93	POS	0	17.18	POS		NEG
44DX3-225-23-1-14-4	1513	All data	44DX3-225	44DX3	225	2017-11-01	4	7.32247	1	23	Cairns	walb	Cairns-walb	#N/A	1	abdomen	14	4	24.13	POS	19.58	POS	1	13.94	POS		NEG		NEG	18.12	POS	0.750932		44DX3-225-23-3-14-4	1941	3	head-thorax	14	4		NEG	22.5	POS	0	16.05	POS		NEG
44DX3-225-23-1-14-5	1514	All data	44DX3-225	44DX3	225	2017-11-01	4	7.32247	1	23	Cairns	walb	Cairns-walb	#N/A	1	abdomen	14	5	30.54	POS	19.6	POS	1	12.39	POS		NEG		NEG	17.83	POS	0.583824		44DX3-225-23-3-14-5	1942	3	head-thorax	14	5		NEG	22.32	POS	0	13.83	POS		NEG
44DX3-225-23-1-14-6	1515	All data	44DX3-225	44DX3	225	2017-11-01	4	7.32247	1	23	Cairns	walb	Cairns-walb	#N/A	1	abdomen	14	6		NEG	20.04	POS	0	15.54	POS		NEG		NEG	19.57	POS			44DX3-225-23-3-14-6	#N/A	3	head-thorax	14	6	#N/A	#N/A	#N/A	#N/A	0	#N/A	#N/A	#N/A	#N/A	#N/A
44DX3-225-23-1-14-7	1516	All data	44DX3-225	44DX3	225	2017-11-01	4	7.32247	1	23	Cairns	walb	Cairns-walb	#N/A	1	abdomen	14	7		NEG	19.14	POS	0	15.1	POS		NEG		NEG	18.44	POS			44DX3-225-23-3-14-7	#N/A	3	head-thorax	14	7	#N/A	#N/A	#N/A	#N/A	0	#N/A	#N/A	#N/A	#N/A	#N/A
44DX3-225-23-1-14-8	1517	All data	44DX3-225	44DX3	225	2017-11-01	4	7.32247	1	23	Cairns	walb	Cairns-walb	#N/A	1	abdomen	14	8		NEG	19.72	POS	0	14.13	POS		NEG		NEG	18.76	POS			44DX3-225-23-3-14-8	#N/A	3	head-thorax	14	8	#N/A	#N/A	#N/A	#N/A	0	#N/A	#N/A	#N/A	#N/A	#N/A
44DX3-225-23-1-14-9	1518	All data	44DX3-225	44DX3	225	2017-11-01	4	7.32247	1	23	Cairns	walb	Cairns-walb	#N/A	1	abdomen	14	9	20.6	POS	19.02	POS	1	14.16	POS		NEG		NEG	18.05	POS	0.876214		44DX3-225-23-3-14-9	1943	3	head-thorax	14	9		NEG	22.59	POS	0	16.95	POS		NEG
44DX3-225-23-1-14-10	1519	All data	44DX3-225	44DX3	225	2017-11-01	4	7.32247	1	23	Cairns	walb	Cairns-walb	#N/A	1	abdomen	14	10	32.55	POS	18.98	POS	1	14.11	POS		NEG		NEG	18.04	POS	0.554224		44DX3-225-23-3-14-10	1944	3	head-thorax	14	10		NEG	22.49	POS	0	17.35	POS		NEG
44DX3-225-23-1-14-11	1520	All data	44DX3-225	44DX3	225	2017-11-01	4	7.32247	1	23	Cairns	walb	Cairns-walb	#N/A	1	abdomen	14	11	27.18	POS	19.01	POS	1	13.27	POS		NEG		NEG	18.06	POS	0.664459		44DX3-225-23-3-14-11	1945	3	head-thorax	14	11		NEG	22.5	POS	0	17.38	POS		NEG
44DX3-225-23-1-14-12	1521	All data	44DX3-225	44DX3	225	2017-11-01	4	7.32247	1	23	Cairns	walb	Cairns-walb	#N/A	1	abdomen	14	12		NEG	19.49	POS	0	13.4	POS		NEG		NEG	18.18	POS			44DX3-225-23-3-14-12	#N/A	3	head-thorax	14	12	#N/A	#N/A	#N/A	#N/A	0	#N/A	#N/A	#N/A	#N/A	#N/A
44DX3-225-23-1-14-13	1522	All data	44DX3-225	44DX3	225	2017-11-01	4	7.32247	1	23	Cairns	walb	Cairns-walb	#N/A	1	abdomen	14	13	29.33	POS	18.85	POS	1	14.61	POS		NEG		NEG	18.04	POS	0.61507		44DX3-225-23-3-14-13	1946	3	head-thorax	14	13	35.27	NEG	22.59	POS	0	17.3	POS		NEG
44DX3-225-23-1-14-14	1523	All data	44DX3-225	44DX3	225	2017-11-01	4	7.32247	1	23	Cairns	walb	Cairns-walb	#N/A	1	abdomen	14	14	36.05	NEG	19.22	POS	0	13.27	POS		NEG		NEG	18.29	POS			44DX3-225-23-3-14-14	#N/A	3	head-thorax	14	14	#N/A	#N/A	#N/A	#N/A	0	#N/A	#N/A	#N/A	#N/A	#N/A
44DX3-225-23-1-14-15	1524	All data	44DX3-225	44DX3	225	2017-11-01	4	7.32247	1	23	Cairns	walb	Cairns-walb	#N/A	1	abdomen	14	15		NEG	19.42	POS	0	14	POS		NEG		NEG	18.48	POS			44DX3-225-23-3-14-15	#N/A	3	head-thorax	14	15	#N/A	#N/A	#N/A	#N/A	0	#N/A	#N/A	#N/A	#N/A	#N/A
44DX3-225-24-1-14-1	1525	All data	44DX3-225	44DX3	225	2017-11-01	4	7.32247	1	24	Cairns	wmelcs	Cairns-wmelcs	#N/A	1	abdomen	14	1	26.69	POS	18.67	POS	1		NEG	17.54	POS	16.67	POS	17.75	POS	0.665043	1.06479	44DX3-225-24-3-14-1	1947	3	head-thorax	14	1	30.63	POS	22.62	POS	1		NEG	20.56	POS	19.73
44DX3-225-24-1-14-2	1526	All data	44DX3-225	44DX3	225	2017-11-01	4	7.32247	1	24	Cairns	wmelcs	Cairns-wmelcs	#N/A	1	abdomen	14	2		NEG	19.16	POS	0		NEG	17.8	POS	17.12	POS	18.26	POS		1.06659	44DX3-225-24-3-14-2	#N/A	3	head-thorax	14	2	#N/A	#N/A	#N/A	#N/A	0	#N/A	#N/A	#N/A	#N/A	#N/A
44DX3-225-24-1-14-3	1527	All data	44DX3-225	44DX3	225	2017-11-01	4	7.32247	1	24	Cairns	wmelcs	Cairns-wmelcs	#N/A	1	abdomen	14	3	24.3	POS	19.19	POS	1		NEG	17.8	POS	17.31	POS	18.55	POS	0.763374	1.07163	44DX3-225-24-3-14-3	1948	3	head-thorax	14	3		NEG	22.8	POS	0		NEG	21.14	POS	18.78
44DX3-225-24-1-14-4	1528	All data	44DX3-225	44DX3	225	2017-11-01	4	7.32247	1	24	Cairns	wmelcs	Cairns-wmelcs	#N/A	1	abdomen	14	4		NEG	19.78	POS	0		NEG	17.59	POS	17.17	POS	18.6	POS		1.08328	44DX3-225-24-3-14-4	#N/A	3	head-thorax	14	4	#N/A	#N/A	#N/A	#N/A	0	#N/A	#N/A	#N/A	#N/A	#N/A
44DX3-225-24-1-14-5	1529	All data	44DX3-225	44DX3	225	2017-11-01	4	7.32247	1	24	Cairns	wmelcs	Cairns-wmelcs	#N/A	1	abdomen	14	5	33.77	POS	18.95	POS	1		NEG	17.21	POS	16.54	POS	18	POS	0.533017	1.08827	44DX3-225-24-3-14-5	1949	3	head-thorax	14	5		NEG	22.45	POS	0		NEG	21.54	POS	18.32
44DX3-225-24-1-14-6	1530	All data	44DX3-225	44DX3	225	2017-11-01	4	7.32247	1	24	Cairns	wmelcs	Cairns-wmelcs	#N/A	1	abdomen	14	6	26.77	POS	18.75	POS	1		NEG	17.74	POS	16.77	POS	17.95	POS	0.670527	1.07036	44DX3-225-24-3-14-6	1950	3	head-thorax	14	6		NEG	22.75	POS	0		NEG	25.68	POS	20.07
44DX3-225-24-1-14-7	1531	All data	44DX3-225	44DX3	225	2017-11-01	4	7.32247	1	24	Cairns	wmelcs	Cairns-wmelcs	#N/A	1	abdomen	14	7	32.95	POS	18.96	POS	1		NEG	17.16	POS	16.53	POS	17.97	POS	0.545372	1.08711	44DX3-225-24-3-14-7	1951	3	head-thorax	14	7		NEG	22.65	POS	0		NEG	21.91	POS	19.65
44DX3-225-24-1-14-8	1532	All data	44DX3-225	44DX3	225	2017-11-01	4	7.32247	1	24	Cairns	wmelcs	Cairns-wmelcs	#N/A	1	abdomen	14	8		NEG	19.42	POS	0		NEG	17.13	POS	16.44	POS	18.09	POS		1.10036	44DX3-225-24-3-14-8	#N/A	3	head-thorax	14	8	#N/A	#N/A	#N/A	#N/A	0	#N/A	#N/A	#N/A	#N/A	#N/A
44DX3-225-24-1-14-9	1533	All data	44DX3-225	44DX3	225	2017-11-01	4	7.32247	1	24	Cairns	wmelcs	Cairns-wmelcs	#N/A	1	abdomen	14	9		NEG	18.64	POS	0		NEG	17.56	POS	16.8	POS	17.7	POS		1.05357	44DX3-225-24-3-14-9	#N/A	3	head-thorax	14	9	#N/A	#N/A	#N/A	#N/A	0	#N/A	#N/A	#N/A	#N/A	#N/A
44DX3-225-24-1-14-10	1534	All data	44DX3-225	44DX3	225	2017-11-01	4	7.32247	1	24	Cairns	wmelcs	Cairns-wmelcs	#N/A	1	abdomen	14	10		NEG	18.78	POS	0		NEG	17.49	POS	16.85	POS	17.97	POS		1.06647	44DX3-225-24-3-14-10	#N/A	3	head-thorax	14	10	#N/A	#N/A	#N/A	#N/A	0	#N/A	#N/A	#N/A	#N/A	#N/A
44DX3-225-24-1-14-11	1535	All data	44DX3-225	44DX3	225	2017-11-01	4	7.32247	1	24	Cairns	wmelcs	Cairns-wmelcs	#N/A	1	abdomen	14	11		NEG	18.92	POS	0		NEG	16.57	POS	15.95	POS	17.85	POS		1.11912	44DX3-225-24-3-14-11	#N/A	3	head-thorax	14	11	#N/A	#N/A	#N/A	#N/A	0	#N/A	#N/A	#N/A	#N/A	#N/A
44DX3-225-24-1-14-12	1536	All data	44DX3-225	44DX3	225	2017-11-01	4	7.32247	1	24	Cairns	wmelcs	Cairns-wmelcs	#N/A	1	abdomen	14	12	37.73	NEG	18.92	POS	0		NEG	17.61	POS	16.91	POS	18.11	POS		1.07096	44DX3-225-24-3-14-12	#N/A	3	head-thorax	14	12	#N/A	#N/A	#N/A	#N/A	0	#N/A	#N/A	#N/A	#N/A	#N/A
44DX3-226-7-1-14-1	1537	All data	44DX3-226	44DX3	226	2017-11-06	2	8.31251	1	7	HCM	wt	HCM-wt	#N/A	1	abdomen	14	1	17.37	POS	18.09	POS	1		NEG		NEG		NEG	17.44	POS	1.00403		44DX3-226-7-3-14-1	1952	3	head-thorax	14	1	23.16	POS	21.95	POS	1		NEG		NEG
44DX3-226-7-1-14-2	1538	All data	44DX3-226	44DX3	226	2017-11-06	2	8.31251	1	7	HCM	wt	HCM-wt	#N/A	1	abdomen	14	2	16.15	POS	19.04	POS	1		NEG		NEG		NEG	18.69	POS	1.15728		44DX3-226-7-3-14-2	1953	3	head-thorax	14	2	22.74	POS	21.93	POS	1		NEG		NEG
44DX3-226-7-1-14-3	1539	All data	44DX3-226	44DX3	226	2017-11-06	2	8.31251	1	7	HCM	wt	HCM-wt	#N/A	1	abdomen	14	3	17.9	POS	18.03	POS	1		NEG		NEG		NEG	17.64	POS	0.985475		44DX3-226-7-3-14-3	1954	3	head-thorax	14	3	24	POS	21.77	POS	1		NEG		NEG
44DX3-226-7-1-14-4	1540	All data	44DX3-226	44DX3	226	2017-11-06	2	8.31251	1	7	HCM	wmel	HCM-wmel	#N/A	1	abdomen	14	4	19.59	POS	18.83	POS	1		NEG		NEG	29.1	POS	18.03	POS	0.920368	0.619588	44DX3-226-7-3-14-4	1955	3	head-thorax	14	4	22.9	POS	21.82	POS	1		NEG		NEG
44DX3-226-7-1-14-5	1541	All data	44DX3-226	44DX3	226	2017-11-06	2	8.31251	1	7	HCM	wt	HCM-wt	#N/A	1	abdomen	14	5	16.92	POS	18.55	POS	1		NEG		NEG		NEG	17.91	POS	1.05851		44DX3-226-7-3-14-5	1956	3	head-thorax	14	5	23.97	POS	22.19	POS	1		NEG		NEG
44DX3-226-7-1-14-6	1542	All data	44DX3-226	44DX3	226	2017-11-06	2	8.31251	1	7	HCM	wt	HCM-wt	#N/A	1	abdomen	14	6	18.37	POS	18.51	POS	1		NEG		NEG		NEG	17.93	POS	0.976048		44DX3-226-7-3-14-6	1957	3	head-thorax	14	6	25.65	POS	22.28	POS	1		NEG		NEG
44DX3-226-7-1-14-7	1543	All data	44DX3-226	44DX3	226	2017-11-06	2	8.31251	1	7	HCM	wt	HCM-wt	#N/A	1	abdomen	14	7	18.8	POS	18.56	POS	1		NEG		NEG		NEG	18.04	POS	0.959574		44DX3-226-7-3-14-7	1958	3	head-thorax	14	7	22.88	POS	22.19	POS	1		NEG		NEG
44DX3-226-7-1-14-8	1544	All data	44DX3-226	44DX3	226	2017-11-06	2	8.31251	1	7	HCM	wt	HCM-wt	#N/A	1	abdomen	14	8	18.5	POS	18.68	POS	1		NEG		NEG		NEG	18.11	POS	0.978919		44DX3-226-7-3-14-8	1959	3	head-thorax	14	8	24.3	POS	22.13	POS	1		NEG		NEG
44DX3-226-7-1-14-9	1545	All data	44DX3-226	44DX3	226	2017-11-06	2	8.31251	1	7	HCM	wt	HCM-wt	#N/A	1	abdomen	14	9	17.54	POS	18.53	POS	1		NEG		NEG		NEG	17.74	POS	1.0114		44DX3-226-7-3-14-9	1960	3	head-thorax	14	9	22.6	POS	21.73	POS	1		NEG		NEG
44DX3-226-7-1-14-10	1546	All data	44DX3-226	44DX3	226	2017-11-06	2	8.31251	1	7	HCM	wt	HCM-wt	#N/A	1	abdomen	14	10	16.51	POS	18.63	POS	1		NEG		NEG		NEG	18.1	POS	1.09631		44DX3-226-7-3-14-10	1961	3	head-thorax	14	10	23.69	POS	22.46	POS	1		NEG		NEG
44DX3-226-7-1-14-11	1547	All data	44DX3-226	44DX3	226	2017-11-06	2	8.31251	1	7	HCM	wt	HCM-wt	#N/A	1	abdomen	14	11	19.61	POS	18.54	POS	1		NEG		NEG		NEG	17.97	POS	0.916369		44DX3-226-7-3-14-11	1962	3	head-thorax	14	11	22.95	POS	21.56	POS	1		NEG		NEG
44DX3-226-7-1-14-12	1548	All data	44DX3-226	44DX3	226	2017-11-06	2	8.31251	1	7	HCM	wt	HCM-wt	#N/A	1	abdomen	14	12	18.8	POS	18.53	POS	1		NEG		NEG		NEG	17.92	POS	0.953191		44DX3-226-7-3-14-12	1963	3	head-thorax	14	12	26.63	POS	22.08	POS	1		NEG		NEG
44DX3-226-7-1-14-13	1549	All data	44DX3-226	44DX3	226	2017-11-06	2	8.31251	1	7	HCM	wt	HCM-wt	#N/A	1	abdomen	14	13	17.43	POS	18.89	POS	1		NEG		NEG		NEG	18.1	POS	1.03844		44DX3-226-7-3-14-13	1964	3	head-thorax	14	13	21.53	POS	21.72	POS	1		NEG		NEG
44DX3-226-7-1-14-14	1550	All data	44DX3-226	44DX3	226	2017-11-06	2	8.31251	1	7	HCM	wt	HCM-wt	#N/A	1	abdomen	14	14	16.66	POS	18.68	POS	1		NEG		NEG		NEG	17.93	POS	1.07623		44DX3-226-7-3-14-14	1965	3	head-thorax	14	14	24.69	POS	21.96	POS	1		NEG		NEG
44DX3-226-7-1-14-15	1551	All data	44DX3-226	44DX3	226	2017-11-06	2	8.31251	1	7	HCM	wt	HCM-wt	#N/A	1	abdomen	14	15	17.95	POS	18.22	POS	1		NEG		NEG		NEG	17.69	POS	0.985515		44DX3-226-7-3-14-15	1966	3	head-thorax	14	15	24.93	POS	21.78	POS	1		NEG		NEG
44DX3-226-15-1-14-1	1552	All data	44DX3-226	44DX3	226	2017-11-06	2	8.31251	1	15	HCM	wmel	HCM-wmel	#N/A	1	abdomen	14	1	19.29	POS	19.1	POS	1		NEG		NEG	16.25	POS	18.25	POS	0.946086	1.12308	44DX3-226-15-3-14-1	1967	3	head-thorax	14	1	27.97	POS	22.28	POS	1		NEG		NEG	16.58
44DX3-226-15-1-14-2	1553	All data	44DX3-226	44DX3	226	2017-11-06	2	8.31251	1	15	HCM	wmel	HCM-wmel	#N/A	1	abdomen	14	2	19.33	POS	18.51	POS	1		NEG		NEG	16.56	POS	17.8	POS	0.920848	1.07488	44DX3-226-15-3-14-2	1968	3	head-thorax	14	2	25.33	POS	22.26	POS	1		NEG		NEG	23.33
44DX3-226-15-1-14-3	1554	All data	44DX3-226	44DX3	226	2017-11-06	2	8.31251	1	15	HCM	wmel	HCM-wmel	#N/A	1	abdomen	14	3	23.13	POS	18.6	POS	1		NEG		NEG	16.58	POS	17.91	POS	0.774319	1.08022	44DX3-226-15-3-14-3	1969	3	head-thorax	14	3		NEG	21.92	POS	0		NEG		NEG	22.92
44DX3-226-15-1-14-4	1555	All data	44DX3-226	44DX3	226	2017-11-06	2	8.31251	1	15	HCM	wmel	HCM-wmel	#N/A	1	abdomen	14	4	17.9	POS	18.97	POS	1		NEG		NEG	16.95	POS	18.22	POS	1.01788	1.07493	44DX3-226-15-3-14-4	1970	3	head-thorax	14	4	27.57	POS	22.17	POS	1		NEG		NEG	23.49
44DX3-226-15-1-14-5	1556	All data	44DX3-226	44DX3	226	2017-11-06	2	8.31251	1	15	HCM	wmel	HCM-wmel	#N/A	1	abdomen	14	5	18.43	POS	18.46	POS	1		NEG		NEG	17.06	POS	17.93	POS	0.97287	1.051	44DX3-226-15-3-14-5	1971	3	head-thorax	14	5	27.24	POS	22.14	POS	1		NEG		NEG	24.4
44DX3-226-15-1-14-6	1557	All data	44DX3-226	44DX3	226	2017-11-06	2	8.31251	1	15	HCM	wmel	HCM-wmel	#N/A	1	abdomen	14	6	12.85	POS	18.54	POS	1		NEG		NEG	16.49	POS	17.93	POS	1.39533	1.08733	44DX3-226-15-3-14-6	1972	3	head-thorax	14	6	24.87	POS	22.18	POS	1		NEG		NEG	24.38
44DX3-226-15-1-14-7	1558	All data	44DX3-226	44DX3	226	2017-11-06	2	8.31251	1	15	HCM	wmel	HCM-wmel	#N/A	1	abdomen	14	7	20.85	POS	19	POS	1		NEG		NEG	17.15	POS	18.15	POS	0.870504	1.05831	44DX3-226-15-3-14-7	1973	3	head-thorax	14	7	26.86	POS	22.22	POS	1		NEG		NEG	23.93
44DX3-226-15-1-14-8	1559	All data	44DX3-226	44DX3	226	2017-11-06	2	8.31251	1	15	HCM	wmel	HCM-wmel	#N/A	1	abdomen	14	8	18.4	POS	18.68	POS	1		NEG		NEG	16.76	POS	17.6	POS	0.956522	1.05012	44DX3-226-15-3-14-8	1974	3	head-thorax	14	8	25.91	POS	22.44	POS	1		NEG		NEG	24.96
44DX3-226-15-1-14-9	1560	All data	44DX3-226	44DX3	226	2017-11-06	2	8.31251	1	15	HCM	wmel	HCM-wmel	#N/A	1	abdomen	14	9	18.68	POS	18.21	POS	1		NEG		NEG	16.51	POS	17.93	POS	0.95985	1.08601	44DX3-226-15-3-14-9	1975	3	head-thorax	14	9	26.88	POS	22.22	POS	1		NEG		NEG	21.74
44DX3-226-15-1-14-10	1561	All data	44DX3-226	44DX3	226	2017-11-06	2	8.31251	1	15	HCM	wmel	HCM-wmel	#N/A	1	abdomen	14	10	18.33	POS	18.84	POS	1		NEG		NEG	17.43	POS	18.33	POS	1	1.05164	44DX3-226-15-3-14-10	1976	3	head-thorax	14	10	26.7	POS	22.22	POS	1		NEG		NEG	22.9
44DX3-226-15-1-14-11	1562	All data	44DX3-226	44DX3	226	2017-11-06	2	8.31251	1	15	HCM	wmel	HCM-wmel	#N/A	1	abdomen	14	11	18.81	POS	19.23	POS	1		NEG		NEG	16.56	POS	18.67	POS	0.992557	1.12742	44DX3-226-15-3-14-11	1977	3	head-thorax	14	11	25.95	POS	22.67	POS	1		NEG		NEG	22.93
44DX3-226-15-1-14-12	1563	All data	44DX3-226	44DX3	226	2017-11-06	2	8.31251	1	15	HCM	wmel	HCM-wmel	#N/A	1	abdomen	14	12	23.23	POS	18.45	POS	1		NEG		NEG	15.45	POS	17.86	POS	0.768833	1.15599	44DX3-226-15-3-14-12	1978	3	head-thorax	14	12		NEG	22.22	POS	0		NEG		NEG	23.64
44DX3-226-15-1-14-13	1564	All data	44DX3-226	44DX3	226	2017-11-06	2	8.31251	1	15	HCM	wmel	HCM-wmel	#N/A	1	abdomen	14	13	19.74	POS	19.18	POS	1		NEG		NEG	17.02	POS	18.31	POS	0.927558	1.07579	44DX3-226-15-3-14-13	1979	3	head-thorax	14	13	28.15	POS	22.22	POS	1		NEG		NEG	23.47
44DX3-226-15-1-14-14	1565	All data	44DX3-226	44DX3	226	2017-11-06	2	8.31251	1	15	HCM	wmel	HCM-wmel	#N/A	1	abdomen	14	14	23.77	POS	19.06	POS	1		NEG		NEG	15.91	POS	18.17	POS	0.764409	1.14205	44DX3-226-15-3-14-14	1980	3	head-thorax	14	14	31.6	POS	22.49	POS	1		NEG		NEG	28.01
44DX3-226-15-1-14-15	1566	All data	44DX3-226	44DX3	226	2017-11-06	2	8.31251	1	15	HCM	wmel	HCM-wmel	#N/A	1	abdomen	14	15	20.66	POS	18.73	POS	1		NEG		NEG	16.6	POS	17.76	POS	0.859632	1.06988	44DX3-226-15-3-14-15	1981	3	head-thorax	14	15	31.09	POS	21.72	POS	1		NEG		NEG	23.91
44DX3-226-21-1-14-1	1567	All data	44DX3-226	44DX3	226	2017-11-06	2	8.31251	1	21	Cairns	wt	Cairns-wt	#N/A	1	abdomen	14	1	18.97	POS	19.23	POS	1		NEG		NEG		NEG	18.53	POS	0.976805		44DX3-226-21-3-14-1	1982	3	head-thorax	14	1	21.83	POS	22.04	POS	1		NEG		NEG
44DX3-226-21-1-14-2	1568	All data	44DX3-226	44DX3	226	2017-11-06	2	8.31251	1	21	Cairns	wt	Cairns-wt	#N/A	1	abdomen	14	2	19.5	POS	19.14	POS	1		NEG		NEG		NEG	18.54	POS	0.950769		44DX3-226-21-3-14-2	1983	3	head-thorax	14	2	26.57	POS	22.33	POS	1		NEG		NEG
44DX3-226-21-1-14-3	1569	All data	44DX3-226	44DX3	226	2017-11-06	2	8.31251	1	21	Cairns	wmel	Cairns-wmel	#N/A	1	abdomen	14	3	19.54	POS	19.57	POS	1		NEG		NEG	28.18	POS	19.27	POS	0.986182	0.683818	44DX3-226-21-3-14-3	1984	3	head-thorax	14	3	22.58	POS	22.03	POS	1		NEG		NEG
44DX3-226-21-1-14-4	1570	All data	44DX3-226	44DX3	226	2017-11-06	2	8.31251	1	21	Cairns	wt	Cairns-wt	#N/A	1	abdomen	14	4	18.36	POS	18.94	POS	1		NEG		NEG		NEG	18.71	POS	1.01906		44DX3-226-21-3-14-4	1985	3	head-thorax	14	4	23.47	POS	22.18	POS	1		NEG		NEG
44DX3-226-21-1-14-5	1571	All data	44DX3-226	44DX3	226	2017-11-06	2	8.31251	1	21	Cairns	wmel	Cairns-wmel	#N/A	1	abdomen	14	5	19.1	POS	19.58	POS	1		NEG		NEG	28.86	POS	19.13	POS	1.00157	0.662855	44DX3-226-21-3-14-5	1986	3	head-thorax	14	5	24.8	POS	22.22	POS	1		NEG		NEG
44DX3-226-21-1-14-6	1572	All data	44DX3-226	44DX3	226	2017-11-06	2	8.31251	1	21	Cairns	wmel	Cairns-wmel	#N/A	1	abdomen	14	6	18.26	POS	19.14	POS	1		NEG		NEG	28.55	POS	18.47	POS	1.0115	0.646935	44DX3-226-21-3-14-6	1987	3	head-thorax	14	6	22.87	POS	22.3	POS	1		NEG		NEG
44DX3-226-21-1-14-7	1573	All data	44DX3-226	44DX3	226	2017-11-06	2	8.31251	1	21	Cairns	wt	Cairns-wt	#N/A	1	abdomen	14	7	17.28	POS	18.94	POS	1		NEG		NEG		NEG	18.28	POS	1.05787		44DX3-226-21-3-14-7	1988	3	head-thorax	14	7	23.61	POS	22.29	POS	1		NEG		NEG
44DX3-226-21-1-14-8	1574	All data	44DX3-226	44DX3	226	2017-11-06	2	8.31251	1	21	Cairns	wt	Cairns-wt	#N/A	1	abdomen	14	8	16.78	POS	18.89	POS	1		NEG		NEG		NEG	18.54	POS	1.10489		44DX3-226-21-3-14-8	1989	3	head-thorax	14	8	26.62	POS	22.64	POS	1		NEG		NEG
44DX3-226-21-1-14-9	1575	All data	44DX3-226	44DX3	226	2017-11-06	2	8.31251	1	21	Cairns	wt	Cairns-wt	#N/A	1	abdomen	14	9	17.49	POS	18.87	POS	1		NEG		NEG		NEG	18.11	POS	1.03545		44DX3-226-21-3-14-9	1990	3	head-thorax	14	9	22.76	POS	22.09	POS	1		NEG		NEG
44DX3-226-21-1-14-10	1576	All data	44DX3-226	44DX3	226	2017-11-06	2	8.31251	1	21	Cairns	wt	Cairns-wt	#N/A	1	abdomen	14	10	16.72	POS	18.76	POS	1		NEG		NEG		NEG	18.51	POS	1.10706		44DX3-226-21-3-14-10	1991	3	head-thorax	14	10	23.14	POS	21.82	POS	1		NEG		NEG
44DX3-226-21-1-14-11	1577	All data	44DX3-226	44DX3	226	2017-11-06	2	8.31251	1	21	Cairns	wt	Cairns-wt	#N/A	1	abdomen	14	11	18.04	POS	19.31	POS	1		NEG		NEG		NEG	18.33	POS	1.01608		44DX3-226-21-3-14-11	1992	3	head-thorax	14	11	22.98	POS	22.43	POS	1		NEG		NEG
44DX3-226-21-1-14-12	1578	All data	44DX3-226	44DX3	226	2017-11-06	2	8.31251	1	21	Cairns	wt	Cairns-wt	#N/A	1	abdomen	14	12	17.93	POS	19.34	POS	1		NEG		NEG		NEG	18.83	POS	1.0502		44DX3-226-21-3-14-12	1993	3	head-thorax	14	12	22.87	POS	22.35	POS	1		NEG		NEG
44DX3-226-21-1-14-13	1579	All data	44DX3-226	44DX3	226	2017-11-06	2	8.31251	1	21	Cairns	wt	Cairns-wt	#N/A	1	abdomen	14	13	17.98	POS	18.56	POS	1		NEG		NEG		NEG	18.42	POS	1.02447		44DX3-226-21-3-14-13	1994	3	head-thorax	14	13	24.36	POS	22.68	POS	1		NEG		NEG
44DX3-226-21-1-14-14	1580	All data	44DX3-226	44DX3	226	2017-11-06	2	8.31251	1	21	Cairns	wt	Cairns-wt	#N/A	1	abdomen	14	14	17.64	POS	18.33	POS	1		NEG		NEG		NEG	17.95	POS	1.01757		44DX3-226-21-3-14-14	1995	3	head-thorax	14	14	22.5	POS	22.53	POS	1		NEG		NEG
44DX3-226-21-1-14-15	1581	All data	44DX3-226	44DX3	226	2017-11-06	2	8.31251	1	21	Cairns	wt	Cairns-wt	#N/A	1	abdomen	14	15	17.43	POS	18.56	POS	1		NEG		NEG		NEG	17.68	POS	1.01434		44DX3-226-21-3-14-15	1996	3	head-thorax	14	15	22.5	POS	21.77	POS	1		NEG		NEG
44DX3-226-22-1-14-1	1582	All data	44DX3-226	44DX3	226	2017-11-06	2	8.31251	1	22	Cairns	wmel	Cairns-wmel	#N/A	1	abdomen	14	1	20.81	POS	18.99	POS	1		NEG		NEG	16.67	POS	18.13	POS	0.871216	1.08758	44DX3-226-22-3-14-1	1997	3	head-thorax	14	1	26.47	POS	22.5	POS	1		NEG		NEG	19.43
44DX3-226-22-1-14-2	1583	All data	44DX3-226	44DX3	226	2017-11-06	2	8.31251	1	22	Cairns	wmel	Cairns-wmel	#N/A	1	abdomen	14	2	23.37	POS	19.5	POS	1		NEG		NEG	16.9	POS	18.51	POS	0.792041	1.09527	44DX3-226-22-3-14-2	1998	3	head-thorax	14	2	25.24	POS	22.29	POS	1		NEG		NEG	20.27
44DX3-226-22-1-14-3	1584	All data	44DX3-226	44DX3	226	2017-11-06	2	8.31251	1	22	Cairns	wmel	Cairns-wmel	#N/A	1	abdomen	14	3	23.23	POS	18.98	POS	1		NEG		NEG	16.7	POS	18.29	POS	0.787344	1.09521	44DX3-226-22-3-14-3	1999	3	head-thorax	14	3		NEG	22.74	POS	0		NEG		NEG	20.51
44DX3-226-22-1-14-4	1585	All data	44DX3-226	44DX3	226	2017-11-06	2	8.31251	1	22	Cairns	wmel	Cairns-wmel	#N/A	1	abdomen	14	4	20.75	POS	19.1	POS	1		NEG		NEG	16.98	POS	18.55	POS	0.893976	1.09246	44DX3-226-22-3-14-4	2000	3	head-thorax	14	4	23.19	POS	22.2	POS	1		NEG		NEG	19.54
44DX3-226-22-1-14-5	1586	All data	44DX3-226	44DX3	226	2017-11-06	2	8.31251	1	22	Cairns	wmel	Cairns-wmel	#N/A	1	abdomen	14	5	19.81	POS	18.97	POS	1		NEG		NEG	16.36	POS	18.29	POS	0.923271	1.11797	44DX3-226-22-3-14-5	2001	3	head-thorax	14	5	26.36	POS	22.8	POS	1		NEG		NEG	20.72
44DX3-226-22-1-14-6	1587	All data	44DX3-226	44DX3	226	2017-11-06	2	8.31251	1	22	Cairns	wmel	Cairns-wmel	#N/A	1	abdomen	14	6	26.37	POS	18.55	POS	1		NEG		NEG	15.65	POS	18.3	POS	0.69397	1.16933	44DX3-226-22-3-14-6	2002	3	head-thorax	14	6		NEG	22.51	POS	0		NEG		NEG	19.63
44DX3-226-22-1-14-7	1588	All data	44DX3-226	44DX3	226	2017-11-06	2	8.31251	1	22	Cairns	wmel	Cairns-wmel	#N/A	1	abdomen	14	7	21.74	POS	18.74	POS	1		NEG		NEG	17.63	POS	18.68	POS	0.859246	1.05956	44DX3-226-22-3-14-7	2003	3	head-thorax	14	7	23.51	POS	22.54	POS	1		NEG		NEG	23.19
44DX3-226-22-1-14-8	1589	All data	44DX3-226	44DX3	226	2017-11-06	2	8.31251	1	22	Cairns	wmel	Cairns-wmel	#N/A	1	abdomen	14	8	20.93	POS	18.83	POS	1		NEG		NEG	17.52	POS	18.73	POS	0.894888	1.06906	44DX3-226-22-3-14-8	2004	3	head-thorax	14	8	27.67	POS	22.73	POS	1		NEG		NEG	21.76
44DX3-226-22-1-14-9	1590	All data	44DX3-226	44DX3	226	2017-11-06	2	8.31251	1	22	Cairns	wmel	Cairns-wmel	#N/A	1	abdomen	14	9	23.72	POS	19.31	POS	1		NEG		NEG	17.13	POS	18.8	POS	0.79258	1.09749	44DX3-226-22-3-14-9	2005	3	head-thorax	14	9		NEG	23.02	POS	0		NEG		NEG	21.81
44DX3-226-22-1-14-10	1591	All data	44DX3-226	44DX3	226	2017-11-06	2	8.31251	1	22	Cairns	wmel	Cairns-wmel	#N/A	1	abdomen	14	10	21.82	POS	18.43	POS	1		NEG		NEG	17	POS	18.49	POS	0.847388	1.08765	44DX3-226-22-3-14-10	2006	3	head-thorax	14	10	27.45	POS	22.8	POS	1		NEG		NEG	22.61
44DX3-226-22-1-14-11	1592	All data	44DX3-226	44DX3	226	2017-11-06	2	8.31251	1	22	Cairns	wmel	Cairns-wmel	#N/A	1	abdomen	14	11	23.88	POS	20.55	POS	1		NEG		NEG	17.29	POS	20.33	POS	0.85134	1.17582	44DX3-226-22-3-14-11	2007	3	head-thorax	14	11		NEG	22.85	POS	0		NEG		NEG	22.7
44DX3-226-22-1-14-12	1593	All data	44DX3-226	44DX3	226	2017-11-06	2	8.31251	1	22	Cairns	wmel	Cairns-wmel	#N/A	1	abdomen	14	12	26.31	POS	19.15	POS	1		NEG		NEG	16.59	POS	18.69	POS	0.710376	1.12658	44DX3-226-22-3-14-12	2008	3	head-thorax	14	12		NEG	22.89	POS	0		NEG		NEG	21.35
44DX3-226-22-1-14-13	1594	All data	44DX3-226	44DX3	226	2017-11-06	2	8.31251	1	22	Cairns	wmel	Cairns-wmel	#N/A	1	abdomen	14	13	22.57	POS	18.45	POS	1		NEG		NEG	17.48	POS	18.45	POS	0.817457	1.05549	44DX3-226-22-3-14-13	2009	3	head-thorax	14	13	25.81	POS	22.76	POS	1		NEG		NEG	22.05
44DX3-226-22-1-14-14	1595	All data	44DX3-226	44DX3	226	2017-11-06	2	8.31251	1	22	Cairns	wmel	Cairns-wmel	#N/A	1	abdomen	14	14	20.42	POS	19.27	POS	1		NEG		NEG	17.33	POS	19.09	POS	0.934868	1.10156	44DX3-226-22-3-14-14	2010	3	head-thorax	14	14	23.93	POS	22.21	POS	1		NEG		NEG	21.81
44DX3-226-22-1-14-15	1596	All data	44DX3-226	44DX3	226	2017-11-06	2	8.31251	1	22	Cairns	wmel	Cairns-wmel	#N/A	1	abdomen	14	15	22.95	POS	18.73	POS	1		NEG		NEG	16.31	POS	18.32	POS	0.798257	1.12324	44DX3-226-22-3-14-15	2011	3	head-thorax	14	15	26.49	POS	22.8	POS	1		NEG		NEG	21.76
44DX3-226-23-1-14-1	1597	All data	44DX3-226	44DX3	226	2017-11-06	2	8.31251	1	23	Cairns	walb	Cairns-walb	#N/A	1	abdomen	14	1	23.96	POS	19.29	POS	1	15	POS		NEG		NEG	18.69	POS	0.78005		44DX3-226-23-3-14-1	2012	3	head-thorax	14	1		NEG	22.97	POS	0	16.52	POS		NEG
44DX3-226-23-1-14-2	1598	All data	44DX3-226	44DX3	226	2017-11-06	2	8.31251	1	23	Cairns	walb	Cairns-walb	#N/A	1	abdomen	14	2	19.57	POS	18.98	POS	1	15.76	POS		NEG		NEG	18.76	POS	0.95861		44DX3-226-23-3-14-2	2013	3	head-thorax	14	2		NEG	23.01	POS	0	19.2	POS		NEG
44DX3-226-23-1-14-3	1599	All data	44DX3-226	44DX3	226	2017-11-06	2	8.31251	1	23	Cairns	walb	Cairns-walb	#N/A	1	abdomen	14	3	21.61	POS	20.66	POS	1	14.91	POS		NEG		NEG	19.9	POS	0.92087		44DX3-226-23-3-14-3	2014	3	head-thorax	14	3	33.63	POS	23.2	POS	1	18.06	POS		NEG
44DX3-226-23-1-14-4	1600	All data	44DX3-226	44DX3	226	2017-11-06	2	8.31251	1	23	Cairns	walb	Cairns-walb	#N/A	1	abdomen	14	4	18.63	POS	19.92	POS	1	15.55	POS		NEG		NEG	19.79	POS	1.06227		44DX3-226-23-3-14-4	2015	3	head-thorax	14	4	29.57	POS	23.06	POS	1	18.67	POS		NEG
44DX3-226-23-1-14-5	1601	All data	44DX3-226	44DX3	226	2017-11-06	2	8.31251	1	23	Cairns	walb	Cairns-walb	#N/A	1	abdomen	14	5	19.53	POS	19.57	POS	1	15.23	POS		NEG		NEG	18.78	POS	0.961598		44DX3-226-23-3-14-5	2016	3	head-thorax	14	5		NEG	23.02	POS	0	17.04	POS		NEG
44DX3-226-23-1-14-6	1602	All data	44DX3-226	44DX3	226	2017-11-06	2	8.31251	1	23	Cairns	walb	Cairns-walb	#N/A	1	abdomen	14	6	22.45	POS	19.54	POS	1	14.86	POS		NEG		NEG	19.13	POS	0.852116		44DX3-226-23-3-14-6	2017	3	head-thorax	14	6	27.93	POS	22.48	POS	1	17.48	POS		NEG
44DX3-226-23-1-14-7	1603	All data	44DX3-226	44DX3	226	2017-11-06	2	8.31251	1	23	Cairns	walb	Cairns-walb	#N/A	1	abdomen	14	7	20.85	POS	19.65	POS	1	14.08	POS		NEG		NEG	19.56	POS	0.938129		44DX3-226-23-3-14-7	2018	3	head-thorax	14	7		NEG	22.6	POS	0	15.28	POS		NEG
44DX3-226-23-1-14-8	1604	All data	44DX3-226	44DX3	226	2017-11-06	2	8.31251	1	23	Cairns	walb	Cairns-walb	#N/A	1	abdomen	14	8	22.77	POS	19.01	POS	1	15.17	POS		NEG		NEG	18.93	POS	0.831357		44DX3-226-23-3-14-8	2019	3	head-thorax	14	8		NEG	23.16	POS	0	17.78	POS		NEG
44DX3-226-23-1-14-9	1605	All data	44DX3-226	44DX3	226	2017-11-06	2	8.31251	1	23	Cairns	walb	Cairns-walb	#N/A	1	abdomen	14	9	20.16	POS	20.83	POS	1	15.07	POS		NEG		NEG	19.96	POS	0.990079		44DX3-226-23-3-14-9	2020	3	head-thorax	14	9		NEG	23.05	POS	0	18.17	POS		NEG
44DX3-226-23-1-14-10	1606	All data	44DX3-226	44DX3	226	2017-11-06	2	8.31251	1	23	Cairns	walb	Cairns-walb	#N/A	1	abdomen	14	10	21.23	POS	19.13	POS	1	15.05	POS		NEG		NEG	18.31	POS	0.862459		44DX3-226-23-3-14-10	2021	3	head-thorax	14	10		NEG	22.84	POS	0	16.79	POS		NEG
44DX3-226-23-1-14-11	1607	All data	44DX3-226	44DX3	226	2017-11-06	2	8.31251	1	23	Cairns	walb	Cairns-walb	#N/A	1	abdomen	14	11	18.48	POS	19.82	POS	1	14.66	POS		NEG		NEG	18.92	POS	1.02381		44DX3-226-23-3-14-11	2022	3	head-thorax	14	11		NEG	23.28	POS	0	19.33	POS		NEG
44DX3-226-23-1-14-12	1608	All data	44DX3-226	44DX3	226	2017-11-06	2	8.31251	1	23	Cairns	walb	Cairns-walb	#N/A	1	abdomen	14	12	22.08	POS	19.76	POS	1	14.64	POS		NEG		NEG	18.86	POS	0.854167		44DX3-226-23-3-14-12	2023	3	head-thorax	14	12		NEG	23.04	POS	0	17.11	POS		NEG
44DX3-226-23-1-14-13	1609	All data	44DX3-226	44DX3	226	2017-11-06	2	8.31251	1	23	Cairns	walb	Cairns-walb	#N/A	1	abdomen	14	13	20.59	POS	18.9	POS	1	15.3	POS		NEG		NEG	18.45	POS	0.896066		44DX3-226-23-3-14-13	2024	3	head-thorax	14	13	23.34	POS	22.11	POS	1	18.16	POS		NEG
44DX3-226-23-1-14-14	1610	All data	44DX3-226	44DX3	226	2017-11-06	2	8.31251	1	23	Cairns	walb	Cairns-walb	#N/A	1	abdomen	14	14	20.9	POS	18.86	POS	1	14.77	POS		NEG		NEG	18.27	POS	0.874163		44DX3-226-23-3-14-14	2025	3	head-thorax	14	14		NEG	22.96	POS	0	18.16	POS		NEG
44DX3-226-23-1-14-15	1611	All data	44DX3-226	44DX3	226	2017-11-06	2	8.31251	1	23	Cairns	walb	Cairns-walb	#N/A	1	abdomen	14	15	18.96	POS	19.15	POS	1	14.93	POS		NEG		NEG	18.64	POS	0.983122		44DX3-226-23-3-14-15	2026	3	head-thorax	14	15	28.78	POS	22.6	POS	1	16.15	POS		NEG
44DX3-226-24-1-14-1	1612	All data	44DX3-226	44DX3	226	2017-11-06	2	8.31251	1	24	Cairns	wmelcs	Cairns-wmelcs	#N/A	1	abdomen	14	1	24.59	POS	18.76	POS	1		NEG	18.92	POS	17.63	POS	17.77	POS	0.722651	1.00794	44DX3-226-24-3-14-1	2027	3	head-thorax	14	1		NEG	22.99	POS	0		NEG	22.57	POS	20.58
44DX3-226-24-1-14-2	1613	All data	44DX3-226	44DX3	226	2017-11-06	2	8.31251	1	24	Cairns	wmelcs	Cairns-wmelcs	#N/A	1	abdomen	14	2	26.28	POS	19.13	POS	1		NEG	18.5	POS	17.23	POS	18.46	POS	0.702435	1.07139	44DX3-226-24-3-14-2	2028	3	head-thorax	14	2		NEG	23.46	POS	0		NEG	21.98	POS	19.83
44DX3-226-24-1-14-3	1614	All data	44DX3-226	44DX3	226	2017-11-06	2	8.31251	1	24	Cairns	wmelcs	Cairns-wmelcs	#N/A	1	abdomen	14	3	23.3	POS	18.99	POS	1		NEG	18.49	POS	17.13	POS	18.31	POS	0.785837	1.06888	44DX3-226-24-3-14-3	2029	3	head-thorax	14	3	29.73	POS	23.27	POS	1		NEG	23.07	POS	20.38
44DX3-226-24-1-14-4	1615	All data	44DX3-226	44DX3	226	2017-11-06	2	8.31251	1	24	Cairns	wmelcs	Cairns-wmelcs	#N/A	1	abdomen	14	4	22.12	POS	18.81	POS	1		NEG	18.04	POS	16.71	POS	18.09	POS	0.817812	1.08259	44DX3-226-24-3-14-4	2030	3	head-thorax	14	4		NEG	21.87	POS	0		NEG	23.46	POS	19.88
44DX3-226-24-1-14-5	1616	All data	44DX3-226	44DX3	226	2017-11-06	2	8.31251	1	24	Cairns	wmelcs	Cairns-wmelcs	#N/A	1	abdomen	14	5	20.9	POS	18.94	POS	1		NEG	18.31	POS	16.9	POS	17.92	POS	0.857416	1.06036	44DX3-226-24-3-14-5	2031	3	head-thorax	14	5	26	POS	22.9	POS	1		NEG	21.64	POS	19.62
44DX3-226-24-1-14-6	1617	All data	44DX3-226	44DX3	226	2017-11-06	2	8.31251	1	24	Cairns	wmelcs	Cairns-wmelcs	#N/A	1	abdomen	14	6	20.52	POS	18.86	POS	1		NEG	17.99	POS	16.79	POS	18.19	POS	0.886452	1.08338	44DX3-226-24-3-14-6	2032	3	head-thorax	14	6		NEG	22.93	POS	0		NEG	22.69	POS	19.69
44DX3-226-24-1-14-7	1618	All data	44DX3-226	44DX3	226	2017-11-06	2	8.31251	1	24	Cairns	wmelcs	Cairns-wmelcs	#N/A	1	abdomen	14	7	19.85	POS	19.54	POS	1		NEG	18.04	POS	16.76	POS	18.04	POS	0.908816	1.07637	44DX3-226-24-3-14-7	2033	3	head-thorax	14	7	30.37	POS	23.28	POS	1		NEG	23.07	POS	19.82
44DX3-226-24-1-14-8	1619	All data	44DX3-226	44DX3	226	2017-11-06	2	8.31251	1	24	Cairns	wmelcs	Cairns-wmelcs	#N/A	1	abdomen	14	8	25.14	POS	18.77	POS	1		NEG	18.53	POS	17.14	POS	18.46	POS	0.734288	1.07701	44DX3-226-24-3-14-8	2034	3	head-thorax	14	8		NEG	23	POS	0		NEG	20.65	POS	19.03
44DX3-226-24-1-14-9	1620	All data	44DX3-226	44DX3	226	2017-11-06	2	8.31251	1	24	Cairns	wmelcs	Cairns-wmelcs	#N/A	1	abdomen	14	9	25.52	POS	18.71	POS	1		NEG	18.51	POS	17.08	POS	18.19	POS	0.712774	1.06499	44DX3-226-24-3-14-9	2035	3	head-thorax	14	9	36.34	NEG	23.01	POS	0		NEG	21.3	POS	19.9
44DX3-226-24-1-14-10	1621	All data	44DX3-226	44DX3	226	2017-11-06	2	8.31251	1	24	Cairns	wmelcs	Cairns-wmelcs	#N/A	1	abdomen	14	10	36.58	NEG	19.11	POS	0		NEG	18.91	POS	17.56	POS	18.75	POS		1.06777	44DX3-226-24-3-14-10	#N/A	3	head-thorax	14	10	#N/A	#N/A	#N/A	#N/A	0	#N/A	#N/A	#N/A	#N/A	#N/A
44DX3-226-24-1-14-11	1622	All data	44DX3-226	44DX3	226	2017-11-06	2	8.31251	1	24	Cairns	wmelcs	Cairns-wmelcs	#N/A	1	abdomen	14	11	19.27	POS	18.43	POS	1		NEG	19.14	POS	17.9	POS	17.78	POS	0.922678	0.993296	44DX3-226-24-3-14-11	2036	3	head-thorax	14	11	27.66	POS	23.24	POS	1		NEG	21.71	POS	20
44DX3-226-24-1-14-12	1623	All data	44DX3-226	44DX3	226	2017-11-06	2	8.31251	1	24	Cairns	wmelcs	Cairns-wmelcs	#N/A	1	abdomen	14	12	23.25	POS	20.73	POS	1		NEG	17.86	POS	16.56	POS	19.69	POS	0.846882	1.18901	44DX3-226-24-3-14-12	2037	3	head-thorax	14	12	28.91	POS	23.45	POS	1		NEG	19.75	POS	17.14
44DX3-226-24-1-14-13	1624	All data	44DX3-226	44DX3	226	2017-11-06	2	8.31251	1	24	Cairns	wmelcs	Cairns-wmelcs	#N/A	1	abdomen	14	13	23.71	POS	19.02	POS	1		NEG	18.68	POS	17.45	POS	18.2	POS	0.767609	1.04298	44DX3-226-24-3-14-13	2038	3	head-thorax	14	13		NEG	22.82	POS	0		NEG	23.4	POS	20.51
44DX3-226-24-1-14-14	1625	All data	44DX3-226	44DX3	226	2017-11-06	2	8.31251	1	24	Cairns	wmelcs	Cairns-wmelcs	#N/A	1	abdomen	14	14	21.94	POS	19.75	POS	1		NEG	18.52	POS	17.27	POS	19.29	POS	0.879216	1.11697	44DX3-226-24-3-14-14	2039	3	head-thorax	14	14	27.29	POS	23.23	POS	1		NEG	22.93	POS	18.9
44DX3-227-7-1-14-1	1626	All data	44DX3-227	44DX3	227	2017-11-07	2	6.98953	1	7	HCM	wt	HCM-wt	#N/A	1	abdomen	14	1		NEG	20.16	POS	0		NEG		NEG		NEG	18.8	POS			44DX3-227-7-3-14-1	#N/A	3	head-thorax	14	1	#N/A	#N/A	#N/A	#N/A	0	#N/A	#N/A	#N/A	#N/A	#N/A
44DX3-227-7-1-14-2	1627	All data	44DX3-227	44DX3	227	2017-11-07	2	6.98953	1	7	HCM	wt	HCM-wt	#N/A	1	abdomen	14	2	18.72	POS	18.11	POS	1		NEG		NEG		NEG	17.86	POS	0.95406		44DX3-227-7-3-14-2	2040	3	head-thorax	14	2	25.42	POS	22.46	POS	1		NEG		NEG
44DX3-227-7-1-14-3	1628	All data	44DX3-227	44DX3	227	2017-11-07	2	6.98953	1	7	HCM	wt	HCM-wt	#N/A	1	abdomen	14	3		NEG	18.15	POS	0		NEG		NEG		NEG	18.13	POS			44DX3-227-7-3-14-3	#N/A	3	head-thorax	14	3	#N/A	#N/A	#N/A	#N/A	0	#N/A	#N/A	#N/A	#N/A	#N/A
44DX3-227-7-1-14-4	1629	All data	44DX3-227	44DX3	227	2017-11-07	2	6.98953	1	7	HCM	wt	HCM-wt	#N/A	1	abdomen	14	4	19.07	POS	18.3	POS	1		NEG		NEG		NEG	18	POS	0.943891		44DX3-227-7-3-14-4	2041	3	head-thorax	14	4	25.62	POS	22.73	POS	1		NEG		NEG
44DX3-227-7-1-14-5	1630	All data	44DX3-227	44DX3	227	2017-11-07	2	6.98953	1	7	HCM	wt	HCM-wt	#N/A	1	abdomen	14	5	18.64	POS	18.18	POS	1		NEG		NEG		NEG	18.32	POS	0.982833		44DX3-227-7-3-14-5	2042	3	head-thorax	14	5	21.28	POS	21.59	POS	1		NEG		NEG
44DX3-227-7-1-14-6	1631	All data	44DX3-227	44DX3	227	2017-11-07	2	6.98953	1	7	HCM	wt	HCM-wt	#N/A	1	abdomen	14	6	18.36	POS	18.63	POS	1		NEG		NEG		NEG	18.43	POS	1.00381		44DX3-227-7-3-14-6	2043	3	head-thorax	14	6	23.8	POS	22.57	POS	1		NEG		NEG
44DX3-227-7-1-14-7	1632	All data	44DX3-227	44DX3	227	2017-11-07	2	6.98953	1	7	HCM	wt	HCM-wt	#N/A	1	abdomen	14	7	17	POS	18.29	POS	1		NEG		NEG		NEG	18.12	POS	1.06588		44DX3-227-7-3-14-7	2044	3	head-thorax	14	7	22.51	POS	22.31	POS	1		NEG		NEG
44DX3-227-7-1-14-8	1633	All data	44DX3-227	44DX3	227	2017-11-07	2	6.98953	1	7	HCM	wt	HCM-wt	#N/A	1	abdomen	14	8	19.58	POS	18.52	POS	1		NEG		NEG		NEG	18.42	POS	0.940756		44DX3-227-7-3-14-8	2045	3	head-thorax	14	8	25.34	POS	23	POS	1		NEG		NEG
44DX3-227-7-1-14-9	1634	All data	44DX3-227	44DX3	227	2017-11-07	2	6.98953	1	7	HCM	wt	HCM-wt	#N/A	1	abdomen	14	9	18.98	POS	17.82	POS	1		NEG		NEG		NEG	17.68	POS	0.931507		44DX3-227-7-3-14-9	2046	3	head-thorax	14	9	25.24	POS	22.21	POS	1		NEG		NEG
44DX3-227-7-1-14-10	1635	All data	44DX3-227	44DX3	227	2017-11-07	2	6.98953	1	7	HCM	wt	HCM-wt	#N/A	1	abdomen	14	10	19.98	POS	18.58	POS	1		NEG		NEG		NEG	18.15	POS	0.908408		44DX3-227-7-3-14-10	2047	3	head-thorax	14	10	21.44	POS	22.05	POS	1		NEG		NEG
44DX3-227-7-1-14-11	1636	All data	44DX3-227	44DX3	227	2017-11-07	2	6.98953	1	7	HCM	wt	HCM-wt	#N/A	1	abdomen	14	11	19.1	POS	19.12	POS	1		NEG		NEG		NEG	18.6	POS	0.973822		44DX3-227-7-3-14-11	2048	3	head-thorax	14	11	22.68	POS	22.52	POS	1		NEG		NEG
44DX3-227-7-1-14-12	1637	All data	44DX3-227	44DX3	227	2017-11-07	2	6.98953	1	7	HCM	wt	HCM-wt	#N/A	1	abdomen	14	12	18.73	POS	18.66	POS	1		NEG		NEG		NEG	18.06	POS	0.964229		44DX3-227-7-3-14-12	2049	3	head-thorax	14	12	24.14	POS	22.72	POS	1		NEG		NEG
44DX3-227-7-1-14-13	1638	All data	44DX3-227	44DX3	227	2017-11-07	2	6.98953	1	7	HCM	wt	HCM-wt	#N/A	1	abdomen	14	13	19.28	POS	18.97	POS	1		NEG		NEG		NEG	18.55	POS	0.962137		44DX3-227-7-3-14-13	2050	3	head-thorax	14	13	23.06	POS	22.34	POS	1		NEG		NEG
44DX3-227-7-1-14-14	1639	All data	44DX3-227	44DX3	227	2017-11-07	2	6.98953	1	7	HCM	wt	HCM-wt	#N/A	1	abdomen	14	14	17.91	POS	18.66	POS	1		NEG		NEG		NEG	17.89	POS	0.998883		44DX3-227-7-3-14-14	2051	3	head-thorax	14	14	21.2	POS	23.05	POS	1		NEG		NEG
44DX3-227-7-1-14-15	1640	All data	44DX3-227	44DX3	227	2017-11-07	2	6.98953	1	7	HCM	wt	HCM-wt	#N/A	1	abdomen	14	15	18.94	POS	19.93	POS	1		NEG		NEG		NEG	19.12	POS	1.0095		44DX3-227-7-3-14-15	2052	3	head-thorax	14	15	21.31	POS	23.02	POS	1		NEG		NEG
44DX3-227-15-1-14-1	1641	All data	44DX3-227	44DX3	227	2017-11-07	2	6.98953	1	15	HCM	wmel	HCM-wmel	#N/A	1	abdomen	14	1	19.53	POS	19.19	POS	1		NEG		NEG	16.68	POS	18.55	POS	0.949821	1.11211	44DX3-227-15-3-14-1	2053	3	head-thorax	14	1	24.71	POS	22.6	POS	1		NEG		NEG	24.99
44DX3-227-15-1-14-2	1642	All data	44DX3-227	44DX3	227	2017-11-07	2	6.98953	1	15	HCM	wmel	HCM-wmel	#N/A	1	abdomen	14	2	21.87	POS	19.62	POS	1		NEG		NEG	17.2	POS	19.25	POS	0.880201	1.11919	44DX3-227-15-3-14-2	2054	3	head-thorax	14	2	25.89	POS	22.69	POS	1		NEG		NEG	24.29
44DX3-227-15-1-14-3	1643	All data	44DX3-227	44DX3	227	2017-11-07	2	6.98953	1	15	HCM	wmel	HCM-wmel	#N/A	1	abdomen	14	3	19.99	POS	19.09	POS	1		NEG		NEG	16.96	POS	18.86	POS	0.943472	1.11203	44DX3-227-15-3-14-3	2055	3	head-thorax	14	3	24.91	POS	22.3	POS	1		NEG		NEG	22.47
44DX3-227-15-1-14-4	1644	All data	44DX3-227	44DX3	227	2017-11-07	2	6.98953	1	15	HCM	wmel	HCM-wmel	#N/A	1	abdomen	14	4	21.75	POS	18.95	POS	1		NEG		NEG	16.92	POS	18.65	POS	0.857471	1.10225	44DX3-227-15-3-14-4	2056	3	head-thorax	14	4	25.27	POS	22.9	POS	1		NEG		NEG	23.2
44DX3-227-15-1-14-5	1645	All data	44DX3-227	44DX3	227	2017-11-07	2	6.98953	1	15	HCM	wmel	HCM-wmel	#N/A	1	abdomen	14	5	21.44	POS	18.3	POS	1		NEG		NEG	17.2	POS	18.34	POS	0.85541	1.06628	44DX3-227-15-3-14-5	2057	3	head-thorax	14	5	24.12	POS	22.6	POS	1		NEG		NEG	21.91
44DX3-227-15-1-14-6	1646	All data	44DX3-227	44DX3	227	2017-11-07	2	6.98953	1	15	HCM	wmel	HCM-wmel	#N/A	1	abdomen	14	6	17.98	POS	18.33	POS	1		NEG		NEG	17	POS	18.09	POS	1.00612	1.06412	44DX3-227-15-3-14-6	2058	3	head-thorax	14	6	25.91	POS	22.7	POS	1		NEG		NEG	25.7
44DX3-227-15-1-14-7	1647	All data	44DX3-227	44DX3	227	2017-11-07	2	6.98953	1	15	HCM	wmel	HCM-wmel	#N/A	1	abdomen	14	7	24.39	POS	19.04	POS	1		NEG		NEG	16.36	POS	18.61	POS	0.763018	1.13753	44DX3-227-15-3-14-7	2059	3	head-thorax	14	7		NEG	22.82	POS	0		NEG		NEG	21.88
44DX3-227-15-1-14-8	1648	All data	44DX3-227	44DX3	227	2017-11-07	2	6.98953	1	15	HCM	wmel	HCM-wmel	#N/A	1	abdomen	14	8	21.07	POS	19.29	POS	1		NEG		NEG	16.54	POS	19.07	POS	0.905078	1.15296	44DX3-227-15-3-14-8	2060	3	head-thorax	14	8	25.28	POS	22.78	POS	1		NEG		NEG	23.72
44DX3-227-15-1-14-9	1649	All data	44DX3-227	44DX3	227	2017-11-07	2	6.98953	1	15	HCM	wmel	HCM-wmel	#N/A	1	abdomen	14	9	19.72	POS	18.54	POS	1		NEG		NEG	16.29	POS	17.75	POS	0.900101	1.08963	44DX3-227-15-3-14-9	2061	3	head-thorax	14	9	26.42	POS	22.79	POS	1		NEG		NEG	23.94
44DX3-227-15-1-14-10	1650	All data	44DX3-227	44DX3	227	2017-11-07	2	6.98953	1	15	HCM	wmel	HCM-wmel	#N/A	1	abdomen	14	10	17.38	POS	18.15	POS	1		NEG		NEG	16.71	POS	17.9	POS	1.02992	1.07121	44DX3-227-15-3-14-10	2062	3	head-thorax	14	10	25.67	POS	22.59	POS	1		NEG		NEG	24.18
44DX3-227-15-1-14-11	1651	All data	44DX3-227	44DX3	227	2017-11-07	2	6.98953	1	15	HCM	wmel	HCM-wmel	#N/A	1	abdomen	14	11	20.77	POS	18.55	POS	1		NEG		NEG	16.34	POS	18.05	POS	0.869042	1.10465	44DX3-227-15-3-14-11	2063	3	head-thorax	14	11	24.48	POS	22.31	POS	1		NEG		NEG	26.08
44DX3-227-15-1-14-12	1652	All data	44DX3-227	44DX3	227	2017-11-07	2	6.98953	1	15	HCM	wmel	HCM-wmel	#N/A	1	abdomen	14	12	18.94	POS	19.06	POS	1		NEG		NEG	17.43	POS	18.64	POS	0.984161	1.06942	44DX3-227-15-3-14-12	2064	3	head-thorax	14	12	25.97	POS	23.02	POS	1		NEG		NEG	23.84
44DX3-227-15-1-14-13	1653	All data	44DX3-227	44DX3	227	2017-11-07	2	6.98953	1	15	HCM	wmel	HCM-wmel	#N/A	1	abdomen	14	13	19.49	POS	18.59	POS	1		NEG		NEG	16.93	POS	18.45	POS	0.946639	1.08978	44DX3-227-15-3-14-13	2065	3	head-thorax	14	13	24.98	POS	22.78	POS	1		NEG		NEG	23.69
44DX3-227-15-1-14-14	1654	All data	44DX3-227	44DX3	227	2017-11-07	2	6.98953	1	15	HCM	wmel	HCM-wmel	#N/A	1	abdomen	14	14	20	POS	18.01	POS	1		NEG		NEG	16.61	POS	17.78	POS	0.889	1.07044	44DX3-227-15-3-14-14	2066	3	head-thorax	14	14	25.78	POS	22.82	POS	1		NEG		NEG	23.5
44DX3-227-15-1-14-15	1655	All data	44DX3-227	44DX3	227	2017-11-07	2	6.98953	1	15	HCM	wmel	HCM-wmel	#N/A	1	abdomen	14	15	18.05	POS	18.26	POS	1		NEG		NEG	16.44	POS	17.99	POS	0.996676	1.09428	44DX3-227-15-3-14-15	2067	3	head-thorax	14	15	24.84	POS	22.74	POS	1		NEG		NEG	22.3
44DX3-227-21-1-14-1	1656	All data	44DX3-227	44DX3	227	2017-11-07	2	6.98953	1	21	Cairns	wt	Cairns-wt	#N/A	1	abdomen	14	1	21.19	POS	18.49	POS	1		NEG		NEG		NEG	18.26	POS	0.861727		44DX3-227-21-3-14-1	2068	3	head-thorax	14	1		NEG	23.11	POS	0		NEG		NEG
44DX3-227-21-1-14-2	1657	All data	44DX3-227	44DX3	227	2017-11-07	2	6.98953	1	21	Cairns	wt	Cairns-wt	#N/A	1	abdomen	14	2	18.84	POS	18.56	POS	1		NEG		NEG		NEG	18.44	POS	0.978769		44DX3-227-21-3-14-2	2069	3	head-thorax	14	2	27.3	POS	22.95	POS	1		NEG		NEG
44DX3-227-21-1-14-3	1658	All data	44DX3-227	44DX3	227	2017-11-07	2	6.98953	1	21	Cairns	wt	Cairns-wt	#N/A	1	abdomen	14	3	18.86	POS	18.77	POS	1		NEG		NEG		NEG	18.75	POS	0.994168		44DX3-227-21-3-14-3	2070	3	head-thorax	14	3	24.98	POS	22.96	POS	1		NEG		NEG
44DX3-227-21-1-14-4	1659	All data	44DX3-227	44DX3	227	2017-11-07	2	6.98953	1	21	Cairns	wt	Cairns-wt	#N/A	1	abdomen	14	4	19.54	POS	18.33	POS	1		NEG		NEG		NEG	17.97	POS	0.919652		44DX3-227-21-3-14-4	2071	3	head-thorax	14	4	22.83	POS	22.15	POS	1		NEG		NEG
44DX3-227-21-1-14-5	1660	All data	44DX3-227	44DX3	227	2017-11-07	2	6.98953	1	21	Cairns	wt	Cairns-wt	#N/A	1	abdomen	14	5	17.91	POS	18.67	POS	1		NEG		NEG		NEG	18.43	POS	1.02903		44DX3-227-21-3-14-5	2072	3	head-thorax	14	5	20.85	POS	22.07	POS	1		NEG		NEG
44DX3-227-21-1-14-6	1661	All data	44DX3-227	44DX3	227	2017-11-07	2	6.98953	1	21	Cairns	wt	Cairns-wt	#N/A	1	abdomen	14	6	18.64	POS	18.87	POS	1		NEG		NEG		NEG	18.44	POS	0.98927		44DX3-227-21-3-14-6	2073	3	head-thorax	14	6	24.11	POS	22.9	POS	1		NEG		NEG
44DX3-227-21-1-14-7	1662	All data	44DX3-227	44DX3	227	2017-11-07	2	6.98953	1	21	Cairns	wt	Cairns-wt	#N/A	1	abdomen	14	7	21.51	POS	18.81	POS	1		NEG		NEG		NEG	18.52	POS	0.860995		44DX3-227-21-3-14-7	2074	3	head-thorax	14	7	34.06	POS	23.13	POS	1		NEG		NEG
44DX3-227-21-1-14-8	1663	All data	44DX3-227	44DX3	227	2017-11-07	2	6.98953	1	21	Cairns	wt	Cairns-wt	#N/A	1	abdomen	14	8	18	POS	19.03	POS	1		NEG		NEG		NEG	18.88	POS	1.04889		44DX3-227-21-3-14-8	2075	3	head-thorax	14	8	22.44	POS	22.59	POS	1		NEG		NEG
44DX3-227-21-1-14-9	1664	All data	44DX3-227	44DX3	227	2017-11-07	2	6.98953	1	21	Cairns	wt	Cairns-wt	#N/A	1	abdomen	14	9	18.03	POS	18.59	POS	1		NEG		NEG		NEG	18.22	POS	1.01054		44DX3-227-21-3-14-9	2076	3	head-thorax	14	9	23.53	POS	22.55	POS	1		NEG		NEG
44DX3-227-21-1-14-10	1665	All data	44DX3-227	44DX3	227	2017-11-07	2	6.98953	1	21	Cairns	wt	Cairns-wt	#N/A	1	abdomen	14	10	18.51	POS	18.7	POS	1		NEG		NEG		NEG	18.42	POS	0.995138		44DX3-227-21-3-14-10	2077	3	head-thorax	14	10	24	POS	22.67	POS	1		NEG		NEG
44DX3-227-21-1-14-11	1666	All data	44DX3-227	44DX3	227	2017-11-07	2	6.98953	1	21	Cairns	wt	Cairns-wt	#N/A	1	abdomen	14	11	21.29	POS	18.91	POS	1		NEG		NEG		NEG	18.87	POS	0.886332		44DX3-227-21-3-14-11	2078	3	head-thorax	14	11	23.99	POS	22.63	POS	1		NEG		NEG
44DX3-227-21-1-14-12	1667	All data	44DX3-227	44DX3	227	2017-11-07	2	6.98953	1	21	Cairns	wt	Cairns-wt	#N/A	1	abdomen	14	12	18.36	POS	17.67	POS	1		NEG		NEG		NEG	17.71	POS	0.964597		44DX3-227-21-3-14-12	2079	3	head-thorax	14	12	24.78	POS	22.6	POS	1		NEG		NEG
44DX3-227-21-1-14-13	1668	All data	44DX3-227	44DX3	227	2017-11-07	2	6.98953	1	21	Cairns	wt	Cairns-wt	#N/A	1	abdomen	14	13	18.26	POS	17.87	POS	1		NEG		NEG		NEG	17.56	POS	0.961665		44DX3-227-21-3-14-13	2080	3	head-thorax	14	13	27.49	POS	22.83	POS	1		NEG		NEG
44DX3-227-21-1-14-14	1669	All data	44DX3-227	44DX3	227	2017-11-07	2	6.98953	1	21	Cairns	wt	Cairns-wt	#N/A	1	abdomen	14	14	18.2	POS	18.24	POS	1		NEG		NEG		NEG	18.24	POS	1.0022		44DX3-227-21-3-14-14	2081	3	head-thorax	14	14	23.31	POS	22.68	POS	1		NEG		NEG
44DX3-227-21-1-14-15	1670	All data	44DX3-227	44DX3	227	2017-11-07	2	6.98953	1	21	Cairns	wt	Cairns-wt	#N/A	1	abdomen	14	15	17.87	POS	18.57	POS	1		NEG		NEG		NEG	18.33	POS	1.02574		44DX3-227-21-3-14-15	2082	3	head-thorax	14	15	21.69	POS	22.35	POS	1		NEG		NEG
44DX3-227-22-1-14-1	1671	All data	44DX3-227	44DX3	227	2017-11-07	2	6.98953	1	22	Cairns	wmel	Cairns-wmel	#N/A	1	abdomen	14	1	24.38	POS	18.82	POS	1		NEG		NEG	17	POS	18.2	POS	0.746514	1.07059	44DX3-227-22-3-14-1	2083	3	head-thorax	14	1	34.83	POS	22.79	POS	1		NEG		NEG	21.39
44DX3-227-22-1-14-2	1672	All data	44DX3-227	44DX3	227	2017-11-07	2	6.98953	1	22	Cairns	wmel	Cairns-wmel	#N/A	1	abdomen	14	2	22.37	POS	18.91	POS	1		NEG		NEG	16.45	POS	18.44	POS	0.824318	1.12097	44DX3-227-22-3-14-2	2084	3	head-thorax	14	2	26.36	POS	22.89	POS	1		NEG		NEG	21.76
44DX3-227-22-1-14-3	1673	All data	44DX3-227	44DX3	227	2017-11-07	2	6.98953	1	22	Cairns	wmel	Cairns-wmel	#N/A	1	abdomen	14	3	24.26	POS	19.2	POS	1		NEG		NEG	16.86	POS	18.55	POS	0.764633	1.10024	44DX3-227-22-3-14-3	2085	3	head-thorax	14	3	29.53	POS	23.14	POS	1		NEG		NEG	21.39
44DX3-227-22-1-14-4	1674	All data	44DX3-227	44DX3	227	2017-11-07	2	6.98953	1	22	Cairns	wmel	Cairns-wmel	#N/A	1	abdomen	14	4	22.86	POS	18.91	POS	1		NEG		NEG	16.96	POS	18.31	POS	0.800962	1.0796	44DX3-227-22-3-14-4	2086	3	head-thorax	14	4	26.81	POS	22.64	POS	1		NEG		NEG	20.74
44DX3-227-22-1-14-5	1675	All data	44DX3-227	44DX3	227	2017-11-07	2	6.98953	1	22	Cairns	wmel	Cairns-wmel	#N/A	1	abdomen	14	5	21.82	POS	19.85	POS	1		NEG		NEG	16.14	POS	19.45	POS	0.891384	1.20508	44DX3-227-22-3-14-5	2087	3	head-thorax	14	5	29.26	POS	20.71	POS	1		NEG		NEG	21.7
44DX3-227-22-1-14-6	1676	All data	44DX3-227	44DX3	227	2017-11-07	2	6.98953	1	22	Cairns	wmel	Cairns-wmel	#N/A	1	abdomen	14	6	23.84	POS	20.06	POS	1		NEG		NEG	17.13	POS	19.27	POS	0.808305	1.12493	44DX3-227-22-3-14-6	2088	3	head-thorax	14	6		NEG	21.33	POS	0		NEG		NEG	21.86
44DX3-227-22-1-14-7	1677	All data	44DX3-227	44DX3	227	2017-11-07	2	6.98953	1	22	Cairns	wmel	Cairns-wmel	#N/A	1	abdomen	14	7	21.97	POS	18.87	POS	1		NEG		NEG	16.93	POS	17.59	POS	0.800637	1.03898	44DX3-227-22-3-14-7	2089	3	head-thorax	14	7	27.85	POS	21.72	POS	1		NEG		NEG	23.08
44DX3-227-22-1-14-8	1678	All data	44DX3-227	44DX3	227	2017-11-07	2	6.98953	1	22	Cairns	wmel	Cairns-wmel	#N/A	1	abdomen	14	8	23.69	POS	19.09	POS	1		NEG		NEG	17.35	POS	17.89	POS	0.755171	1.03112	44DX3-227-22-3-14-8	2090	3	head-thorax	14	8	28.76	POS	21.75	POS	1		NEG		NEG	22.49
44DX3-227-22-1-14-9	1679	All data	44DX3-227	44DX3	227	2017-11-07	2	6.98953	1	22	Cairns	wmel	Cairns-wmel	#N/A	1	abdomen	14	9	23.72	POS	19.01	POS	1		NEG		NEG	17.37	POS	18.06	POS	0.761383	1.03972	44DX3-227-22-3-14-9	2091	3	head-thorax	14	9		NEG	21.89	POS	0		NEG		NEG	22.38
44DX3-227-22-1-14-10	1680	All data	44DX3-227	44DX3	227	2017-11-07	2	6.98953	1	22	Cairns	wmel	Cairns-wmel	#N/A	1	abdomen	14	10	28	POS	20.6	POS	1		NEG		NEG	18.02	POS	19.56	POS	0.698571	1.08546	44DX3-227-22-3-14-10	2092	3	head-thorax	14	10	29.37	POS	20.98	POS	1		NEG		NEG	22.39
44DX3-227-22-1-14-11	1681	All data	44DX3-227	44DX3	227	2017-11-07	2	6.98953	1	22	Cairns	wmel	Cairns-wmel	#N/A	1	abdomen	14	11	23.28	POS	19.72	POS	1		NEG		NEG	17.45	POS	18.85	POS	0.809708	1.08023	44DX3-227-22-3-14-11	2093	3	head-thorax	14	11	25.8	POS	21.68	POS	1		NEG		NEG	22.8
44DX3-227-22-1-14-12	1682	All data	44DX3-227	44DX3	227	2017-11-07	2	6.98953	1	22	Cairns	wmel	Cairns-wmel	#N/A	1	abdomen	14	12	23.24	POS	19.09	POS	1		NEG		NEG	18.26	POS	18.24	POS	0.784854	0.998905	44DX3-227-22-3-14-12	2094	3	head-thorax	14	12	27.61	POS	21.44	POS	1		NEG		NEG	23.33
44DX3-227-22-1-14-13	1683	All data	44DX3-227	44DX3	227	2017-11-07	2	6.98953	1	22	Cairns	wmel	Cairns-wmel	#N/A	1	abdomen	14	13	24.44	POS	19.49	POS	1		NEG		NEG	17.56	POS	18.68	POS	0.764321	1.06378	44DX3-227-22-3-14-13	2095	3	head-thorax	14	13		NEG	21.1	POS	0		NEG		NEG	22.4
44DX3-227-22-1-14-14	1684	All data	44DX3-227	44DX3	227	2017-11-07	2	6.98953	1	22	Cairns	wmel	Cairns-wmel	#N/A	1	abdomen	14	14	24.16	POS	18.92	POS	1		NEG		NEG	17.5	POS	18.02	POS	0.745861	1.02971	44DX3-227-22-3-14-14	2096	3	head-thorax	14	14	30.88	POS	21.51	POS	1		NEG		NEG	22.39
44DX3-227-22-1-14-15	1685	All data	44DX3-227	44DX3	227	2017-11-07	2	6.98953	1	22	Cairns	wmel	Cairns-wmel	#N/A	1	abdomen	14	15	22.36	POS	18.87	POS	1		NEG		NEG	17.65	POS	17.7	POS	0.791592	1.00283	44DX3-227-22-3-14-15	2097	3	head-thorax	14	15	28.53	POS	22.27	POS	1		NEG		NEG	23.29
44DX3-227-23-1-14-1	1686	All data	44DX3-227	44DX3	227	2017-11-07	2	6.98953	1	23	Cairns	walb	Cairns-walb	#N/A	1	abdomen	14	1	23.43	POS	19.58	POS	1	15.11	POS		NEG		NEG	18.86	POS	0.804951		44DX3-227-23-3-14-1	2098	3	head-thorax	14	1		NEG	22.87	POS	0	18.67	POS		NEG
44DX3-227-23-1-14-2	1687	All data	44DX3-227	44DX3	227	2017-11-07	2	6.98953	1	23	Cairns	walb	Cairns-walb	#N/A	1	abdomen	14	2	20.71	POS	20.04	POS	1	14.77	POS		NEG		NEG	19.23	POS	0.928537		44DX3-227-23-3-14-2	2099	3	head-thorax	14	2		NEG	21.96	POS	0	17.28	POS		NEG
44DX3-227-23-1-14-3	1688	All data	44DX3-227	44DX3	227	2017-11-07	2	6.98953	1	23	Cairns	walb	Cairns-walb	#N/A	1	abdomen	14	3	20.94	POS	19.33	POS	1	14.98	POS		NEG		NEG	18.33	POS	0.875358		44DX3-227-23-3-14-3	2100	3	head-thorax	14	3		NEG	21.41	POS	0	17.45	POS		NEG
44DX3-227-23-1-14-4	1689	All data	44DX3-227	44DX3	227	2017-11-07	2	6.98953	1	23	Cairns	walb	Cairns-walb	#N/A	1	abdomen	14	4	19.01	POS	19.78	POS	1	14.81	POS		NEG		NEG	18.57	POS	0.976854		44DX3-227-23-3-14-4	2101	3	head-thorax	14	4		NEG	21.41	POS	0	17.44	POS		NEG
44DX3-227-23-1-14-5	1690	All data	44DX3-227	44DX3	227	2017-11-07	2	6.98953	1	23	Cairns	walb	Cairns-walb	#N/A	1	abdomen	14	5	22.9	POS	19.26	POS	1	14.72	POS		NEG		NEG	18.51	POS	0.808297		44DX3-227-23-3-14-5	2102	3	head-thorax	14	5	30.63	POS	22.22	POS	1	16.94	POS		NEG
44DX3-227-23-1-14-6	1691	All data	44DX3-227	44DX3	227	2017-11-07	2	6.98953	1	23	Cairns	walb	Cairns-walb	#N/A	1	abdomen	14	6	17.72	POS	18.66	POS	1	14.41	POS		NEG		NEG	17.76	POS	1.00226		44DX3-227-23-3-14-6	2103	3	head-thorax	14	6	29.64	POS	21.13	POS	1	16.32	POS		NEG
44DX3-227-23-1-14-7	1692	All data	44DX3-227	44DX3	227	2017-11-07	2	6.98953	1	23	Cairns	walb	Cairns-walb	#N/A	1	abdomen	14	7	19.81	POS	19.5	POS	1	15.33	POS		NEG		NEG	18.3	POS	0.923776		44DX3-227-23-3-14-7	2104	3	head-thorax	14	7		NEG	21.51	POS	0	18.46	POS		NEG
44DX3-227-23-1-14-8	1693	All data	44DX3-227	44DX3	227	2017-11-07	2	6.98953	1	23	Cairns	walb	Cairns-walb	#N/A	1	abdomen	14	8	21.02	POS	19.06	POS	1	14.8	POS		NEG		NEG	18.62	POS	0.885823		44DX3-227-23-3-14-8	2105	3	head-thorax	14	8		NEG	21.7	POS	0	16.05	POS		NEG
44DX3-227-23-1-14-9	1694	All data	44DX3-227	44DX3	227	2017-11-07	2	6.98953	1	23	Cairns	walb	Cairns-walb	#N/A	1	abdomen	14	9	18.88	POS	19	POS	1	15.88	POS		NEG		NEG	18	POS	0.95339		44DX3-227-23-3-14-9	2106	3	head-thorax	14	9	26.95	POS	21.78	POS	1	18.51	POS		NEG
44DX3-227-23-1-14-10	1695	All data	44DX3-227	44DX3	227	2017-11-07	2	6.98953	1	23	Cairns	walb	Cairns-walb	#N/A	1	abdomen	14	10	21.04	POS	18.77	POS	1	14.74	POS		NEG		NEG	17.48	POS	0.830798		44DX3-227-23-3-14-10	2107	3	head-thorax	14	10		NEG	21.94	POS	0	18.91	POS		NEG
44DX3-227-23-1-14-11	1696	All data	44DX3-227	44DX3	227	2017-11-07	2	6.98953	1	23	Cairns	walb	Cairns-walb	#N/A	1	abdomen	14	11	25.87	POS	19.6	POS	1	15.09	POS		NEG		NEG	18.57	POS	0.71782		44DX3-227-23-3-14-11	2108	3	head-thorax	14	11		NEG	21.56	POS	0	18.48	POS		NEG
44DX3-227-23-1-14-12	1697	All data	44DX3-227	44DX3	227	2017-11-07	2	6.98953	1	23	Cairns	walb	Cairns-walb	#N/A	1	abdomen	14	12	18.88	POS	19.73	POS	1	14.87	POS		NEG		NEG	18.73	POS	0.992055		44DX3-227-23-3-14-12	2109	3	head-thorax	14	12	25.12	POS	21.84	POS	1	17.18	POS		NEG
44DX3-227-23-1-14-13	1698	All data	44DX3-227	44DX3	227	2017-11-07	2	6.98953	1	23	Cairns	walb	Cairns-walb	#N/A	1	abdomen	14	13	20.62	POS	19.22	POS	1	14.17	POS		NEG		NEG	18.13	POS	0.879243		44DX3-227-23-3-14-13	2110	3	head-thorax	14	13		NEG	21.95	POS	0	17.58	POS		NEG
44DX3-227-23-1-14-14	1699	All data	44DX3-227	44DX3	227	2017-11-07	2	6.98953	1	23	Cairns	walb	Cairns-walb	#N/A	1	abdomen	14	14	20.53	POS	19.2	POS	1	14.78	POS		NEG		NEG	18.63	POS	0.907453		44DX3-227-23-3-14-14	2111	3	head-thorax	14	14		NEG	21.23	POS	0	16.91	POS		NEG
44DX3-227-23-1-14-15	1700	All data	44DX3-227	44DX3	227	2017-11-07	2	6.98953	1	23	Cairns	walb	Cairns-walb	#N/A	1	abdomen	14	15	21.48	POS	19.87	POS	1	14.96	POS		NEG		NEG	18.78	POS	0.874302		44DX3-227-23-3-14-15	2112	3	head-thorax	14	15	30.18	POS	21.82	POS	1	16.19	POS		NEG
44DX3-227-24-1-14-1	1701	All data	44DX3-227	44DX3	227	2017-11-07	2	6.98953	1	24	Cairns	wmelcs	Cairns-wmelcs	#N/A	1	abdomen	14	1		NEG	19.69	POS	0		NEG	19.47	POS	18.21	POS	18.55	POS		1.01867	44DX3-227-24-3-14-1	#N/A	3	head-thorax	14	1	#N/A	#N/A	#N/A	#N/A	0	#N/A	#N/A	#N/A	#N/A	#N/A
44DX3-227-24-1-14-2	1702	All data	44DX3-227	44DX3	227	2017-11-07	2	6.98953	1	24	Cairns	wmelcs	Cairns-wmelcs	#N/A	1	abdomen	14	2	23.31	POS	19.76	POS	1		NEG	18.72	POS	17.72	POS	18.85	POS	0.808666	1.06377	44DX3-227-24-3-14-2	2113	3	head-thorax	14	2	35.58	NEG	21.48	POS	0		NEG	21.76	POS	20.31
44DX3-227-24-1-14-3	1703	All data	44DX3-227	44DX3	227	2017-11-07	2	6.98953	1	24	Cairns	wmelcs	Cairns-wmelcs	#N/A	1	abdomen	14	3	21.33	POS	19.54	POS	1		NEG	19.78	POS	18.81	POS	18.73	POS	0.878106	0.995747	44DX3-227-24-3-14-3	2114	3	head-thorax	14	3		NEG	21.89	POS	0		NEG	20.32	POS	19.34
44DX3-227-24-1-14-4	1704	All data	44DX3-227	44DX3	227	2017-11-07	2	6.98953	1	24	Cairns	wmelcs	Cairns-wmelcs	#N/A	1	abdomen	14	4	23.23	POS	21.03	POS	1		NEG	19.3	POS	18.34	POS	20.46	POS	0.880758	1.11559	44DX3-227-24-3-14-4	2115	3	head-thorax	14	4		NEG	22.87	POS	0		NEG	19.63	POS	18.39
44DX3-227-24-1-14-5	1705	All data	44DX3-227	44DX3	227	2017-11-07	2	6.98953	1	24	Cairns	wmelcs	Cairns-wmelcs	#N/A	1	abdomen	14	5	19.93	POS	19.08	POS	1		NEG	18.8	POS	17.65	POS	18.03	POS	0.904666	1.02153	44DX3-227-24-3-14-5	2116	3	head-thorax	14	5		NEG	23.95	POS	0		NEG	25.96	POS	20.12
44DX3-227-24-1-14-6	1706	All data	44DX3-227	44DX3	227	2017-11-07	2	6.98953	1	24	Cairns	wmelcs	Cairns-wmelcs	#N/A	1	abdomen	14	6	19.61	POS	18.57	POS	1		NEG	18.54	POS	17.33	POS	17.82	POS	0.90872	1.02827	44DX3-227-24-3-14-6	2117	3	head-thorax	14	6		NEG	22.35	POS	0		NEG	20.66	POS	18.81
44DX3-227-24-1-14-7	1707	All data	44DX3-227	44DX3	227	2017-11-07	2	6.98953	1	24	Cairns	wmelcs	Cairns-wmelcs	#N/A	1	abdomen	14	7	22.65	POS	19.1	POS	1		NEG	19.3	POS	18.2	POS	18.99	POS	0.838411	1.04341	44DX3-227-24-3-14-7	2118	3	head-thorax	14	7		NEG	21.65	POS	0		NEG	19.77	POS	17.81
44DX3-227-24-1-14-8	1708	All data	44DX3-227	44DX3	227	2017-11-07	2	6.98953	1	24	Cairns	wmelcs	Cairns-wmelcs	#N/A	1	abdomen	14	8	24.61	POS	19.9	POS	1		NEG	19.09	POS	18.14	POS	18.84	POS	0.765542	1.03859	44DX3-227-24-3-14-8	2119	3	head-thorax	14	8		NEG	24.55	POS	0		NEG	20.66	POS	18.81
44DX3-227-24-1-14-9	1709	All data	44DX3-227	44DX3	227	2017-11-07	2	6.98953	1	24	Cairns	wmelcs	Cairns-wmelcs	#N/A	1	abdomen	14	9	25.8	POS	21.65	POS	1		NEG	18.66	POS	17.45	POS	20.62	POS	0.799225	1.18166	44DX3-227-24-3-14-9	2120	3	head-thorax	14	9		NEG	23.4	POS	0		NEG	19.77	POS	17.81
44DX3-227-24-1-14-10	1710	All data	44DX3-227	44DX3	227	2017-11-07	2	6.98953	1	24	Cairns	wmelcs	Cairns-wmelcs	#N/A	1	abdomen	14	10	21.3	POS	19.3	POS	1		NEG	20	POS	18.99	POS	17.89	POS	0.839906	0.942075	44DX3-227-24-3-14-10	2121	3	head-thorax	14	10		NEG	21.59	POS	0		NEG	19.49	POS	18.65
44DX3-227-24-1-14-11	1711	All data	44DX3-227	44DX3	227	2017-11-07	2	6.98953	1	24	Cairns	wmelcs	Cairns-wmelcs	#N/A	1	abdomen	14	11	27.75	POS	19.53	POS	1		NEG	18.39	POS	17.07	POS	18.32	POS	0.66018	1.07323	44DX3-227-24-3-14-11	2122	3	head-thorax	14	11		NEG	21.85	POS	0		NEG	25.73	POS	19.76
44DX3-227-24-1-14-12	1712	All data	44DX3-227	44DX3	227	2017-11-07	2	6.98953	1	24	Cairns	wmelcs	Cairns-wmelcs	#N/A	1	abdomen	14	12	26.46	POS	19.96	POS	1		NEG	19.1	POS	17.99	POS	19.26	POS	0.727891	1.07059	44DX3-227-24-3-14-12	2123	3	head-thorax	14	12	29.3	POS	21.34	POS	1		NEG	24.51	POS	20.9
44DX3-227-24-1-14-13	1713	All data	44DX3-227	44DX3	227	2017-11-07	2	6.98953	1	24	Cairns	wmelcs	Cairns-wmelcs	#N/A	1	abdomen	14	13	22.46	POS	20.14	POS	1		NEG	19.15	POS	18.22	POS	19.35	POS	0.861532	1.06202	44DX3-227-24-3-14-13	2124	3	head-thorax	14	13		NEG	23.62	POS	0		NEG	19.49	POS	18.65
44DX3-227-24-1-14-14	1714	All data	44DX3-227	44DX3	227	2017-11-07	2	6.98953	1	24	Cairns	wmelcs	Cairns-wmelcs	#N/A	1	abdomen	14	14	22.75	POS	19.13	POS	1		NEG	18.99	POS	17.9	POS	18.1	POS	0.795604	1.01117	44DX3-227-24-3-14-14	2125	3	head-thorax	14	14		NEG	22.66	POS	0		NEG	21.25	POS	20.29
44DX3-227-24-1-14-15	1715	All data	44DX3-227	44DX3	227	2017-11-07	2	6.98953	1	24	Cairns	wmelcs	Cairns-wmelcs	#N/A	1	abdomen	14	15	24.04	POS	19.73	POS	1		NEG	19.27	POS	17.94	POS	18.88	POS	0.785358	1.0524	44DX3-227-24-3-14-15	2126	3	head-thorax	14	15		NEG	21.91	POS	0		NEG	21.1	POS	20.05
44DX3-228-7-1-14-1	1716	All data	44DX3-228	44DX3	228	2017-11-11	1	6.11115	1	7	HCM	wt	HCM-wt	#N/A	1	abdomen	14	1		NEG	18.56	POS	0		NEG		NEG		NEG	17.86	POS			44DX3-228-7-3-14-1	#N/A	3	head-thorax	14	1	#N/A	#N/A	#N/A	#N/A	0	#N/A	#N/A	#N/A	#N/A	#N/A
44DX3-228-7-1-14-2	1717	All data	44DX3-228	44DX3	228	2017-11-11	1	6.11115	1	7	HCM	wt	HCM-wt	#N/A	1	abdomen	14	2	28.89	POS	18.92	POS	1		NEG		NEG		NEG	18.24	POS	0.63136		44DX3-228-7-3-14-2	2127	3	head-thorax	14	2		NEG	21.25	POS	0		NEG		NEG
44DX3-228-7-1-14-3	1718	All data	44DX3-228	44DX3	228	2017-11-11	1	6.11115	1	7	HCM	wt	HCM-wt	#N/A	1	abdomen	14	3		NEG	19.58	POS	0		NEG		NEG		NEG	18.16	POS			44DX3-228-7-3-14-3	#N/A	3	head-thorax	14	3	#N/A	#N/A	#N/A	#N/A	0	#N/A	#N/A	#N/A	#N/A	#N/A
44DX3-228-7-1-14-4	1719	All data	44DX3-228	44DX3	228	2017-11-11	1	6.11115	1	7	HCM	wt	HCM-wt	#N/A	1	abdomen	14	4	18.96	POS	19.01	POS	1		NEG		NEG		NEG	18.15	POS	0.957278		44DX3-228-7-3-14-4	2128	3	head-thorax	14	4	29.13	POS	21.04	POS	1		NEG		NEG
44DX3-228-7-1-14-5	1720	All data	44DX3-228	44DX3	228	2017-11-11	1	6.11115	1	7	HCM	wt	HCM-wt	#N/A	1	abdomen	14	5		NEG	18.53	POS	0		NEG		NEG		NEG	17.56	POS			44DX3-228-7-3-14-5	#N/A	3	head-thorax	14	5	#N/A	#N/A	#N/A	#N/A	0	#N/A	#N/A	#N/A	#N/A	#N/A
44DX3-228-7-1-14-6	1721	All data	44DX3-228	44DX3	228	2017-11-11	1	6.11115	1	7	HCM	wt	HCM-wt	#N/A	1	abdomen	14	6	19.45	POS	18.31	POS	1		NEG		NEG		NEG	17.62	POS	0.905913		44DX3-228-7-3-14-6	2129	3	head-thorax	14	6		NEG	22.19	POS	0		NEG		NEG
44DX3-228-7-1-14-7	1722	All data	44DX3-228	44DX3	228	2017-11-11	1	6.11115	1	7	HCM	wt	HCM-wt	#N/A	1	abdomen	14	7		NEG	18.99	POS	0		NEG		NEG		NEG	17.92	POS			44DX3-228-7-3-14-7	#N/A	3	head-thorax	14	7	#N/A	#N/A	#N/A	#N/A	0	#N/A	#N/A	#N/A	#N/A	#N/A
44DX3-228-7-1-14-8	1723	All data	44DX3-228	44DX3	228	2017-11-11	1	6.11115	1	7	HCM	wt	HCM-wt	#N/A	1	abdomen	14	8	19.87	POS	18.85	POS	1		NEG		NEG		NEG	18.59	POS	0.935581		44DX3-228-7-3-14-8	2130	3	head-thorax	14	8	28.88	POS	20.76	POS	1		NEG		NEG
44DX3-228-7-1-14-9	1724	All data	44DX3-228	44DX3	228	2017-11-11	1	6.11115	1	7	HCM	wt	HCM-wt	#N/A	1	abdomen	14	9	19.45	POS	18.79	POS	1		NEG		NEG		NEG	18.19	POS	0.935219		44DX3-228-7-3-14-9	2131	3	head-thorax	14	9		NEG	21.25	POS	0		NEG		NEG
44DX3-228-7-1-14-10	1725	All data	44DX3-228	44DX3	228	2017-11-11	1	6.11115	1	7	HCM	wt	HCM-wt	#N/A	1	abdomen	14	10		NEG	18.99	POS	0		NEG		NEG		NEG	18.51	POS			44DX3-228-7-3-14-10	#N/A	3	head-thorax	14	10	#N/A	#N/A	#N/A	#N/A	0	#N/A	#N/A	#N/A	#N/A	#N/A
44DX3-228-7-1-14-11	1726	All data	44DX3-228	44DX3	228	2017-11-11	1	6.11115	1	7	HCM	wt	HCM-wt	#N/A	1	abdomen	14	11		NEG	18.5	POS	0		NEG		NEG		NEG	17.63	POS			44DX3-228-7-3-14-11	#N/A	3	head-thorax	14	11	#N/A	#N/A	#N/A	#N/A	0	#N/A	#N/A	#N/A	#N/A	#N/A
44DX3-228-7-1-14-12	1727	All data	44DX3-228	44DX3	228	2017-11-11	1	6.11115	1	7	HCM	wt	HCM-wt	#N/A	1	abdomen	14	12		NEG	19.04	POS	0		NEG		NEG		NEG	18.94	POS			44DX3-228-7-3-14-12	#N/A	3	head-thorax	14	12	#N/A	#N/A	#N/A	#N/A	0	#N/A	#N/A	#N/A	#N/A	#N/A
44DX3-228-7-1-14-13	1728	All data	44DX3-228	44DX3	228	2017-11-11	1	6.11115	1	7	HCM	wt	HCM-wt	#N/A	1	abdomen	14	13	20.88	POS	19	POS	1		NEG		NEG		NEG	18.26	POS	0.874521		44DX3-228-7-3-14-13	2132	3	head-thorax	14	13	29.61	POS	21.59	POS	1		NEG		NEG
44DX3-228-7-1-14-14	1729	All data	44DX3-228	44DX3	228	2017-11-11	1	6.11115	1	7	HCM	wt	HCM-wt	#N/A	1	abdomen	14	14		NEG	18.76	POS	0		NEG		NEG		NEG	18.09	POS			44DX3-228-7-3-14-14	#N/A	3	head-thorax	14	14	#N/A	#N/A	#N/A	#N/A	0	#N/A	#N/A	#N/A	#N/A	#N/A
44DX3-228-7-1-14-15	1730	All data	44DX3-228	44DX3	228	2017-11-11	1	6.11115	1	7	HCM	wt	HCM-wt	#N/A	1	abdomen	14	15	21.29	POS	18.67	POS	1		NEG		NEG		NEG	18.02	POS	0.846407		44DX3-228-7-3-14-15	2133	3	head-thorax	14	15	31.05	POS	21.32	POS	1		NEG		NEG
44DX3-228-15-1-14-1	1731	All data	44DX3-228	44DX3	228	2017-11-11	1	6.11115	1	15	HCM	wmel	HCM-wmel	#N/A	1	abdomen	14	1	17.67	POS	18.62	POS	1		NEG		NEG	16.5	POS	17.71	POS	1.00226	1.07333	44DX3-228-15-3-14-1	2134	3	head-thorax	14	1	25.73	POS	20.91	POS	1		NEG		NEG	23.23
44DX3-228-15-1-14-2	1732	All data	44DX3-228	44DX3	228	2017-11-11	1	6.11115	1	15	HCM	wmel	HCM-wmel	#N/A	1	abdomen	14	2	26.39	POS	18.76	POS	1		NEG		NEG	16.84	POS	17.91	POS	0.678666	1.06354	44DX3-228-15-3-14-2	2135	3	head-thorax	14	2		NEG	21.81	POS	0		NEG		NEG	23.61
44DX3-228-15-1-14-3	1733	All data	44DX3-228	44DX3	228	2017-11-11	1	6.11115	1	15	HCM	wmel	HCM-wmel	#N/A	1	abdomen	14	3	24.51	POS	18.44	POS	1		NEG		NEG	16.26	POS	17.59	POS	0.717666	1.0818	44DX3-228-15-3-14-3	2136	3	head-thorax	14	3		NEG	21.53	POS	0		NEG		NEG	24.15
44DX3-228-15-1-14-4	1734	All data	44DX3-228	44DX3	228	2017-11-11	1	6.11115	1	15	HCM	wmel	HCM-wmel	#N/A	1	abdomen	14	4	19.42	POS	18.66	POS	1		NEG		NEG	16.54	POS	17.97	POS	0.925335	1.08646	44DX3-228-15-3-14-4	2137	3	head-thorax	14	4	26.53	POS	21.61	POS	1		NEG		NEG	22.88
44DX3-228-15-1-14-5	1735	All data	44DX3-228	44DX3	228	2017-11-11	1	6.11115	1	15	HCM	wmel	HCM-wmel	#N/A	1	abdomen	14	5		NEG	18.9	POS	0		NEG		NEG	15.8	POS	17.88	POS		1.13165	44DX3-228-15-3-14-5	#N/A	3	head-thorax	14	5	#N/A	#N/A	#N/A	#N/A	0	#N/A	#N/A	#N/A	#N/A	#N/A
44DX3-228-15-1-14-6	1736	All data	44DX3-228	44DX3	228	2017-11-11	1	6.11115	1	15	HCM	wmel	HCM-wmel	#N/A	1	abdomen	14	6	22.23	POS	18.78	POS	1		NEG		NEG	16.48	POS	18.03	POS	0.811066	1.09405	44DX3-228-15-3-14-6	2138	3	head-thorax	14	6	28.89	POS	21.55	POS	1		NEG		NEG	24.75
44DX3-228-15-1-14-7	1737	All data	44DX3-228	44DX3	228	2017-11-11	1	6.11115	1	15	HCM	wmel	HCM-wmel	#N/A	1	abdomen	14	7	34.53	POS	18.96	POS	1		NEG		NEG	15.65	POS	18.18	POS	0.526499	1.16166	44DX3-228-15-3-14-7	2139	3	head-thorax	14	7		NEG	21.62	POS	0		NEG		NEG	22.74
44DX3-228-15-1-14-8	1738	All data	44DX3-228	44DX3	228	2017-11-11	1	6.11115	1	15	HCM	wmel	HCM-wmel	#N/A	1	abdomen	14	8	29.63	POS	18.27	POS	1		NEG		NEG	17.04	POS	17.83	POS	0.601755	1.04636	44DX3-228-15-3-14-8	2140	3	head-thorax	14	8		NEG	21.47	POS	0		NEG		NEG	23.23
44DX3-228-15-1-14-9	1739	All data	44DX3-228	44DX3	228	2017-11-11	1	6.11115	1	15	HCM	wmel	HCM-wmel	#N/A	1	abdomen	14	9	25.55	POS	18.56	POS	1		NEG		NEG	15.97	POS	17.69	POS	0.692368	1.1077	44DX3-228-15-3-14-9	2141	3	head-thorax	14	9		NEG	19.98	POS	0		NEG		NEG	22.76
44DX3-228-15-1-14-10	1740	All data	44DX3-228	44DX3	228	2017-11-11	1	6.11115	1	15	HCM	wmel	HCM-wmel	#N/A	1	abdomen	14	10		NEG	19.58	POS	0		NEG		NEG	16.42	POS	18.54	POS		1.12911	44DX3-228-15-3-14-10	#N/A	3	head-thorax	14	10	#N/A	#N/A	#N/A	#N/A	0	#N/A	#N/A	#N/A	#N/A	#N/A
44DX3-228-15-1-14-11	1741	All data	44DX3-228	44DX3	228	2017-11-11	1	6.11115	1	15	HCM	wmel	HCM-wmel	#N/A	1	abdomen	14	11	22.51	POS	18.78	POS	1		NEG		NEG	16.55	POS	17.84	POS	0.792537	1.07795	44DX3-228-15-3-14-11	2142	3	head-thorax	14	11	26.24	POS	21.21	POS	1		NEG		NEG	23.5
44DX3-228-15-1-14-12	1742	All data	44DX3-228	44DX3	228	2017-11-11	1	6.11115	1	15	HCM	wmel	HCM-wmel	#N/A	1	abdomen	14	12	20.72	POS	18.18	POS	1		NEG		NEG	16.3	POS	17.6	POS	0.849421	1.07975	44DX3-228-15-3-14-12	2143	3	head-thorax	14	12	28.56	POS	21.25	POS	1		NEG		NEG	22.38
44DX3-228-15-1-14-13	1743	All data	44DX3-228	44DX3	228	2017-11-11	1	6.11115	1	15	HCM	wmel	HCM-wmel	#N/A	1	abdomen	14	13	24.41	POS	19.23	POS	1		NEG		NEG	16.29	POS	18.47	POS	0.756657	1.13382	44DX3-228-15-3-14-13	2144	3	head-thorax	14	13	30.92	POS	21.27	POS	1		NEG		NEG	24.19
44DX3-228-15-1-14-14	1744	All data	44DX3-228	44DX3	228	2017-11-11	1	6.11115	1	15	HCM	wmel	HCM-wmel	#N/A	1	abdomen	14	14		NEG	19.13	POS	0		NEG		NEG	16.3	POS	18.19	POS		1.11595	44DX3-228-15-3-14-14	#N/A	3	head-thorax	14	14	#N/A	#N/A	#N/A	#N/A	0	#N/A	#N/A	#N/A	#N/A	#N/A
44DX3-228-15-1-14-15	1745	All data	44DX3-228	44DX3	228	2017-11-11	1	6.11115	1	15	HCM	wmel	HCM-wmel	#N/A	1	abdomen	14	15	22.43	POS	19.66	POS	1		NEG		NEG	16.82	POS	18.87	POS	0.841284	1.12188	44DX3-228-15-3-14-15	2145	3	head-thorax	14	15	25.77	POS	21.35	POS	1		NEG		NEG	22.83
44DX3-228-21-1-14-1	1746	All data	44DX3-228	44DX3	228	2017-11-11	1	6.11115	1	21	Cairns	wt	Cairns-wt	#N/A	1	abdomen	14	1	20.9	POS	18.9	POS	1		NEG		NEG		NEG	18.03	POS	0.862679		44DX3-228-21-3-14-1	2146	3	head-thorax	14	1		NEG	18.79	POS	0		NEG		NEG
44DX3-228-21-1-14-2	1747	All data	44DX3-228	44DX3	228	2017-11-11	1	6.11115	1	21	Cairns	wt	Cairns-wt	#N/A	1	abdomen	14	2		NEG	19.25	POS	0		NEG		NEG		NEG	18.59	POS			44DX3-228-21-3-14-2	#N/A	3	head-thorax	14	2	#N/A	#N/A	#N/A	#N/A	0	#N/A	#N/A	#N/A	#N/A	#N/A
44DX3-228-21-1-14-3	1748	All data	44DX3-228	44DX3	228	2017-11-11	1	6.11115	1	21	Cairns	wt	Cairns-wt	#N/A	1	abdomen	14	3		NEG	18.67	POS	0		NEG		NEG		NEG	17.95	POS			44DX3-228-21-3-14-3	#N/A	3	head-thorax	14	3	#N/A	#N/A	#N/A	#N/A	0	#N/A	#N/A	#N/A	#N/A	#N/A
44DX3-228-21-1-14-4	1749	All data	44DX3-228	44DX3	228	2017-11-11	1	6.11115	1	21	Cairns	wt	Cairns-wt	#N/A	1	abdomen	14	4		NEG	19.75	POS	0		NEG		NEG		NEG	19.13	POS			44DX3-228-21-3-14-4	#N/A	3	head-thorax	14	4	#N/A	#N/A	#N/A	#N/A	0	#N/A	#N/A	#N/A	#N/A	#N/A
44DX3-228-21-1-14-5	1750	All data	44DX3-228	44DX3	228	2017-11-11	1	6.11115	1	21	Cairns	wt	Cairns-wt	#N/A	1	abdomen	14	5	18.55	POS	18.83	POS	1		NEG		NEG		NEG	18.02	POS	0.971429		44DX3-228-21-3-14-5	2147	3	head-thorax	14	5	24.03	POS	20.95	POS	1		NEG		NEG
44DX3-228-21-1-14-6	1751	All data	44DX3-228	44DX3	228	2017-11-11	1	6.11115	1	21	Cairns	wt	Cairns-wt	#N/A	1	abdomen	14	6	22.42	POS	19.62	POS	1		NEG		NEG		NEG	18.44	POS	0.82248		44DX3-228-21-3-14-6	2148	3	head-thorax	14	6		NEG	20.84	POS	0		NEG		NEG
44DX3-228-21-1-14-7	1752	All data	44DX3-228	44DX3	228	2017-11-11	1	6.11115	1	21	Cairns	wt	Cairns-wt	#N/A	1	abdomen	14	7		NEG	18.26	POS	0		NEG		NEG		NEG	17.35	POS			44DX3-228-21-3-14-7	#N/A	3	head-thorax	14	7	#N/A	#N/A	#N/A	#N/A	0	#N/A	#N/A	#N/A	#N/A	#N/A
44DX3-228-21-1-14-8	1753	All data	44DX3-228	44DX3	228	2017-11-11	1	6.11115	1	21	Cairns	wt	Cairns-wt	#N/A	1	abdomen	14	8		NEG	18.79	POS	0		NEG		NEG		NEG	18.16	POS			44DX3-228-21-3-14-8	#N/A	3	head-thorax	14	8	#N/A	#N/A	#N/A	#N/A	0	#N/A	#N/A	#N/A	#N/A	#N/A
44DX3-228-21-1-14-9	1754	All data	44DX3-228	44DX3	228	2017-11-11	1	6.11115	1	21	Cairns	wt	Cairns-wt	#N/A	1	abdomen	14	9	17.65	POS	18.24	POS	1		NEG		NEG		NEG	17.95	POS	1.017		44DX3-228-21-3-14-9	2149	3	head-thorax	14	9	25.67	POS	21.09	POS	1		NEG		NEG
44DX3-228-21-1-14-10	1755	All data	44DX3-228	44DX3	228	2017-11-11	1	6.11115	1	21	Cairns	wt	Cairns-wt	#N/A	1	abdomen	14	10	35.18	NEG	18.54	POS	0		NEG		NEG		NEG	17.74	POS			44DX3-228-21-3-14-10	#N/A	3	head-thorax	14	10	#N/A	#N/A	#N/A	#N/A	0	#N/A	#N/A	#N/A	#N/A	#N/A
44DX3-228-21-1-14-11	1756	All data	44DX3-228	44DX3	228	2017-11-11	1	6.11115	1	21	Cairns	wt	Cairns-wt	#N/A	1	abdomen	14	11	18.87	POS	18.69	POS	1		NEG		NEG		NEG	17.97	POS	0.952305		44DX3-228-21-3-14-11	2150	3	head-thorax	14	11	24.71	POS	21.45	POS	1		NEG		NEG
44DX3-228-21-1-14-12	1757	All data	44DX3-228	44DX3	228	2017-11-11	1	6.11115	1	21	Cairns	wt	Cairns-wt	#N/A	1	abdomen	14	12	19.59	POS	18.56	POS	1		NEG		NEG		NEG	17.73	POS	0.905054		44DX3-228-21-3-14-12	2151	3	head-thorax	14	12	25.94	POS	21.83	POS	1		NEG		NEG
44DX3-228-21-1-14-13	1758	All data	44DX3-228	44DX3	228	2017-11-11	1	6.11115	1	21	Cairns	wt	Cairns-wt	#N/A	1	abdomen	14	13	35.13	NEG	18.04	POS	0		NEG		NEG		NEG	17.34	POS			44DX3-228-21-3-14-13	#N/A	3	head-thorax	14	13	#N/A	#N/A	#N/A	#N/A	0	#N/A	#N/A	#N/A	#N/A	#N/A
44DX3-228-21-1-14-14	1759	All data	44DX3-228	44DX3	228	2017-11-11	1	6.11115	1	21	Cairns	wt	Cairns-wt	#N/A	1	abdomen	14	14	21.74	POS	18.57	POS	1		NEG		NEG		NEG	17.79	POS	0.818307		44DX3-228-21-3-14-14	2152	3	head-thorax	14	14		NEG	21.42	POS	0		NEG		NEG
44DX3-228-21-1-14-15	1760	All data	44DX3-228	44DX3	228	2017-11-11	1	6.11115	1	21	Cairns	wt	Cairns-wt	#N/A	1	abdomen	14	15		NEG	19.23	POS	0		NEG		NEG		NEG	18.05	POS			44DX3-228-21-3-14-15	#N/A	3	head-thorax	14	15	#N/A	#N/A	#N/A	#N/A	0	#N/A	#N/A	#N/A	#N/A	#N/A
44DX3-228-22-1-14-1	1761	All data	44DX3-228	44DX3	228	2017-11-11	1	6.11115	1	22	Cairns	wmel	Cairns-wmel	#N/A	1	abdomen	14	1		NEG	18.91	POS	0		NEG		NEG	16.48	POS	18.18	POS		1.10316	44DX3-228-22-3-14-1	#N/A	3	head-thorax	14	1	#N/A	#N/A	#N/A	#N/A	0	#N/A	#N/A	#N/A	#N/A	#N/A
44DX3-228-22-1-14-2	1762	All data	44DX3-228	44DX3	228	2017-11-11	1	6.11115	1	22	Cairns	wmel	Cairns-wmel	#N/A	1	abdomen	14	2	23.61	POS	18.88	POS	1		NEG		NEG	16.48	POS	18.19	POS	0.770436	1.10376	44DX3-228-22-3-14-2	2153	3	head-thorax	14	2		NEG	21.18	POS	0		NEG		NEG	20.83
44DX3-228-22-1-14-3	2545	All data	44DX3-228	44DX3	228	2017-11-11	1	6.11115	1	22	Cairns	wmel	Cairns-wmel	#N/A	1	abdomen	14	3		NEG	19.59	POS	0		NEG		NEG	17.76	POS	19.25	POS		1.0839	44DX3-228-22-3-14-3	#N/A	3	head-thorax	14	3	#N/A	#N/A	#N/A	#N/A	0	#N/A	#N/A	#N/A	#N/A	#N/A
44DX3-228-22-1-14-4	2546	All data	44DX3-228	44DX3	228	2017-11-11	1	6.11115	1	22	Cairns	wmel	Cairns-wmel	#N/A	1	abdomen	14	4	30.63	POS	18.98	POS	1		NEG		NEG	16.89	POS	18.34	POS	0.598759	1.08585	44DX3-228-22-3-14-4	3161	3	head-thorax	14	4		NEG	22.51	POS	0		NEG		NEG	21.78
44DX3-228-22-1-14-5	2547	All data	44DX3-228	44DX3	228	2017-11-11	1	6.11115	1	22	Cairns	wmel	Cairns-wmel	#N/A	1	abdomen	14	5		NEG	19.59	POS	0		NEG		NEG	18.29	POS	19.45	POS		1.06342	44DX3-228-22-3-14-5	#N/A	3	head-thorax	14	5	#N/A	#N/A	#N/A	#N/A	0	#N/A	#N/A	#N/A	#N/A	#N/A
44DX3-228-22-1-14-6	2548	All data	44DX3-228	44DX3	228	2017-11-11	1	6.11115	1	22	Cairns	wmel	Cairns-wmel	#N/A	1	abdomen	14	6	32.89	POS	19.25	POS	1		NEG		NEG	17.78	POS	18.58	POS	0.564913	1.04499	44DX3-228-22-3-14-6	3162	3	head-thorax	14	6		NEG	22.15	POS	0		NEG		NEG	21.16
44DX3-228-22-1-14-7	2549	All data	44DX3-228	44DX3	228	2017-11-11	1	6.11115	1	22	Cairns	wmel	Cairns-wmel	#N/A	1	abdomen	14	7	23.68	POS	19.47	POS	1		NEG		NEG	17.98	POS	18.82	POS	0.794764	1.04672	44DX3-228-22-3-14-7	3163	3	head-thorax	14	7	24.21	POS	22.09	POS	1		NEG		NEG	21.78
44DX3-228-22-1-14-8	2550	All data	44DX3-228	44DX3	228	2017-11-11	1	6.11115	1	22	Cairns	wmel	Cairns-wmel	#N/A	1	abdomen	14	8	29.18	POS	19.51	POS	1		NEG		NEG	17.5	POS	18.88	POS	0.647019	1.07886	44DX3-228-22-3-14-8	3164	3	head-thorax	14	8		NEG	22.26	POS	0		NEG		NEG	21.73
44DX3-228-22-1-14-9	2551	All data	44DX3-228	44DX3	228	2017-11-11	1	6.11115	1	22	Cairns	wmel	Cairns-wmel	#N/A	1	abdomen	14	9	30.56	POS	19.33	POS	1		NEG		NEG	18.04	POS	18.74	POS	0.61322	1.0388	44DX3-228-22-3-14-9	3165	3	head-thorax	14	9		NEG	22.31	POS	0		NEG		NEG	22.5
44DX3-228-22-1-14-10	2552	All data	44DX3-228	44DX3	228	2017-11-11	1	6.11115	1	22	Cairns	wmel	Cairns-wmel	#N/A	1	abdomen	14	10		NEG	19.02	POS	0		NEG		NEG	16.92	POS	18.51	POS		1.09397	44DX3-228-22-3-14-10	#N/A	3	head-thorax	14	10	#N/A	#N/A	#N/A	#N/A	0	#N/A	#N/A	#N/A	#N/A	#N/A
44DX3-228-22-1-14-11	2553	All data	44DX3-228	44DX3	228	2017-11-11	1	6.11115	1	22	Cairns	wmel	Cairns-wmel	#N/A	1	abdomen	14	11	30.91	POS	20.16	POS	1		NEG		NEG	18.79	POS	19.19	POS	0.620835	1.02129	44DX3-228-22-3-14-11	3166	3	head-thorax	14	11		NEG	22.68	POS	0		NEG		NEG	20.68
44DX3-228-22-1-14-12	2554	All data	44DX3-228	44DX3	228	2017-11-11	1	6.11115	1	22	Cairns	wmel	Cairns-wmel	#N/A	1	abdomen	14	12	30.42	POS	19.26	POS	1		NEG		NEG	18.09	POS	18.79	POS	0.617686	1.0387	44DX3-228-22-3-14-12	3167	3	head-thorax	14	12		NEG	22.6	POS	0		NEG		NEG	21.43
44DX3-228-22-1-14-13	2555	All data	44DX3-228	44DX3	228	2017-11-11	1	6.11115	1	22	Cairns	wmel	Cairns-wmel	#N/A	1	abdomen	14	13		NEG	19.69	POS	0		NEG		NEG	17.67	POS	18.87	POS		1.06791	44DX3-228-22-3-14-13	#N/A	3	head-thorax	14	13	#N/A	#N/A	#N/A	#N/A	0	#N/A	#N/A	#N/A	#N/A	#N/A
44DX3-228-22-1-14-14	2556	All data	44DX3-228	44DX3	228	2017-11-11	1	6.11115	1	22	Cairns	wmel	Cairns-wmel	#N/A	1	abdomen	14	14		NEG	19.89	POS	0		NEG		NEG	18.53	POS	19.23	POS		1.03778	44DX3-228-22-3-14-14	#N/A	3	head-thorax	14	14	#N/A	#N/A	#N/A	#N/A	0	#N/A	#N/A	#N/A	#N/A	#N/A
44DX3-228-22-1-14-15	2557	All data	44DX3-228	44DX3	228	2017-11-11	1	6.11115	1	22	Cairns	wmel	Cairns-wmel	#N/A	1	abdomen	14	15	32.7	POS	19.72	POS	1		NEG		NEG	17.22	POS	18.57	POS	0.56789	1.0784	44DX3-228-22-3-14-15	3168	3	head-thorax	14	15		NEG	22.73	POS	0		NEG		NEG	21.81
44DX3-228-23-1-14-1	2558	All data	44DX3-228	44DX3	228	2017-11-11	1	6.11115	1	23	Cairns	walb	Cairns-walb	#N/A	1	abdomen	14	1		NEG	20	POS	0	15.69	POS		NEG		NEG	18.86	POS			44DX3-228-23-3-14-1	#N/A	3	head-thorax	14	1	#N/A	#N/A	#N/A	#N/A	0	#N/A	#N/A	#N/A	#N/A	#N/A
44DX3-228-23-1-14-2	2559	All data	44DX3-228	44DX3	228	2017-11-11	1	6.11115	1	23	Cairns	walb	Cairns-walb	#N/A	1	abdomen	14	2		NEG	20.23	POS	0	14.59	POS		NEG		NEG	19.33	POS			44DX3-228-23-3-14-2	#N/A	3	head-thorax	14	2	#N/A	#N/A	#N/A	#N/A	0	#N/A	#N/A	#N/A	#N/A	#N/A
44DX3-228-23-1-14-3	2560	All data	44DX3-228	44DX3	228	2017-11-11	1	6.11115	1	23	Cairns	walb	Cairns-walb	#N/A	1	abdomen	14	3		NEG	20.17	POS	0	14.99	POS		NEG		NEG	19.42	POS			44DX3-228-23-3-14-3	#N/A	3	head-thorax	14	3	#N/A	#N/A	#N/A	#N/A	0	#N/A	#N/A	#N/A	#N/A	#N/A
44DX3-228-23-1-14-4	2561	All data	44DX3-228	44DX3	228	2017-11-11	1	6.11115	1	23	Cairns	walb	Cairns-walb	#N/A	1	abdomen	14	4		NEG	19.62	POS	0	15.21	POS		NEG		NEG	19.06	POS			44DX3-228-23-3-14-4	#N/A	3	head-thorax	14	4	#N/A	#N/A	#N/A	#N/A	0	#N/A	#N/A	#N/A	#N/A	#N/A
44DX3-228-23-1-14-5	2562	All data	44DX3-228	44DX3	228	2017-11-11	1	6.11115	1	23	Cairns	walb	Cairns-walb	#N/A	1	abdomen	14	5		NEG	19.48	POS	0	14.9	POS		NEG		NEG	18.82	POS			44DX3-228-23-3-14-5	#N/A	3	head-thorax	14	5	#N/A	#N/A	#N/A	#N/A	0	#N/A	#N/A	#N/A	#N/A	#N/A
44DX3-228-23-1-14-6	2563	All data	44DX3-228	44DX3	228	2017-11-11	1	6.11115	1	23	Cairns	walb	Cairns-walb	#N/A	1	abdomen	14	6	28.62	POS	20.08	POS	1	14.82	POS		NEG		NEG	19.05	POS	0.665618		44DX3-228-23-3-14-6	3169	3	head-thorax	14	6		NEG	22.43	POS	0	16.72	POS		NEG
44DX3-228-23-1-14-7	2564	All data	44DX3-228	44DX3	228	2017-11-11	1	6.11115	1	23	Cairns	walb	Cairns-walb	#N/A	1	abdomen	14	7	30.66	POS	19.02	POS	1	16.64	POS		NEG		NEG	18.46	POS	0.602087		44DX3-228-23-3-14-7	3170	3	head-thorax	14	7		NEG	22.43	POS	0	17.46	POS		NEG
44DX3-228-23-1-14-8	2565	All data	44DX3-228	44DX3	228	2017-11-11	1	6.11115	1	23	Cairns	walb	Cairns-walb	#N/A	1	abdomen	14	8	30.55	POS	20.9	POS	1	14.38	POS		NEG		NEG	20.44	POS	0.669067		44DX3-228-23-3-14-8	3171	3	head-thorax	14	8		NEG	22.64	POS	0	13.55	POS		NEG
44DX3-228-23-1-14-9	2566	All data	44DX3-228	44DX3	228	2017-11-11	1	6.11115	1	23	Cairns	walb	Cairns-walb	#N/A	1	abdomen	14	9	25.37	POS	19.78	POS	1	15.13	POS		NEG		NEG	18.75	POS	0.739062		44DX3-228-23-3-14-9	3172	3	head-thorax	14	9	28.18	POS	22.58	POS	1	15.26	POS		NEG
44DX3-228-23-1-14-10	2567	All data	44DX3-228	44DX3	228	2017-11-11	1	6.11115	1	23	Cairns	walb	Cairns-walb	#N/A	1	abdomen	14	10	30.86	POS	19.35	POS	1	14.77	POS		NEG		NEG	18.7	POS	0.605962		44DX3-228-23-3-14-10	3173	3	head-thorax	14	10		NEG	22.96	POS	0	15.7	POS		NEG
44DX3-228-23-1-14-11	2568	All data	44DX3-228	44DX3	228	2017-11-11	1	6.11115	1	23	Cairns	walb	Cairns-walb	#N/A	1	abdomen	14	11		NEG	19.51	POS	0	15.31	POS		NEG		NEG	18.43	POS			44DX3-228-23-3-14-11	#N/A	3	head-thorax	14	11	#N/A	#N/A	#N/A	#N/A	0	#N/A	#N/A	#N/A	#N/A	#N/A
44DX3-228-23-1-14-12	2569	All data	44DX3-228	44DX3	228	2017-11-11	1	6.11115	1	23	Cairns	walb	Cairns-walb	#N/A	1	abdomen	14	12	26.7	POS	19.14	POS	1	15.18	POS		NEG		NEG	19.24	POS	0.720599		44DX3-228-23-3-14-12	3174	3	head-thorax	14	12		NEG	22.21	POS	0	14.59	POS		NEG
44DX3-228-23-1-14-13	2570	All data	44DX3-228	44DX3	228	2017-11-11	1	6.11115	1	23	Cairns	walb	Cairns-walb	#N/A	1	abdomen	14	13	26.87	POS	19.81	POS	1	15.7	POS		NEG		NEG	19.34	POS	0.719762		44DX3-228-23-3-14-13	3175	3	head-thorax	14	13		NEG	22.68	POS	0	15.86	POS		NEG
44DX3-228-23-1-14-14	2571	All data	44DX3-228	44DX3	228	2017-11-11	1	6.11115	1	23	Cairns	walb	Cairns-walb	#N/A	1	abdomen	14	14	33.06	POS	20.18	POS	1	14.38	POS		NEG		NEG	19.42	POS	0.587417		44DX3-228-23-3-14-14	3176	3	head-thorax	14	14		NEG	22.59	POS	0	14.3	POS		NEG
44DX3-228-23-1-14-15	2572	All data	44DX3-228	44DX3	228	2017-11-11	1	6.11115	1	23	Cairns	walb	Cairns-walb	#N/A	1	abdomen	14	15		NEG	19.66	POS	0	16.6	POS		NEG		NEG	19.18	POS			44DX3-228-23-3-14-15	#N/A	3	head-thorax	14	15	#N/A	#N/A	#N/A	#N/A	0	#N/A	#N/A	#N/A	#N/A	#N/A
44DX3-228-24-1-14-1	2573	All data	44DX3-228	44DX3	228	2017-11-11	1	6.11115	1	24	Cairns	wmelcs	Cairns-wmelcs	#N/A	1	abdomen	14	1		NEG	19.85	POS	0		NEG	17.73	POS	17.73	POS	18.83	POS		1.06204	44DX3-228-24-3-14-1	#N/A	3	head-thorax	14	1	#N/A	#N/A	#N/A	#N/A	0	#N/A	#N/A	#N/A	#N/A	#N/A
44DX3-228-24-1-14-2	2574	All data	44DX3-228	44DX3	228	2017-11-11	1	6.11115	1	24	Cairns	wmelcs	Cairns-wmelcs	#N/A	1	abdomen	14	2		NEG	19.26	POS	0		NEG	17.22	POS	17.26	POS	17.87	POS		1.03534	44DX3-228-24-3-14-2	#N/A	3	head-thorax	14	2	#N/A	#N/A	#N/A	#N/A	0	#N/A	#N/A	#N/A	#N/A	#N/A
44DX3-228-24-1-14-3	2575	All data	44DX3-228	44DX3	228	2017-11-11	1	6.11115	1	24	Cairns	wmelcs	Cairns-wmelcs	#N/A	1	abdomen	14	3	29.53	POS	18.86	POS	1		NEG	17.88	POS	17.84	POS	17.88	POS	0.605486	1.00224	44DX3-228-24-3-14-3	3177	3	head-thorax	14	3		NEG	22.73	POS	0		NEG	20.44	POS	20.15
44DX3-228-24-1-14-4	2576	All data	44DX3-228	44DX3	228	2017-11-11	1	6.11115	1	24	Cairns	wmelcs	Cairns-wmelcs	#N/A	1	abdomen	14	4	25.13	POS	19.54	POS	1		NEG	17.62	POS	17.65	POS	18.21	POS	0.724632	1.03173	44DX3-228-24-3-14-4	3178	3	head-thorax	14	4	30.33	POS	22.52	POS	1		NEG	19.93	POS	19.74
44DX3-228-24-1-14-5	2577	All data	44DX3-228	44DX3	228	2017-11-11	1	6.11115	1	24	Cairns	wmelcs	Cairns-wmelcs	#N/A	1	abdomen	14	5		NEG	18.25	POS	0		NEG	17.59	POS	17.59	POS	18.15	POS		1.03184	44DX3-228-24-3-14-5	#N/A	3	head-thorax	14	5	#N/A	#N/A	#N/A	#N/A	0	#N/A	#N/A	#N/A	#N/A	#N/A
44DX3-228-24-1-14-6	2578	All data	44DX3-228	44DX3	228	2017-11-11	1	6.11115	1	24	Cairns	wmelcs	Cairns-wmelcs	#N/A	1	abdomen	14	6		NEG	19.23	POS	0		NEG	16.65	POS	16.61	POS	17.77	POS		1.06984	44DX3-228-24-3-14-6	#N/A	3	head-thorax	14	6	#N/A	#N/A	#N/A	#N/A	0	#N/A	#N/A	#N/A	#N/A	#N/A
44DX3-228-24-1-14-7	2579	All data	44DX3-228	44DX3	228	2017-11-11	1	6.11115	1	24	Cairns	wmelcs	Cairns-wmelcs	#N/A	1	abdomen	14	7	29.71	POS	18.77	POS	1		NEG	17.5	POS	17.65	POS	17.89	POS	0.602154	1.0136	44DX3-228-24-3-14-7	3179	3	head-thorax	14	7		NEG	22.19	POS	0		NEG	20.43	POS	19.68
44DX3-228-24-1-14-8	2580	All data	44DX3-228	44DX3	228	2017-11-11	1	6.11115	1	24	Cairns	wmelcs	Cairns-wmelcs	#N/A	1	abdomen	14	8		NEG	19.89	POS	0		NEG	18.78	POS	18.93	POS	19.15	POS		1.01162	44DX3-228-24-3-14-8	#N/A	3	head-thorax	14	8	#N/A	#N/A	#N/A	#N/A	0	#N/A	#N/A	#N/A	#N/A	#N/A
44DX3-228-24-1-14-9	2581	All data	44DX3-228	44DX3	228	2017-11-11	1	6.11115	1	24	Cairns	wmelcs	Cairns-wmelcs	#N/A	1	abdomen	14	9		NEG	19.46	POS	0		NEG	17.77	POS	17.77	POS	18	POS		1.01294	44DX3-228-24-3-14-9	#N/A	3	head-thorax	14	9	#N/A	#N/A	#N/A	#N/A	0	#N/A	#N/A	#N/A	#N/A	#N/A
44DX3-228-24-1-14-10	2582	All data	44DX3-228	44DX3	228	2017-11-11	1	6.11115	1	24	Cairns	wmelcs	Cairns-wmelcs	#N/A	1	abdomen	14	10	32.51	POS	20.11	POS	1		NEG	18.04	POS	17.94	POS	19.06	POS	0.586281	1.06243	44DX3-228-24-3-14-10	3180	3	head-thorax	14	10		NEG	22.57	POS	0		NEG	19.36	POS	19.22
44DX3-228-24-1-14-11	2583	All data	44DX3-228	44DX3	228	2017-11-11	1	6.11115	1	24	Cairns	wmelcs	Cairns-wmelcs	#N/A	1	abdomen	14	11	32.92	POS	19.23	POS	1		NEG	17.85	POS	17.86	POS	18.22	POS	0.553463	1.02016	44DX3-228-24-3-14-11	3181	3	head-thorax	14	11		NEG	22.49	POS	0		NEG	20.72	POS	20.31
44DX3-228-24-1-14-12	2584	All data	44DX3-228	44DX3	228	2017-11-11	1	6.11115	1	24	Cairns	wmelcs	Cairns-wmelcs	#N/A	1	abdomen	14	12	27.11	POS	18.18	POS	1		NEG	17.23	POS	17.09	POS	17.16	POS	0.632977	1.0041	44DX3-228-24-3-14-12	3182	3	head-thorax	14	12	25.51	POS	21.71	POS	1		NEG	21.04	POS	20.61
44DX3-228-24-1-14-13	2585	All data	44DX3-228	44DX3	228	2017-11-11	1	6.11115	1	24	Cairns	wmelcs	Cairns-wmelcs	#N/A	1	abdomen	14	13	31.37	POS	18.85	POS	1		NEG	17.65	POS	17.49	POS	17.89	POS	0.57029	1.02287	44DX3-228-24-3-14-13	3183	3	head-thorax	14	13		NEG	21.8	POS	0		NEG	19.94	POS	19.99
44DX3-228-24-1-14-14	2586	All data	44DX3-228	44DX3	228	2017-11-11	1	6.11115	1	24	Cairns	wmelcs	Cairns-wmelcs	#N/A	1	abdomen	14	14		NEG	18.91	POS	0		NEG	17.35	POS	17.32	POS	18.29	POS		1.056	44DX3-228-24-3-14-14	#N/A	3	head-thorax	14	14	#N/A	#N/A	#N/A	#N/A	0	#N/A	#N/A	#N/A	#N/A	#N/A
44DX3-228-24-1-14-15	2587	All data	44DX3-228	44DX3	228	2017-11-11	1	6.11115	1	24	Cairns	wmelcs	Cairns-wmelcs	#N/A	1	abdomen	14	15		NEG	20.02	POS	0		NEG	17.57	POS	17.41	POS	19.22	POS		1.10396	44DX3-228-24-3-14-15	#N/A	3	head-thorax	14	15	#N/A	#N/A	#N/A	#N/A	0	#N/A	#N/A	#N/A	#N/A	#N/A
44DX3-229-7-1-14-1	2588	All data	44DX3-229	44DX3	229	2017-11-14	3	6.55284	1	7	HCM	wt	HCM-wt	#N/A	1	abdomen	14	1	20.56	POS	18.46	POS	1		NEG		NEG		NEG	18.29	POS	0.889591		44DX3-229-7-3-14-1	3184	3	head-thorax	14	1	24.41	POS	21.99	POS	1		NEG		NEG
44DX3-229-7-1-14-2	2589	All data	44DX3-229	44DX3	229	2017-11-14	3	6.55284	1	7	HCM	wt	HCM-wt	#N/A	1	abdomen	14	2	20.15	POS	18.51	POS	1		NEG		NEG		NEG	18.15	POS	0.900744		44DX3-229-7-3-14-2	3185	3	head-thorax	14	2	21.73	POS	21.86	POS	1		NEG		NEG
44DX3-229-7-1-14-3	2590	All data	44DX3-229	44DX3	229	2017-11-14	3	6.55284	1	7	HCM	wt	HCM-wt	#N/A	1	abdomen	14	3	20.96	POS	18.56	POS	1		NEG		NEG		NEG	18.49	POS	0.882156		44DX3-229-7-3-14-3	3186	3	head-thorax	14	3	24.13	POS	22.18	POS	1		NEG		NEG
44DX3-229-7-1-14-4	2591	All data	44DX3-229	44DX3	229	2017-11-14	3	6.55284	1	7	HCM	wt	HCM-wt	#N/A	1	abdomen	14	4	22.28	POS	18.94	POS	1		NEG		NEG		NEG	18.88	POS	0.847397		44DX3-229-7-3-14-4	3187	3	head-thorax	14	4	25.59	POS	22.13	POS	1		NEG		NEG
44DX3-229-7-1-14-5	2592	All data	44DX3-229	44DX3	229	2017-11-14	3	6.55284	1	7	HCM	wt	HCM-wt	#N/A	1	abdomen	14	5	22.35	POS	19.1	POS	1		NEG		NEG		NEG	18.58	POS	0.83132		44DX3-229-7-3-14-5	3188	3	head-thorax	14	5	23.26	POS	21.87	POS	1		NEG		NEG
44DX3-229-7-1-14-6	2593	All data	44DX3-229	44DX3	229	2017-11-14	3	6.55284	1	7	HCM	wt	HCM-wt	#N/A	1	abdomen	14	6	22.2	POS	18.93	POS	1		NEG		NEG		NEG	19.26	POS	0.867568		44DX3-229-7-3-14-6	3189	3	head-thorax	14	6	22.99	POS	21.93	POS	1		NEG		NEG
44DX3-229-7-1-14-7	2594	All data	44DX3-229	44DX3	229	2017-11-14	3	6.55284	1	7	HCM	wt	HCM-wt	#N/A	1	abdomen	14	7	24.6	POS	19.26	POS	1		NEG		NEG		NEG	19.17	POS	0.779268		44DX3-229-7-3-14-7	3190	3	head-thorax	14	7	27.53	POS	22.34	POS	1		NEG		NEG
44DX3-229-7-1-14-8	2595	All data	44DX3-229	44DX3	229	2017-11-14	3	6.55284	1	7	HCM	wt	HCM-wt	#N/A	1	abdomen	14	8	20.96	POS	18.19	POS	1		NEG		NEG		NEG	18.12	POS	0.864504		44DX3-229-7-3-14-8	3191	3	head-thorax	14	8	21.88	POS	22.04	POS	1		NEG		NEG
44DX3-229-7-1-14-9	2596	All data	44DX3-229	44DX3	229	2017-11-14	3	6.55284	1	7	HCM	wt	HCM-wt	#N/A	1	abdomen	14	9	20.98	POS	18.43	POS	1		NEG		NEG		NEG	18.18	POS	0.86654		44DX3-229-7-3-14-9	3192	3	head-thorax	14	9	20.49	POS	21.92	POS	1		NEG		NEG
44DX3-229-7-1-14-10	2597	All data	44DX3-229	44DX3	229	2017-11-14	3	6.55284	1	7	HCM	wt	HCM-wt	#N/A	1	abdomen	14	10	22.12	POS	18.75	POS	1		NEG		NEG		NEG	18.74	POS	0.847197		44DX3-229-7-3-14-10	3193	3	head-thorax	14	10	23.21	POS	21.87	POS	1		NEG		NEG
44DX3-229-7-1-14-11	2598	All data	44DX3-229	44DX3	229	2017-11-14	3	6.55284	1	7	HCM	wt	HCM-wt	#N/A	1	abdomen	14	11	19.48	POS	18.48	POS	1		NEG		NEG		NEG	18.15	POS	0.931725		44DX3-229-7-3-14-11	3194	3	head-thorax	14	11	24.35	POS	22.17	POS	1		NEG		NEG
44DX3-229-7-1-14-12	2599	All data	44DX3-229	44DX3	229	2017-11-14	3	6.55284	1	7	HCM	wt	HCM-wt	#N/A	1	abdomen	14	12	19.14	POS	18.27	POS	1		NEG		NEG		NEG	18.44	POS	0.963427		44DX3-229-7-3-14-12	3195	3	head-thorax	14	12	21.99	POS	21.94	POS	1		NEG		NEG
44DX3-229-7-1-14-13	2600	All data	44DX3-229	44DX3	229	2017-11-14	3	6.55284	1	7	HCM	wt	HCM-wt	#N/A	1	abdomen	14	13	20.97	POS	18.56	POS	1		NEG		NEG		NEG	18.51	POS	0.88269		44DX3-229-7-3-14-13	3196	3	head-thorax	14	13	22.76	POS	21.88	POS	1		NEG		NEG
44DX3-229-7-1-14-14	2601	All data	44DX3-229	44DX3	229	2017-11-14	3	6.55284	1	7	HCM	wt	HCM-wt	#N/A	1	abdomen	14	14	22.17	POS	18.84	POS	1		NEG		NEG		NEG	18.75	POS	0.845737		44DX3-229-7-3-14-14	3197	3	head-thorax	14	14	23.88	POS	22	POS	1		NEG		NEG
44DX3-229-7-1-14-15	2602	All data	44DX3-229	44DX3	229	2017-11-14	3	6.55284	1	7	HCM	wt	HCM-wt	#N/A	1	abdomen	14	15	21.87	POS	19.05	POS	1		NEG		NEG		NEG	19.09	POS	0.872885		44DX3-229-7-3-14-15	3198	3	head-thorax	14	15	24.98	POS	22.51	POS	1		NEG		NEG
44DX3-229-15-1-14-1	2603	All data	44DX3-229	44DX3	229	2017-11-14	3	6.55284	1	15	HCM	wmel	HCM-wmel	#N/A	1	abdomen	14	1	19.18	POS	18.42	POS	1		NEG		NEG	18.42	POS	18.3	POS	0.954119	0.993485	44DX3-229-15-3-14-1	3199	3	head-thorax	14	1	22.97	POS	22.09	POS	1		NEG		NEG	23.9
44DX3-229-15-1-14-2	2604	All data	44DX3-229	44DX3	229	2017-11-14	3	6.55284	1	15	HCM	wmel	HCM-wmel	#N/A	1	abdomen	14	2	21.02	POS	19.08	POS	1		NEG		NEG	17.91	POS	18.8	POS	0.894386	1.04969	44DX3-229-15-3-14-2	3200	3	head-thorax	14	2	25.54	POS	22.27	POS	1		NEG		NEG	21.95
44DX3-229-15-1-14-3	2605	All data	44DX3-229	44DX3	229	2017-11-14	3	6.55284	1	15	HCM	wmel	HCM-wmel	#N/A	1	abdomen	14	3	20.85	POS	18.74	POS	1		NEG		NEG	16.62	POS	17.97	POS	0.861871	1.08123	44DX3-229-15-3-14-3	3201	3	head-thorax	14	3	29.65	POS	22.5	POS	1		NEG		NEG	21.54
44DX3-229-15-1-14-4	2606	All data	44DX3-229	44DX3	229	2017-11-14	3	6.55284	1	15	HCM	wmel	HCM-wmel	#N/A	1	abdomen	14	4	24.33	POS	19.73	POS	1		NEG		NEG	17.64	POS	19.2	POS	0.789149	1.08844	44DX3-229-15-3-14-4	3202	3	head-thorax	14	4	29.26	POS	22.45	POS	1		NEG		NEG	23.62
44DX3-229-15-1-14-5	2607	All data	44DX3-229	44DX3	229	2017-11-14	3	6.55284	1	15	HCM	wmel	HCM-wmel	#N/A	1	abdomen	14	5	21.24	POS	18.48	POS	1		NEG		NEG	18	POS	18.47	POS	0.869586	1.02611	44DX3-229-15-3-14-5	3203	3	head-thorax	14	5	23.38	POS	22.1	POS	1		NEG		NEG	21.45
44DX3-229-15-1-14-6	2608	All data	44DX3-229	44DX3	229	2017-11-14	3	6.55284	1	15	HCM	wmel	HCM-wmel	#N/A	1	abdomen	14	6	20.71	POS	18	POS	1		NEG		NEG	17.23	POS	17.85	POS	0.861902	1.03598	44DX3-229-15-3-14-6	3204	3	head-thorax	14	6	26.25	POS	21.95	POS	1		NEG		NEG	21.57
44DX3-229-15-1-14-7	2609	All data	44DX3-229	44DX3	229	2017-11-14	3	6.55284	1	15	HCM	wmel	HCM-wmel	#N/A	1	abdomen	14	7	19.86	POS	18.73	POS	1		NEG		NEG	18.5	POS	18.64	POS	0.93857	1.00757	44DX3-229-15-3-14-7	3205	3	head-thorax	14	7	23.53	POS	21.91	POS	1		NEG		NEG	22.92
44DX3-229-15-1-14-8	2610	All data	44DX3-229	44DX3	229	2017-11-14	3	6.55284	1	15	HCM	wmel	HCM-wmel	#N/A	1	abdomen	14	8	23.02	POS	18.84	POS	1		NEG		NEG	17.99	POS	18.77	POS	0.815378	1.04336	44DX3-229-15-3-14-8	3206	3	head-thorax	14	8	25.81	POS	22.24	POS	1		NEG		NEG	21.84
44DX3-229-15-1-14-9	2611	All data	44DX3-229	44DX3	229	2017-11-14	3	6.55284	1	15	HCM	wmel	HCM-wmel	#N/A	1	abdomen	14	9	21	POS	18.92	POS	1		NEG		NEG	18.2	POS	18.8	POS	0.895238	1.03297	44DX3-229-15-3-14-9	3207	3	head-thorax	14	9	24.56	POS	22.2	POS	1		NEG		NEG	21.68
44DX3-229-15-1-14-10	2612	All data	44DX3-229	44DX3	229	2017-11-14	3	6.55284	1	15	HCM	wmel	HCM-wmel	#N/A	1	abdomen	14	10	20.61	POS	18.47	POS	1		NEG		NEG	16.98	POS	18.14	POS	0.880155	1.06832	44DX3-229-15-3-14-10	3208	3	head-thorax	14	10	22.62	POS	22.1	POS	1		NEG		NEG	25.72
44DX3-229-15-1-14-11	2613	All data	44DX3-229	44DX3	229	2017-11-14	3	6.55284	1	15	HCM	wmel	HCM-wmel	#N/A	1	abdomen	14	11	22.3	POS	19.57	POS	1		NEG		NEG	17.17	POS	19.34	POS	0.867265	1.12638	44DX3-229-15-3-14-11	3209	3	head-thorax	14	11	26	POS	22.58	POS	1		NEG		NEG	23.13
44DX3-229-15-1-14-12	2614	All data	44DX3-229	44DX3	229	2017-11-14	3	6.55284	1	15	HCM	wmel	HCM-wmel	#N/A	1	abdomen	14	12	22.34	POS	19.82	POS	1		NEG		NEG	18.6	POS	19.34	POS	0.865712	1.03978	44DX3-229-15-3-14-12	3210	3	head-thorax	14	12	30.19	POS	22.25	POS	1		NEG		NEG	22.8
44DX3-229-15-1-14-13	2615	All data	44DX3-229	44DX3	229	2017-11-14	3	6.55284	1	15	HCM	wmel	HCM-wmel	#N/A	1	abdomen	14	13	23.2	POS	18.59	POS	1		NEG		NEG	17.47	POS	18.47	POS	0.796121	1.05724	44DX3-229-15-3-14-13	3211	3	head-thorax	14	13	34.51	POS	22.53	POS	1		NEG		NEG	20.82
44DX3-229-15-1-14-14	2616	All data	44DX3-229	44DX3	229	2017-11-14	3	6.55284	1	15	HCM	wmel	HCM-wmel	#N/A	1	abdomen	14	14	21.9	POS	18.58	POS	1		NEG		NEG	17.56	POS	18.61	POS	0.849772	1.05979	44DX3-229-15-3-14-14	3212	3	head-thorax	14	14	26.47	POS	21.93	POS	1		NEG		NEG	20.39
44DX3-229-15-1-14-15	2617	All data	44DX3-229	44DX3	229	2017-11-14	3	6.55284	1	15	HCM	wmel	HCM-wmel	#N/A	1	abdomen	14	15	21.33	POS	18.49	POS	1		NEG		NEG	17.42	POS	18.17	POS	0.851852	1.04305	44DX3-229-15-3-14-15	3213	3	head-thorax	14	15	26.82	POS	22.18	POS	1		NEG		NEG	22.18
44DX3-229-21-1-14-1	2618	All data	44DX3-229	44DX3	229	2017-11-14	3	6.55284	1	21	Cairns	wt	Cairns-wt	#N/A	1	abdomen	14	1	23.14	POS	18.74	POS	1		NEG		NEG		NEG	18.73	POS	0.809421		44DX3-229-21-3-14-1	3214	3	head-thorax	14	1	33.35	POS	22.26	POS	1		NEG		NEG
44DX3-229-21-1-14-2	2619	All data	44DX3-229	44DX3	229	2017-11-14	3	6.55284	1	21	Cairns	wt	Cairns-wt	#N/A	1	abdomen	14	2	19.97	POS	18.45	POS	1		NEG		NEG		NEG	18.35	POS	0.918878		44DX3-229-21-3-14-2	3215	3	head-thorax	14	2	21.8	POS	21.98	POS	1		NEG		NEG
44DX3-229-21-1-14-3	2620	All data	44DX3-229	44DX3	229	2017-11-14	3	6.55284	1	21	Cairns	wt	Cairns-wt	#N/A	1	abdomen	14	3	20.12	POS	19.46	POS	1		NEG		NEG		NEG	19.06	POS	0.947316		44DX3-229-21-3-14-3	3216	3	head-thorax	14	3	23.24	POS	22.19	POS	1		NEG		NEG
44DX3-229-21-1-14-4	2621	All data	44DX3-229	44DX3	229	2017-11-14	3	6.55284	1	21	Cairns	wt	Cairns-wt	#N/A	1	abdomen	14	4	20.18	POS	18.59	POS	1		NEG		NEG		NEG	18.32	POS	0.90783		44DX3-229-21-3-14-4	3217	3	head-thorax	14	4	25.5	POS	22.45	POS	1		NEG		NEG
44DX3-229-21-1-14-5	2622	All data	44DX3-229	44DX3	229	2017-11-14	3	6.55284	1	21	Cairns	wt	Cairns-wt	#N/A	1	abdomen	14	5	21.12	POS	19.02	POS	1		NEG		NEG		NEG	18.93	POS	0.896307		44DX3-229-21-3-14-5	3218	3	head-thorax	14	5	22.18	POS	21.77	POS	1		NEG		NEG
44DX3-229-21-1-14-6	2623	All data	44DX3-229	44DX3	229	2017-11-14	3	6.55284	1	21	Cairns	wt	Cairns-wt	#N/A	1	abdomen	14	6	21.98	POS	18.47	POS	1		NEG		NEG		NEG	18.86	POS	0.858053		44DX3-229-21-3-14-6	3219	3	head-thorax	14	6	24.63	POS	22.28	POS	1		NEG		NEG
44DX3-229-21-1-14-7	2624	All data	44DX3-229	44DX3	229	2017-11-14	3	6.55284	1	21	Cairns	wt	Cairns-wt	#N/A	1	abdomen	14	7	20.79	POS	18.73	POS	1		NEG		NEG		NEG	18.72	POS	0.900433		44DX3-229-21-3-14-7	3220	3	head-thorax	14	7	24.8	POS	22.23	POS	1		NEG		NEG
44DX3-229-21-1-14-8	2625	All data	44DX3-229	44DX3	229	2017-11-14	3	6.55284	1	21	Cairns	wt	Cairns-wt	#N/A	1	abdomen	14	8	19.88	POS	18.16	POS	1		NEG		NEG		NEG	17.92	POS	0.901408		44DX3-229-21-3-14-8	3221	3	head-thorax	14	8	22.16	POS	21.92	POS	1		NEG		NEG
44DX3-229-21-1-14-9	2626	All data	44DX3-229	44DX3	229	2017-11-14	3	6.55284	1	21	Cairns	wt	Cairns-wt	#N/A	1	abdomen	14	9	20.19	POS	18.9	POS	1		NEG		NEG		NEG	18.9	POS	0.936107		44DX3-229-21-3-14-9	3222	3	head-thorax	14	9	21.22	POS	21.97	POS	1		NEG		NEG
44DX3-229-21-1-14-10	2627	All data	44DX3-229	44DX3	229	2017-11-14	3	6.55284	1	21	Cairns	wt	Cairns-wt	#N/A	1	abdomen	14	10	21.85	POS	19	POS	1		NEG		NEG		NEG	18.85	POS	0.8627		44DX3-229-21-3-14-10	3223	3	head-thorax	14	10	27.85	POS	22.8	POS	1		NEG		NEG
44DX3-229-21-1-14-11	2628	All data	44DX3-229	44DX3	229	2017-11-14	3	6.55284	1	21	Cairns	wt	Cairns-wt	#N/A	1	abdomen	14	11	21.69	POS	18.65	POS	1		NEG		NEG		NEG	18.8	POS	0.866759		44DX3-229-21-3-14-11	3224	3	head-thorax	14	11	23.1	POS	21.83	POS	1		NEG		NEG
44DX3-229-21-1-14-12	2629	All data	44DX3-229	44DX3	229	2017-11-14	3	6.55284	1	21	Cairns	wt	Cairns-wt	#N/A	1	abdomen	14	12	19.45	POS	18.53	POS	1		NEG		NEG		NEG	18.49	POS	0.950643		44DX3-229-21-3-14-12	3225	3	head-thorax	14	12	21.57	POS	22.06	POS	1		NEG		NEG
44DX3-229-21-1-14-13	2630	All data	44DX3-229	44DX3	229	2017-11-14	3	6.55284	1	21	Cairns	wt	Cairns-wt	#N/A	1	abdomen	14	13	21.54	POS	19.27	POS	1		NEG		NEG		NEG	19.11	POS	0.887187		44DX3-229-21-3-14-13	3226	3	head-thorax	14	13	23.4	POS	22.25	POS	1		NEG		NEG
44DX3-229-21-1-14-14	2631	All data	44DX3-229	44DX3	229	2017-11-14	3	6.55284	1	21	Cairns	wt	Cairns-wt	#N/A	1	abdomen	14	14	22.56	POS	18.76	POS	1		NEG		NEG		NEG	18.83	POS	0.834663		44DX3-229-21-3-14-14	3227	3	head-thorax	14	14	24.99	POS	22.46	POS	1		NEG		NEG
44DX3-229-21-1-14-15	2632	All data	44DX3-229	44DX3	229	2017-11-14	3	6.55284	1	21	Cairns	wt	Cairns-wt	#N/A	1	abdomen	14	15	21.02	POS	18.74	POS	1		NEG		NEG		NEG	18.6	POS	0.884872		44DX3-229-21-3-14-15	3228	3	head-thorax	14	15	27.88	POS	22.21	POS	1		NEG		NEG
44DX3-229-22-1-14-1	2633	All data	44DX3-229	44DX3	229	2017-11-14	3	6.55284	1	22	Cairns	wmel	Cairns-wmel	#N/A	1	abdomen	14	1	27.22	POS	19.96	POS	1		NEG		NEG	17.41	POS	17.77	POS	0.652829	1.02068	44DX3-229-22-3-14-1	3229	3	head-thorax	14	1	30.31	POS	22.54	POS	1		NEG		NEG	21.95
44DX3-229-22-1-14-2	2634	All data	44DX3-229	44DX3	229	2017-11-14	3	6.55284	1	22	Cairns	wmel	Cairns-wmel	#N/A	1	abdomen	14	2	26.51	POS	21.06	POS	1		NEG		NEG	17.37	POS	18.68	POS	0.70464	1.07542	44DX3-229-22-3-14-2	3230	3	head-thorax	14	2	27.17	POS	22.22	POS	1		NEG		NEG	22.8
44DX3-229-22-1-14-3	2635	All data	44DX3-229	44DX3	229	2017-11-14	3	6.55284	1	22	Cairns	wmel	Cairns-wmel	#N/A	1	abdomen	14	3	28.1	POS	21.93	POS	1		NEG		NEG	18.51	POS	19.83	POS	0.705694	1.07131	44DX3-229-22-3-14-3	3231	3	head-thorax	14	3	29.46	POS	22.7	POS	1		NEG		NEG	23.27
44DX3-229-22-1-14-4	2636	All data	44DX3-229	44DX3	229	2017-11-14	3	6.55284	1	22	Cairns	wmel	Cairns-wmel	#N/A	1	abdomen	14	4	25.67	POS	20.57	POS	1		NEG		NEG	18.63	POS	18.73	POS	0.729646	1.00537	44DX3-229-22-3-14-4	3232	3	head-thorax	14	4	28.93	POS	22.61	POS	1		NEG		NEG	23.21
44DX3-229-22-1-14-5	2637	All data	44DX3-229	44DX3	229	2017-11-14	3	6.55284	1	22	Cairns	wmel	Cairns-wmel	#N/A	1	abdomen	14	5	26.6	POS	20.31	POS	1		NEG		NEG	19.14	POS	18.73	POS	0.704135	0.978579	44DX3-229-22-3-14-5	3233	3	head-thorax	14	5	28.33	POS	22.6	POS	1		NEG		NEG	22.61
44DX3-229-22-1-14-6	2638	All data	44DX3-229	44DX3	229	2017-11-14	3	6.55284	1	22	Cairns	wmel	Cairns-wmel	#N/A	1	abdomen	14	6	22.61	POS	20.15	POS	1		NEG		NEG	18.6	POS	18.46	POS	0.816453	0.992473	44DX3-229-22-3-14-6	3234	3	head-thorax	14	6	27.33	POS	22.45	POS	1		NEG		NEG	21.73
44DX3-229-22-1-14-7	2639	All data	44DX3-229	44DX3	229	2017-11-14	3	6.55284	1	22	Cairns	wmel	Cairns-wmel	#N/A	1	abdomen	14	7	26.93	POS	20.28	POS	1		NEG		NEG	18.49	POS	18.48	POS	0.686224	0.999459	44DX3-229-22-3-14-7	3235	3	head-thorax	14	7	27.25	POS	22.55	POS	1		NEG		NEG	23.25
44DX3-229-22-1-14-8	2640	All data	44DX3-229	44DX3	229	2017-11-14	3	6.55284	1	22	Cairns	wmel	Cairns-wmel	#N/A	1	abdomen	14	8	26.86	POS	20.61	POS	1		NEG		NEG	17.92	POS	18.97	POS	0.706255	1.05859	44DX3-229-22-3-14-8	3236	3	head-thorax	14	8	32.47	POS	22.79	POS	1		NEG		NEG	21.14
44DX3-229-22-1-14-9	2641	All data	44DX3-229	44DX3	229	2017-11-14	3	6.55284	1	22	Cairns	wmel	Cairns-wmel	#N/A	1	abdomen	14	9	27.49	POS	20.93	POS	1		NEG		NEG	17.65	POS	19.63	POS	0.714078	1.11218	44DX3-229-22-3-14-9	3237	3	head-thorax	14	9	29.73	POS	22.64	POS	1		NEG		NEG	21.72
44DX3-229-22-1-14-10	2642	All data	44DX3-229	44DX3	229	2017-11-14	3	6.55284	1	22	Cairns	wmel	Cairns-wmel	#N/A	1	abdomen	14	10	24.08	POS	19.98	POS	1		NEG		NEG	17.78	POS	18.35	POS	0.762043	1.03206	44DX3-229-22-3-14-10	3238	3	head-thorax	14	10	26.08	POS	22.51	POS	1		NEG		NEG	22.8
44DX3-229-22-1-14-11	2643	All data	44DX3-229	44DX3	229	2017-11-14	3	6.55284	1	22	Cairns	wmel	Cairns-wmel	#N/A	1	abdomen	14	11	27.2	POS	20.7	POS	1		NEG		NEG	18.35	POS	19.03	POS	0.699632	1.03706	44DX3-229-22-3-14-11	3239	3	head-thorax	14	11	28.42	POS	22.69	POS	1		NEG		NEG	22.99
44DX3-229-23-1-14-1	2644	All data	44DX3-229	44DX3	229	2017-11-14	3	6.55284	1	23	Cairns	walb	Cairns-walb	#N/A	1	abdomen	14	1	26.73	POS	20.18	POS	1	16.39	POS		NEG		NEG	18.57	POS	0.694725		44DX3-229-23-3-14-1	3240	3	head-thorax	14	1	28.58	POS	22.41	POS	1	16.19	POS		NEG
44DX3-229-23-1-14-2	2645	All data	44DX3-229	44DX3	229	2017-11-14	3	6.55284	1	23	Cairns	walb	Cairns-walb	#N/A	1	abdomen	14	2	25.07	POS	20.47	POS	1	16.04	POS		NEG		NEG	19.25	POS	0.76785		44DX3-229-23-3-14-2	3241	3	head-thorax	14	2	31.52	POS	22.48	POS	1	14.57	POS		NEG
44DX3-229-23-1-14-3	2646	All data	44DX3-229	44DX3	229	2017-11-14	3	6.55284	1	23	Cairns	walb	Cairns-walb	#N/A	1	abdomen	14	3	22.49	POS	19.95	POS	1	16.04	POS		NEG		NEG	18.16	POS	0.80747		44DX3-229-23-3-14-3	3242	3	head-thorax	14	3	30.16	POS	22.73	POS	1	17.41	POS		NEG
44DX3-229-23-1-14-4	2647	All data	44DX3-229	44DX3	229	2017-11-14	3	6.55284	1	23	Cairns	walb	Cairns-walb	#N/A	1	abdomen	14	4	29.76	POS	20.92	POS	1	14.93	POS		NEG		NEG	19.29	POS	0.648185		44DX3-229-23-3-14-4	3243	3	head-thorax	14	4		NEG	22.69	POS	0	16.62	POS		NEG
44DX3-229-23-1-14-5	2648	All data	44DX3-229	44DX3	229	2017-11-14	3	6.55284	1	23	Cairns	walb	Cairns-walb	#N/A	1	abdomen	14	5	28.34	POS	21.66	POS	1	16.83	POS		NEG		NEG	20.77	POS	0.732886		44DX3-229-23-3-14-5	3244	3	head-thorax	14	5	29.71	POS	22.81	POS	1	15.78	POS		NEG
44DX3-229-23-1-14-6	2649	All data	44DX3-229	44DX3	229	2017-11-14	3	6.55284	1	23	Cairns	walb	Cairns-walb	#N/A	1	abdomen	14	6	26.21	POS	19.57	POS	1	14.38	POS		NEG		NEG	17.91	POS	0.683327		44DX3-229-23-3-14-6	3245	3	head-thorax	14	6	29.44	POS	22.58	POS	1	16.91	POS		NEG
44DX3-229-23-1-14-7	2650	All data	44DX3-229	44DX3	229	2017-11-14	3	6.55284	1	23	Cairns	walb	Cairns-walb	#N/A	1	abdomen	14	7	26.75	POS	21.09	POS	1	16.86	POS		NEG		NEG	19.45	POS	0.727103		44DX3-229-23-3-14-7	3246	3	head-thorax	14	7	28.59	POS	22.51	POS	1	18.42	POS		NEG
44DX3-229-23-1-14-8	2651	All data	44DX3-229	44DX3	229	2017-11-14	3	6.55284	1	23	Cairns	walb	Cairns-walb	#N/A	1	abdomen	14	8	27.28	POS	20.55	POS	1	16.18	POS		NEG		NEG	18.73	POS	0.686584		44DX3-229-23-3-14-8	3247	3	head-thorax	14	8	29.48	POS	22.3	POS	1	17.06	POS		NEG
44DX3-229-23-1-14-9	2652	All data	44DX3-229	44DX3	229	2017-11-14	3	6.55284	1	23	Cairns	walb	Cairns-walb	#N/A	1	abdomen	14	9	33.36	POS	21.03	POS	1	18.33	POS		NEG		NEG	19.11	POS	0.572842		44DX3-229-23-3-14-9	3248	3	head-thorax	14	9		NEG	22.57	POS	0	18.18	POS		NEG
44DX3-229-23-1-14-10	2653	All data	44DX3-229	44DX3	229	2017-11-14	3	6.55284	1	23	Cairns	walb	Cairns-walb	#N/A	1	abdomen	14	10	25.07	POS	21.72	POS	1	17.87	POS		NEG		NEG	19.73	POS	0.786996		44DX3-229-23-3-14-10	3249	3	head-thorax	14	10	28.08	POS	22.73	POS	1	22.15	POS		NEG
44DX3-229-23-1-14-11	2654	All data	44DX3-229	44DX3	229	2017-11-14	3	6.55284	1	23	Cairns	walb	Cairns-walb	#N/A	1	abdomen	14	11	22.34	POS	20.47	POS	1	15.57	POS		NEG		NEG	17.9	POS	0.801253		44DX3-229-23-3-14-11	3250	3	head-thorax	14	11	30.34	POS	22.69	POS	1	18.76	POS		NEG
44DX3-229-23-1-14-12	2655	All data	44DX3-229	44DX3	229	2017-11-14	3	6.55284	1	23	Cairns	walb	Cairns-walb	#N/A	1	abdomen	14	12	25.86	POS	20.71	POS	1	15.7	POS		NEG		NEG	18.8	POS	0.726991		44DX3-229-23-3-14-12	3251	3	head-thorax	14	12	31.55	POS	22.53	POS	1	18.28	POS		NEG
44DX3-229-23-1-14-13	2656	All data	44DX3-229	44DX3	229	2017-11-14	3	6.55284	1	23	Cairns	walb	Cairns-walb	#N/A	1	abdomen	14	13	26.78	POS	20.71	POS	1	14.54	POS		NEG		NEG	18.87	POS	0.70463		44DX3-229-23-3-14-13	3252	3	head-thorax	14	13		NEG	22.6	POS	0	17.87	POS		NEG
44DX3-229-23-1-14-14	2657	All data	44DX3-229	44DX3	229	2017-11-14	3	6.55284	1	23	Cairns	walb	Cairns-walb	#N/A	1	abdomen	14	14	24.51	POS	19.94	POS	1	15.82	POS		NEG		NEG	18.07	POS	0.73725		44DX3-229-23-3-14-14	3253	3	head-thorax	14	14	29.73	POS	22.05	POS	1	15.99	POS		NEG
44DX3-229-23-1-14-15	2658	All data	44DX3-229	44DX3	229	2017-11-14	3	6.55284	1	23	Cairns	walb	Cairns-walb	#N/A	1	abdomen	14	15	25	POS	21.21	POS	1	15.17	POS		NEG		NEG	18.97	POS	0.7588		44DX3-229-23-3-14-15	3254	3	head-thorax	14	15	37.96	NEG	22.24	POS	0	16.19	POS		NEG
44DX3-229-24-1-14-1	2659	All data	44DX3-229	44DX3	229	2017-11-14	3	6.55284	1	24	Cairns	wmelcs	Cairns-wmelcs	#N/A	1	abdomen	14	1	27.43	POS	21.25	POS	1		NEG	17.96	POS	17.62	POS	18.68	POS	0.681006	1.06016	44DX3-229-24-3-14-1	3255	3	head-thorax	14	1		NEG	22.44	POS	0		NEG	20.45	POS	20.59
44DX3-229-24-1-14-2	2660	All data	44DX3-229	44DX3	229	2017-11-14	3	6.55284	1	24	Cairns	wmelcs	Cairns-wmelcs	#N/A	1	abdomen	14	2	27.38	POS	21.44	POS	1		NEG	18.81	POS	18.49	POS	18.51	POS	0.676041	1.00108	44DX3-229-24-3-14-2	3256	3	head-thorax	14	2	26.85	POS	22.17	POS	1		NEG	20.13	POS	19.91
44DX3-229-24-1-14-3	2661	All data	44DX3-229	44DX3	229	2017-11-14	3	6.55284	1	24	Cairns	wmelcs	Cairns-wmelcs	#N/A	1	abdomen	14	3	33.75	POS	21.19	POS	1		NEG	16.49	POS	16.24	POS	17.86	POS	0.529185	1.09975	44DX3-229-24-3-14-3	3257	3	head-thorax	14	3		NEG	22.29	POS	0		NEG	22.11	POS	20.95
44DX3-229-24-1-14-4	2662	All data	44DX3-229	44DX3	229	2017-11-14	3	6.55284	1	24	Cairns	wmelcs	Cairns-wmelcs	#N/A	1	abdomen	14	4	28.95	POS	21.6	POS	1		NEG	17.15	POS	17.03	POS	18.16	POS	0.627288	1.06635	44DX3-229-24-3-14-4	3258	3	head-thorax	14	4		NEG	22.26	POS	0		NEG	20.42	POS	20.96
44DX3-229-24-1-14-5	2663	All data	44DX3-229	44DX3	229	2017-11-14	3	6.55284	1	24	Cairns	wmelcs	Cairns-wmelcs	#N/A	1	abdomen	14	5	28.95	POS	21.14	POS	1		NEG	17.71	POS	17.38	POS	18.35	POS	0.633851	1.05581	44DX3-229-24-3-14-5	3259	3	head-thorax	14	5		NEG	22.18	POS	0		NEG	20.28	POS	20.12
44DX3-229-24-1-14-6	2664	All data	44DX3-229	44DX3	229	2017-11-14	3	6.55284	1	24	Cairns	wmelcs	Cairns-wmelcs	#N/A	1	abdomen	14	6	26.72	POS	19.78	POS	1		NEG	17.2	POS	16.9	POS	17.78	POS	0.665419	1.05207	44DX3-229-24-3-14-6	3260	3	head-thorax	14	6	31.62	POS	22.05	POS	1		NEG	21.66	POS	21.25
44DX3-229-24-1-14-7	2665	All data	44DX3-229	44DX3	229	2017-11-14	3	6.55284	1	24	Cairns	wmelcs	Cairns-wmelcs	#N/A	1	abdomen	14	7	27.37	POS	20.11	POS	1		NEG	18	POS	17.69	POS	18.22	POS	0.665692	1.02996	44DX3-229-24-3-14-7	3261	3	head-thorax	14	7	28.43	POS	22.46	POS	1		NEG	20.69	POS	21.73
44DX3-229-24-1-14-8	2666	All data	44DX3-229	44DX3	229	2017-11-14	3	6.55284	1	24	Cairns	wmelcs	Cairns-wmelcs	#N/A	1	abdomen	14	8	24.49	POS	19.86	POS	1		NEG	17.86	POS	17.48	POS	18	POS	0.734994	1.02975	44DX3-229-24-3-14-8	3262	3	head-thorax	14	8	31.74	POS	22.46	POS	1		NEG	20.58	POS	21.13
44DX3-229-24-1-14-9	2667	All data	44DX3-229	44DX3	229	2017-11-14	3	6.55284	1	24	Cairns	wmelcs	Cairns-wmelcs	#N/A	1	abdomen	14	9	24.04	POS	20.02	POS	1		NEG	17.89	POS	17.5	POS	17.8	POS	0.740433	1.01714	44DX3-229-24-3-14-9	3263	3	head-thorax	14	9	36.04	NEG	22.11	POS	0		NEG	21.5	POS	21.61
44DX3-229-24-1-14-10	2668	All data	44DX3-229	44DX3	229	2017-11-14	3	6.55284	1	24	Cairns	wmelcs	Cairns-wmelcs	#N/A	1	abdomen	14	10	28.37	POS	20.48	POS	1		NEG	17.94	POS	17.72	POS	18.58	POS	0.654917	1.04853	44DX3-229-24-3-14-10	3264	3	head-thorax	14	10		NEG	22.96	POS	0		NEG	22.59	POS	20.74
44DX3-229-24-1-14-11	2669	All data	44DX3-229	44DX3	229	2017-11-14	3	6.55284	1	24	Cairns	wmelcs	Cairns-wmelcs	#N/A	1	abdomen	14	11	27.73	POS	19.78	POS	1		NEG	18.12	POS	17.79	POS	17.95	POS	0.647313	1.00899	44DX3-229-24-3-14-11	3265	3	head-thorax	14	11	28.91	POS	22.35	POS	1		NEG	21.96	POS	21.06
44DX3-229-24-1-14-12	2670	All data	44DX3-229	44DX3	229	2017-11-14	3	6.55284	1	24	Cairns	wmelcs	Cairns-wmelcs	#N/A	1	abdomen	14	12	24.78	POS	20.02	POS	1		NEG	18.18	POS	18.01	POS	18.18	POS	0.733656	1.00944	44DX3-229-24-3-14-12	3266	3	head-thorax	14	12	29.41	POS	22.48	POS	1		NEG	20.41	POS	20.96
44DX3-229-24-1-14-13	2671	All data	44DX3-229	44DX3	229	2017-11-14	3	6.55284	1	24	Cairns	wmelcs	Cairns-wmelcs	#N/A	1	abdomen	14	13	23.85	POS	20.79	POS	1		NEG	17.94	POS	17.73	POS	18.31	POS	0.767715	1.03271	44DX3-229-24-3-14-13	3267	3	head-thorax	14	13	29	POS	22.2	POS	1		NEG	20.58	POS	20.98
44DX3-229-24-1-14-14	2672	All data	44DX3-229	44DX3	229	2017-11-14	3	6.55284	1	24	Cairns	wmelcs	Cairns-wmelcs	#N/A	1	abdomen	14	14	26.57	POS	19.67	POS	1		NEG	18.14	POS	17.82	POS	17.82	POS	0.670681	1	44DX3-229-24-3-14-14	3268	3	head-thorax	14	14	25.86	POS	22.31	POS	1		NEG	20.96	POS	21.41
44DX3-229-24-1-14-15	2673	All data	44DX3-229	44DX3	229	2017-11-14	3	6.55284	1	24	Cairns	wmelcs	Cairns-wmelcs	#N/A	1	abdomen	14	15	27.72	POS	20.13	POS	1		NEG	16.98	POS	16.7	POS	18.48	POS	0.666667	1.10659	44DX3-229-24-3-14-15	3269	3	head-thorax	14	15	35.12	NEG	22.24	POS	0		NEG	20.71	POS	20.41
44DX3-230-7-1-14-1	2674	All data	44DX3-230	44DX3	230	2017-11-15	1	6.64509	1	7	HCM	wt	HCM-wt	#N/A	1	abdomen	14	1	27.84	POS	20.47	POS	1		NEG		NEG		NEG	18.47	POS	0.663434		44DX3-230-7-3-14-1	3270	3	head-thorax	14	1		NEG	22.58	POS	0		NEG		NEG
44DX3-230-7-1-14-2	2675	All data	44DX3-230	44DX3	230	2017-11-15	1	6.64509	1	7	HCM	wt	HCM-wt	#N/A	1	abdomen	14	2	22.81	POS	19.9	POS	1		NEG		NEG		NEG	18.06	POS	0.791758		44DX3-230-7-3-14-2	3271	3	head-thorax	14	2		NEG	22.36	POS	0		NEG		NEG
44DX3-230-7-1-14-3	2676	All data	44DX3-230	44DX3	230	2017-11-15	1	6.64509	1	7	HCM	wt	HCM-wt	#N/A	1	abdomen	14	3		NEG	19.63	POS	0		NEG		NEG		NEG	17.86	POS			44DX3-230-7-3-14-3	#N/A	3	head-thorax	14	3	#N/A	#N/A	#N/A	#N/A	0	#N/A	#N/A	#N/A	#N/A	#N/A
44DX3-230-7-1-14-4	2677	All data	44DX3-230	44DX3	230	2017-11-15	1	6.64509	1	7	HCM	wt	HCM-wt	#N/A	1	abdomen	14	4	24.53	POS	20.33	POS	1		NEG		NEG		NEG	18.74	POS	0.763962		44DX3-230-7-3-14-4	3272	3	head-thorax	14	4	25.21	POS	22.74	POS	1		NEG		NEG
44DX3-230-7-1-14-5	2678	All data	44DX3-230	44DX3	230	2017-11-15	1	6.64509	1	7	HCM	wt	HCM-wt	#N/A	1	abdomen	14	5	27.5	POS	20.21	POS	1		NEG		NEG		NEG	18.27	POS	0.664364		44DX3-230-7-3-14-5	3273	3	head-thorax	14	5		NEG	22.48	POS	0		NEG		NEG
44DX3-230-7-1-14-6	2679	All data	44DX3-230	44DX3	230	2017-11-15	1	6.64509	1	7	HCM	wt	HCM-wt	#N/A	1	abdomen	14	6		NEG	21.47	POS	0		NEG		NEG		NEG	18.31	POS			44DX3-230-7-3-14-6	#N/A	3	head-thorax	14	6	#N/A	#N/A	#N/A	#N/A	0	#N/A	#N/A	#N/A	#N/A	#N/A
44DX3-230-7-1-14-7	2680	All data	44DX3-230	44DX3	230	2017-11-15	1	6.64509	1	7	HCM	wt	HCM-wt	#N/A	1	abdomen	14	7		NEG	19.69	POS	0		NEG		NEG		NEG	18.25	POS			44DX3-230-7-3-14-7	#N/A	3	head-thorax	14	7	#N/A	#N/A	#N/A	#N/A	0	#N/A	#N/A	#N/A	#N/A	#N/A
44DX3-230-7-1-14-8	2681	All data	44DX3-230	44DX3	230	2017-11-15	1	6.64509	1	7	HCM	wt	HCM-wt	#N/A	1	abdomen	14	8		NEG	20.46	POS	0		NEG		NEG		NEG	18.72	POS			44DX3-230-7-3-14-8	#N/A	3	head-thorax	14	8	#N/A	#N/A	#N/A	#N/A	0	#N/A	#N/A	#N/A	#N/A	#N/A
44DX3-230-7-1-14-9	2682	All data	44DX3-230	44DX3	230	2017-11-15	1	6.64509	1	7	HCM	wt	HCM-wt	#N/A	1	abdomen	14	9		NEG	20.02	POS	0		NEG		NEG		NEG	18.01	POS			44DX3-230-7-3-14-9	#N/A	3	head-thorax	14	9	#N/A	#N/A	#N/A	#N/A	0	#N/A	#N/A	#N/A	#N/A	#N/A
44DX3-230-7-1-14-10	2683	All data	44DX3-230	44DX3	230	2017-11-15	1	6.64509	1	7	HCM	wt	HCM-wt	#N/A	1	abdomen	14	10		NEG	20.01	POS	0		NEG		NEG		NEG	17.6	POS			44DX3-230-7-3-14-10	#N/A	3	head-thorax	14	10	#N/A	#N/A	#N/A	#N/A	0	#N/A	#N/A	#N/A	#N/A	#N/A
44DX3-230-7-1-14-11	2684	All data	44DX3-230	44DX3	230	2017-11-15	1	6.64509	1	7	HCM	wt	HCM-wt	#N/A	1	abdomen	14	11	22.95	POS	20.02	POS	1		NEG		NEG		NEG	18.78	POS	0.818301		44DX3-230-7-3-14-11	3274	3	head-thorax	14	11	22.97	POS	22.07	POS	1		NEG		NEG
44DX3-230-7-1-14-12	2685	All data	44DX3-230	44DX3	230	2017-11-15	1	6.64509	1	7	HCM	wt	HCM-wt	#N/A	1	abdomen	14	12		NEG	19.67	POS	0		NEG		NEG		NEG	18.06	POS			44DX3-230-7-3-14-12	#N/A	3	head-thorax	14	12	#N/A	#N/A	#N/A	#N/A	0	#N/A	#N/A	#N/A	#N/A	#N/A
44DX3-230-7-1-14-13	2686	All data	44DX3-230	44DX3	230	2017-11-15	1	6.64509	1	7	HCM	wt	HCM-wt	#N/A	1	abdomen	14	13		NEG	20.19	POS	0		NEG		NEG		NEG	18.6	POS			44DX3-230-7-3-14-13	#N/A	3	head-thorax	14	13	#N/A	#N/A	#N/A	#N/A	0	#N/A	#N/A	#N/A	#N/A	#N/A
44DX3-230-7-1-14-14	2687	All data	44DX3-230	44DX3	230	2017-11-15	1	6.64509	1	7	HCM	wt	HCM-wt	#N/A	1	abdomen	14	14		NEG	20.22	POS	0		NEG		NEG		NEG	18.01	POS			44DX3-230-7-3-14-14	#N/A	3	head-thorax	14	14	#N/A	#N/A	#N/A	#N/A	0	#N/A	#N/A	#N/A	#N/A	#N/A
44DX3-230-7-1-14-15	2688	All data	44DX3-230	44DX3	230	2017-11-15	1	6.64509	1	7	HCM	wt	HCM-wt	#N/A	1	abdomen	14	15		NEG	19.71	POS	0		NEG		NEG		NEG	17.88	POS			44DX3-230-7-3-14-15	#N/A	3	head-thorax	14	15	#N/A	#N/A	#N/A	#N/A	0	#N/A	#N/A	#N/A	#N/A	#N/A
44DX3-230-15-1-14-1	2689	All data	44DX3-230	44DX3	230	2017-11-15	1	6.64509	1	15	HCM	wmel	HCM-wmel	#N/A	1	abdomen	14	1	31.97	POS	19.85	POS	1		NEG		NEG	16.8	POS	18.59	POS	0.581483	1.10655	44DX3-230-15-3-14-1	3275	3	head-thorax	14	1		NEG	22.17	POS	0		NEG		NEG	23.66
44DX3-230-15-1-14-2	2690	All data	44DX3-230	44DX3	230	2017-11-15	1	6.64509	1	15	HCM	wmel	HCM-wmel	#N/A	1	abdomen	14	2	27.27	POS	19.85	POS	1		NEG		NEG	17.5	POS	18.75	POS	0.687569	1.07143	44DX3-230-15-3-14-2	3276	3	head-thorax	14	2	26.74	POS	22.23	POS	1		NEG		NEG	24.98
44DX3-230-15-1-14-3	2691	All data	44DX3-230	44DX3	230	2017-11-15	1	6.64509	1	15	HCM	wmel	HCM-wmel	#N/A	1	abdomen	14	3		NEG	20.01	POS	0		NEG		NEG	17.07	POS	18.56	POS		1.08729	44DX3-230-15-3-14-3	#N/A	3	head-thorax	14	3	#N/A	#N/A	#N/A	#N/A	0	#N/A	#N/A	#N/A	#N/A	#N/A
44DX3-230-15-1-14-4	2692	All data	44DX3-230	44DX3	230	2017-11-15	1	6.64509	1	15	HCM	wmel	HCM-wmel	#N/A	1	abdomen	14	4	31.62	POS	20.06	POS	1		NEG		NEG	16.42	POS	18.48	POS	0.58444	1.12546	44DX3-230-15-3-14-4	3277	3	head-thorax	14	4		NEG	22.49	POS	0		NEG		NEG	25.82
44DX3-230-15-1-14-5	2693	All data	44DX3-230	44DX3	230	2017-11-15	1	6.64509	1	15	HCM	wmel	HCM-wmel	#N/A	1	abdomen	14	5	26.85	POS	20.7	POS	1		NEG		NEG	16.71	POS	18.9	POS	0.703911	1.13106	44DX3-230-15-3-14-5	3278	3	head-thorax	14	5		NEG	22.43	POS	0		NEG		NEG	24.63
44DX3-230-15-1-14-6	2694	All data	44DX3-230	44DX3	230	2017-11-15	1	6.64509	1	15	HCM	wmel	HCM-wmel	#N/A	1	abdomen	14	6		NEG	20.07	POS	0		NEG		NEG	17.17	POS	18.55	POS		1.08037	44DX3-230-15-3-14-6	#N/A	3	head-thorax	14	6	#N/A	#N/A	#N/A	#N/A	0	#N/A	#N/A	#N/A	#N/A	#N/A
44DX3-230-15-1-14-7	2695	All data	44DX3-230	44DX3	230	2017-11-15	1	6.64509	1	15	HCM	wmel	HCM-wmel	#N/A	1	abdomen	14	7		NEG	20.13	POS	0		NEG		NEG	16.9	POS	18.02	POS		1.06627	44DX3-230-15-3-14-7	#N/A	3	head-thorax	14	7	#N/A	#N/A	#N/A	#N/A	0	#N/A	#N/A	#N/A	#N/A	#N/A
44DX3-230-15-1-14-8	2696	All data	44DX3-230	44DX3	230	2017-11-15	1	6.64509	1	15	HCM	wmel	HCM-wmel	#N/A	1	abdomen	14	8	34.08	POS	20.04	POS	1		NEG		NEG	16.4	POS	18.25	POS	0.535505	1.1128	44DX3-230-15-3-14-8	3279	3	head-thorax	14	8		NEG	22.23	POS	0		NEG		NEG	25.27
44DX3-230-15-1-14-9	2697	All data	44DX3-230	44DX3	230	2017-11-15	1	6.64509	1	15	HCM	wmel	HCM-wmel	#N/A	1	abdomen	14	9		NEG	19.92	POS	0		NEG		NEG	16.13	POS	18.79	POS		1.16491	44DX3-230-15-3-14-9	#N/A	3	head-thorax	14	9	#N/A	#N/A	#N/A	#N/A	0	#N/A	#N/A	#N/A	#N/A	#N/A
44DX3-230-15-1-14-10	2698	All data	44DX3-230	44DX3	230	2017-11-15	1	6.64509	1	15	HCM	wmel	HCM-wmel	#N/A	1	abdomen	14	10	30.1	POS	20.6	POS	1		NEG		NEG	17.1	POS	18.78	POS	0.62392	1.09825	44DX3-230-15-3-14-10	3280	3	head-thorax	14	10	30.72	POS	22.49	POS	1		NEG		NEG	23.74
44DX3-230-15-1-14-11	2699	All data	44DX3-230	44DX3	230	2017-11-15	1	6.64509	1	15	HCM	wmel	HCM-wmel	#N/A	1	abdomen	14	11	23.28	POS	19.45	POS	1		NEG		NEG	21.73	POS	17.79	POS	0.764175	0.818684	44DX3-230-15-3-14-11	3281	3	head-thorax	14	11	27.82	POS	22.19	POS	1		NEG		NEG	23.46
44DX3-230-15-1-14-12	2700	All data	44DX3-230	44DX3	230	2017-11-15	1	6.64509	1	15	HCM	wmel	HCM-wmel	#N/A	1	abdomen	14	12	34.68	POS	20.86	POS	1		NEG		NEG	16.72	POS	18.97	POS	0.547001	1.13457	44DX3-230-15-3-14-12	3282	3	head-thorax	14	12		NEG	22.8	POS	0		NEG		NEG	25.37
44DX3-230-15-1-14-13	2701	All data	44DX3-230	44DX3	230	2017-11-15	1	6.64509	1	15	HCM	wmel	HCM-wmel	#N/A	1	abdomen	14	13	28.07	POS	20.05	POS	1		NEG		NEG	17.32	POS	18.28	POS	0.651229	1.05543	44DX3-230-15-3-14-13	3283	3	head-thorax	14	13		NEG	22.53	POS	0		NEG		NEG	25.78
44DX3-230-15-1-14-14	2702	All data	44DX3-230	44DX3	230	2017-11-15	1	6.64509	1	15	HCM	wmel	HCM-wmel	#N/A	1	abdomen	14	14		NEG	20.11	POS	0		NEG		NEG	17.12	POS	18.32	POS		1.07009	44DX3-230-15-3-14-14	#N/A	3	head-thorax	14	14	#N/A	#N/A	#N/A	#N/A	0	#N/A	#N/A	#N/A	#N/A	#N/A
44DX3-230-15-1-14-15	2703	All data	44DX3-230	44DX3	230	2017-11-15	1	6.64509	1	15	HCM	wmel	HCM-wmel	#N/A	1	abdomen	14	15		NEG	20.56	POS	0		NEG		NEG	17.19	POS	18.65	POS		1.08493	44DX3-230-15-3-14-15	#N/A	3	head-thorax	14	15	#N/A	#N/A	#N/A	#N/A	0	#N/A	#N/A	#N/A	#N/A	#N/A
44DX3-230-21-1-14-1	2704	All data	44DX3-230	44DX3	230	2017-11-15	1	6.64509	1	21	Cairns	wt	Cairns-wt	#N/A	1	abdomen	14	1	24.12	POS	19.09	POS	1		NEG		NEG		NEG	17.98	POS	0.745439		44DX3-230-21-3-14-1	3284	3	head-thorax	14	1	27.26	POS	22.07	POS	1		NEG		NEG
44DX3-230-21-1-14-2	2705	All data	44DX3-230	44DX3	230	2017-11-15	1	6.64509	1	21	Cairns	wt	Cairns-wt	#N/A	1	abdomen	14	2		NEG	20.21	POS	0		NEG		NEG		NEG	18.29	POS			44DX3-230-21-3-14-2	#N/A	3	head-thorax	14	2	#N/A	#N/A	#N/A	#N/A	0	#N/A	#N/A	#N/A	#N/A	#N/A
44DX3-230-21-1-14-3	2706	All data	44DX3-230	44DX3	230	2017-11-15	1	6.64509	1	21	Cairns	wt	Cairns-wt	#N/A	1	abdomen	14	3		NEG	19.3	POS	0		NEG		NEG		NEG	17.69	POS			44DX3-230-21-3-14-3	#N/A	3	head-thorax	14	3	#N/A	#N/A	#N/A	#N/A	0	#N/A	#N/A	#N/A	#N/A	#N/A
44DX3-230-21-1-14-4	2707	All data	44DX3-230	44DX3	230	2017-11-15	1	6.64509	1	21	Cairns	wt	Cairns-wt	#N/A	1	abdomen	14	4	26.99	POS	19.91	POS	1		NEG		NEG		NEG	18.47	POS	0.684328		44DX3-230-21-3-14-4	3285	3	head-thorax	14	4		NEG	22.26	POS	0		NEG		NEG
44DX3-230-21-1-14-5	2708	All data	44DX3-230	44DX3	230	2017-11-15	1	6.64509	1	21	Cairns	wt	Cairns-wt	#N/A	1	abdomen	14	5		NEG	19.16	POS	0		NEG		NEG		NEG	17.2	POS			44DX3-230-21-3-14-5	#N/A	3	head-thorax	14	5	#N/A	#N/A	#N/A	#N/A	0	#N/A	#N/A	#N/A	#N/A	#N/A
44DX3-230-21-1-14-6	2709	All data	44DX3-230	44DX3	230	2017-11-15	1	6.64509	1	21	Cairns	wt	Cairns-wt	#N/A	1	abdomen	14	6		NEG	20.03	POS	0		NEG		NEG		NEG	18.44	POS			44DX3-230-21-3-14-6	#N/A	3	head-thorax	14	6	#N/A	#N/A	#N/A	#N/A	0	#N/A	#N/A	#N/A	#N/A	#N/A
44DX3-230-21-1-14-7	2710	All data	44DX3-230	44DX3	230	2017-11-15	1	6.64509	1	21	Cairns	wt	Cairns-wt	#N/A	1	abdomen	14	7	25.5	POS	19.82	POS	1		NEG		NEG		NEG	18.46	POS	0.723922		44DX3-230-21-3-14-7	3286	3	head-thorax	14	7	28.16	POS	22.47	POS	1		NEG		NEG
44DX3-230-21-1-14-8	2711	All data	44DX3-230	44DX3	230	2017-11-15	1	6.64509	1	21	Cairns	wt	Cairns-wt	#N/A	1	abdomen	14	8	28.86	POS	19.71	POS	1		NEG		NEG		NEG	18.17	POS	0.629591		44DX3-230-21-3-14-8	3287	3	head-thorax	14	8	31.72	POS	22.36	POS	1		NEG		NEG
44DX3-230-21-1-14-9	2712	All data	44DX3-230	44DX3	230	2017-11-15	1	6.64509	1	21	Cairns	wt	Cairns-wt	#N/A	1	abdomen	14	9		NEG	19.1	POS	0		NEG		NEG		NEG	17.93	POS			44DX3-230-21-3-14-9	#N/A	3	head-thorax	14	9	#N/A	#N/A	#N/A	#N/A	0	#N/A	#N/A	#N/A	#N/A	#N/A
44DX3-230-21-1-14-10	2713	All data	44DX3-230	44DX3	230	2017-11-15	1	6.64509	1	21	Cairns	wt	Cairns-wt	#N/A	1	abdomen	14	10		NEG	20.07	POS	0		NEG		NEG		NEG	18.55	POS			44DX3-230-21-3-14-10	#N/A	3	head-thorax	14	10	#N/A	#N/A	#N/A	#N/A	0	#N/A	#N/A	#N/A	#N/A	#N/A
44DX3-230-21-1-14-11	2714	All data	44DX3-230	44DX3	230	2017-11-15	1	6.64509	1	21	Cairns	wt	Cairns-wt	#N/A	1	abdomen	14	11		NEG	19.74	POS	0		NEG		NEG		NEG	17.89	POS			44DX3-230-21-3-14-11	#N/A	3	head-thorax	14	11	#N/A	#N/A	#N/A	#N/A	0	#N/A	#N/A	#N/A	#N/A	#N/A
44DX3-230-21-1-14-12	2715	All data	44DX3-230	44DX3	230	2017-11-15	1	6.64509	1	21	Cairns	wt	Cairns-wt	#N/A	1	abdomen	14	12	26.1	POS	20.24	POS	1		NEG		NEG		NEG	18.71	POS	0.716858		44DX3-230-21-3-14-12	3288	3	head-thorax	14	12	25.62	POS	22.18	POS	1		NEG		NEG
44DX3-230-21-1-14-13	2716	All data	44DX3-230	44DX3	230	2017-11-15	1	6.64509	1	21	Cairns	wt	Cairns-wt	#N/A	1	abdomen	14	13		NEG	20.1	POS	0		NEG		NEG		NEG	18.05	POS			44DX3-230-21-3-14-13	#N/A	3	head-thorax	14	13	#N/A	#N/A	#N/A	#N/A	0	#N/A	#N/A	#N/A	#N/A	#N/A
44DX3-230-21-1-14-14	2717	All data	44DX3-230	44DX3	230	2017-11-15	1	6.64509	1	21	Cairns	wt	Cairns-wt	#N/A	1	abdomen	14	14	27.61	POS	20.78	POS	1		NEG		NEG		NEG	19.14	POS	0.693227		44DX3-230-21-3-14-14	3289	3	head-thorax	14	14	29.88	POS	22.24	POS	1		NEG		NEG
44DX3-230-21-1-14-15	2718	All data	44DX3-230	44DX3	230	2017-11-15	1	6.64509	1	21	Cairns	wt	Cairns-wt	#N/A	1	abdomen	14	15	24.93	POS	19.93	POS	1		NEG		NEG		NEG	18.51	POS	0.742479		44DX3-230-21-3-14-15	3290	3	head-thorax	14	15		NEG	22.18	POS	0		NEG		NEG
44DX3-230-22-1-14-1	2719	All data	44DX3-230	44DX3	230	2017-11-15	1	6.64509	1	22	Cairns	wmel	Cairns-wmel	#N/A	1	abdomen	14	1	26.94	POS	20.71	POS	1		NEG		NEG	18.35	POS	18.8	POS	0.697847	1.02452	44DX3-230-22-3-14-1	3291	3	head-thorax	14	1	29.89	POS	22.65	POS	1		NEG		NEG	22.11
44DX3-230-22-1-14-2	2720	All data	44DX3-230	44DX3	230	2017-11-15	1	6.64509	1	22	Cairns	wmel	Cairns-wmel	#N/A	1	abdomen	14	2	28.8	POS	19.29	POS	1		NEG		NEG	16.89	POS	17.88	POS	0.620833	1.05861	44DX3-230-22-3-14-2	3292	3	head-thorax	14	2		NEG	22.07	POS	0		NEG		NEG	23.18
44DX3-230-22-1-14-3	2721	All data	44DX3-230	44DX3	230	2017-11-15	1	6.64509	1	22	Cairns	wmel	Cairns-wmel	#N/A	1	abdomen	14	3	25.26	POS	19.07	POS	1		NEG		NEG	17.57	POS	18.64	POS	0.737926	1.0609	44DX3-230-22-3-14-3	3293	3	head-thorax	14	3	26.31	POS	22.07	POS	1		NEG		NEG	21.86
44DX3-230-22-1-14-4	2722	All data	44DX3-230	44DX3	230	2017-11-15	1	6.64509	1	22	Cairns	wmel	Cairns-wmel	#N/A	1	abdomen	14	4	29.18	POS	19.2	POS	1		NEG		NEG	16.89	POS	18.68	POS	0.640164	1.10598	44DX3-230-22-3-14-4	3294	3	head-thorax	14	4		NEG	22.19	POS	0		NEG		NEG	20.43
44DX3-230-22-1-14-5	2723	All data	44DX3-230	44DX3	230	2017-11-15	1	6.64509	1	22	Cairns	wmel	Cairns-wmel	#N/A	1	abdomen	14	5	26.67	POS	19.59	POS	1		NEG		NEG	17.13	POS	19.12	POS	0.71691	1.11617	44DX3-230-22-3-14-5	3295	3	head-thorax	14	5		NEG	22.51	POS	0		NEG		NEG	20.46
44DX3-230-22-1-14-6	2724	All data	44DX3-230	44DX3	230	2017-11-15	1	6.64509	1	22	Cairns	wmel	Cairns-wmel	#N/A	1	abdomen	14	6		NEG	19.79	POS	0		NEG		NEG	18.08	POS	19.29	POS		1.06692	44DX3-230-22-3-14-6	#N/A	3	head-thorax	14	6	#N/A	#N/A	#N/A	#N/A	0	#N/A	#N/A	#N/A	#N/A	#N/A
44DX3-230-22-1-14-7	2725	All data	44DX3-230	44DX3	230	2017-11-15	1	6.64509	1	22	Cairns	wmel	Cairns-wmel	#N/A	1	abdomen	14	7	29.25	POS	19.15	POS	1	35.32	NEG		NEG	17.88	POS	18.8	POS	0.642735	1.05145	44DX3-230-22-3-14-7	3296	3	head-thorax	14	7		NEG	22.32	POS	0		NEG		NEG	21.99
44DX3-230-22-1-14-8	2726	All data	44DX3-230	44DX3	230	2017-11-15	1	6.64509	1	22	Cairns	wmel	Cairns-wmel	#N/A	1	abdomen	14	8		NEG	18.88	POS	0		NEG		NEG	17.98	POS	18.22	POS		1.01335	44DX3-230-22-3-14-8	#N/A	3	head-thorax	14	8	#N/A	#N/A	#N/A	#N/A	0	#N/A	#N/A	#N/A	#N/A	#N/A
44DX3-230-22-1-14-9	2727	All data	44DX3-230	44DX3	230	2017-11-15	1	6.64509	1	22	Cairns	wmel	Cairns-wmel	#N/A	1	abdomen	14	9		NEG	19.02	POS	0		NEG		NEG	17.89	POS	18.26	POS		1.02068	44DX3-230-22-3-14-9	#N/A	3	head-thorax	14	9	#N/A	#N/A	#N/A	#N/A	0	#N/A	#N/A	#N/A	#N/A	#N/A
44DX3-230-22-1-14-10	2728	All data	44DX3-230	44DX3	230	2017-11-15	1	6.64509	1	22	Cairns	wmel	Cairns-wmel	#N/A	1	abdomen	14	10		NEG	19.01	POS	0		NEG		NEG	17.41	POS	18.72	POS		1.07524	44DX3-230-22-3-14-10	#N/A	3	head-thorax	14	10	#N/A	#N/A	#N/A	#N/A	0	#N/A	#N/A	#N/A	#N/A	#N/A
44DX3-230-22-1-14-11	2729	All data	44DX3-230	44DX3	230	2017-11-15	1	6.64509	1	22	Cairns	wmel	Cairns-wmel	#N/A	1	abdomen	14	11	32	POS	20.35	POS	1		NEG		NEG	15.75	POS	18.69	POS	0.584063	1.18667	44DX3-230-22-3-14-11	3297	3	head-thorax	14	11		NEG	22.23	POS	0		NEG		NEG	21.85
44DX3-230-22-1-14-12	2730	All data	44DX3-230	44DX3	230	2017-11-15	1	6.64509	1	22	Cairns	wmel	Cairns-wmel	#N/A	1	abdomen	14	12	26.25	POS	19.81	POS	1		NEG		NEG	16.81	POS	19.11	POS	0.728	1.13682	44DX3-230-22-3-14-12	3298	3	head-thorax	14	12	26.98	POS	21.99	POS	1		NEG		NEG	20.81
44DX3-230-22-1-14-13	2731	All data	44DX3-230	44DX3	230	2017-11-15	1	6.64509	1	22	Cairns	wmel	Cairns-wmel	#N/A	1	abdomen	14	13	30.83	POS	19.16	POS	1		NEG		NEG	17.01	POS	18.43	POS	0.597794	1.08348	44DX3-230-22-3-14-13	3299	3	head-thorax	14	13		NEG	22.12	POS	0		NEG		NEG	21.99
44DX3-230-22-1-14-14	2732	All data	44DX3-230	44DX3	230	2017-11-15	1	6.64509	1	22	Cairns	wmel	Cairns-wmel	#N/A	1	abdomen	14	14		NEG	19.87	POS	0		NEG		NEG	16.68	POS	19.43	POS		1.16487	44DX3-230-22-3-14-14	#N/A	3	head-thorax	14	14	#N/A	#N/A	#N/A	#N/A	0	#N/A	#N/A	#N/A	#N/A	#N/A
44DX3-230-22-1-14-15	2733	All data	44DX3-230	44DX3	230	2017-11-15	1	6.64509	1	22	Cairns	wmel	Cairns-wmel	#N/A	1	abdomen	14	15		NEG	19.61	POS	0	37.61	NEG		NEG	17.19	POS	18.71	POS		1.08842	44DX3-230-22-3-14-15	#N/A	3	head-thorax	14	15	#N/A	#N/A	#N/A	#N/A	0	#N/A	#N/A	#N/A	#N/A	#N/A
44DX3-230-23-1-14-1	2734	All data	44DX3-230	44DX3	230	2017-11-15	1	6.64509	1	23	Cairns	walb	Cairns-walb	#N/A	1	abdomen	14	1		NEG	20.33	POS	0	14.58	POS		NEG		NEG	19.85	POS			44DX3-230-23-3-14-1	#N/A	3	head-thorax	14	1	#N/A	#N/A	#N/A	#N/A	0	#N/A	#N/A	#N/A	#N/A	#N/A
44DX3-230-23-1-14-2	2735	All data	44DX3-230	44DX3	230	2017-11-15	1	6.64509	1	23	Cairns	walb	Cairns-walb	#N/A	1	abdomen	14	2		NEG	20.31	POS	0	15.35	POS		NEG		NEG	19.58	POS			44DX3-230-23-3-14-2	#N/A	3	head-thorax	14	2	#N/A	#N/A	#N/A	#N/A	0	#N/A	#N/A	#N/A	#N/A	#N/A
44DX3-230-23-1-14-3	2736	All data	44DX3-230	44DX3	230	2017-11-15	1	6.64509	1	23	Cairns	walb	Cairns-walb	#N/A	1	abdomen	14	3	24.39	POS	19.49	POS	1	13.37	POS		NEG		NEG	18.77	POS	0.769578		44DX3-230-23-3-14-3	3300	3	head-thorax	14	3		NEG	22.15	POS	0	15.93	POS		NEG
44DX3-230-23-1-14-4	2737	All data	44DX3-230	44DX3	230	2017-11-15	1	6.64509	1	23	Cairns	walb	Cairns-walb	#N/A	1	abdomen	14	4		NEG	21.04	POS	0	17.95	POS		NEG		NEG	20.11	POS			44DX3-230-23-3-14-4	#N/A	3	head-thorax	14	4	#N/A	#N/A	#N/A	#N/A	0	#N/A	#N/A	#N/A	#N/A	#N/A
44DX3-230-23-1-14-5	2738	All data	44DX3-230	44DX3	230	2017-11-15	1	6.64509	1	23	Cairns	walb	Cairns-walb	#N/A	1	abdomen	14	5	24.99	POS	18.85	POS	1	13.9	POS		NEG		NEG	18.52	POS	0.741096		44DX3-230-23-3-14-5	3301	3	head-thorax	14	5		NEG	21.86	POS	0	16.83	POS		NEG
44DX3-230-23-1-14-6	2739	All data	44DX3-230	44DX3	230	2017-11-15	1	6.64509	1	23	Cairns	walb	Cairns-walb	#N/A	1	abdomen	14	6	26.84	POS	19.14	POS	1	16.54	POS		NEG		NEG	18.69	POS	0.696349		44DX3-230-23-3-14-6	3302	3	head-thorax	14	6		NEG	21.97	POS	0	16.99	POS		NEG
44DX3-230-23-1-14-7	2740	All data	44DX3-230	44DX3	230	2017-11-15	1	6.64509	1	23	Cairns	walb	Cairns-walb	#N/A	1	abdomen	14	7	33.29	POS	19.55	POS	1	14.62	POS		NEG		NEG	18.85	POS	0.566236		44DX3-230-23-3-14-7	3303	3	head-thorax	14	7	36.93	NEG	22.49	POS	0	17.09	POS		NEG
44DX3-230-23-1-14-8	2741	All data	44DX3-230	44DX3	230	2017-11-15	1	6.64509	1	23	Cairns	walb	Cairns-walb	#N/A	1	abdomen	14	8		NEG	19.09	POS	0	13.88	POS		NEG		NEG	18.54	POS			44DX3-230-23-3-14-8	#N/A	3	head-thorax	14	8	#N/A	#N/A	#N/A	#N/A	0	#N/A	#N/A	#N/A	#N/A	#N/A
44DX3-230-23-1-14-9	2742	All data	44DX3-230	44DX3	230	2017-11-15	1	6.64509	1	23	Cairns	walb	Cairns-walb	#N/A	1	abdomen	14	9	23.18	POS	19.75	POS	1	14.78	POS		NEG		NEG	19.48	POS	0.84038		44DX3-230-23-3-14-9	3304	3	head-thorax	14	9	28.78	POS	22.54	POS	1	17.33	POS		NEG
44DX3-230-23-1-14-10	2743	All data	44DX3-230	44DX3	230	2017-11-15	1	6.64509	1	23	Cairns	walb	Cairns-walb	#N/A	1	abdomen	14	10	27.04	POS	19.32	POS	1	14.38	POS		NEG		NEG	18.59	POS	0.6875		44DX3-230-23-3-14-10	3305	3	head-thorax	14	10		NEG	21.94	POS	0	17.12	POS		NEG
44DX3-230-23-1-14-11	2744	All data	44DX3-230	44DX3	230	2017-11-15	1	6.64509	1	23	Cairns	walb	Cairns-walb	#N/A	1	abdomen	14	11	27.98	POS	19.78	POS	1	14.59	POS		NEG		NEG	18.96	POS	0.677627		44DX3-230-23-3-14-11	3306	3	head-thorax	14	11		NEG	22.15	POS	0	18.75	POS		NEG
44DX3-230-23-1-14-12	2745	All data	44DX3-230	44DX3	230	2017-11-15	1	6.64509	1	23	Cairns	walb	Cairns-walb	#N/A	1	abdomen	14	12	25.84	POS	19.53	POS	1	15	POS		NEG		NEG	19.02	POS	0.736068		44DX3-230-23-3-14-12	3307	3	head-thorax	14	12	29.26	POS	22	POS	1	18.81	POS		NEG
44DX3-230-24-1-14-1	2746	All data	44DX3-230	44DX3	230	2017-11-15	1	6.64509	1	24	Cairns	wmelcs	Cairns-wmelcs	#N/A	1	abdomen	14	1	31.73	POS	19.62	POS	1		NEG	18.42	POS	17.76	POS	18.82	POS	0.59313	1.05968	44DX3-230-24-3-14-1	3308	3	head-thorax	14	1		NEG	21.77	POS	0		NEG	19.18	POS	18.55
44DX3-230-24-1-14-2	2747	All data	44DX3-230	44DX3	230	2017-11-15	1	6.64509	1	24	Cairns	wmelcs	Cairns-wmelcs	#N/A	1	abdomen	14	2	32.24	POS	19.16	POS	1		NEG	17.85	POS	17.06	POS	18.45	POS	0.57227	1.08148	44DX3-230-24-3-14-2	3309	3	head-thorax	14	2		NEG	22.11	POS	0		NEG	20.98	POS	20.79
44DX3-230-24-1-14-3	2748	All data	44DX3-230	44DX3	230	2017-11-15	1	6.64509	1	24	Cairns	wmelcs	Cairns-wmelcs	#N/A	1	abdomen	14	3	31.1	POS	19.58	POS	1		NEG	16.82	POS	16.16	POS	18.78	POS	0.603859	1.16213	44DX3-230-24-3-14-3	3310	3	head-thorax	14	3		NEG	22.13	POS	0		NEG	20.45	POS	20.32
44DX3-230-24-1-14-4	2749	All data	44DX3-230	44DX3	230	2017-11-15	1	6.64509	1	24	Cairns	wmelcs	Cairns-wmelcs	#N/A	1	abdomen	14	4		NEG	19.67	POS	0		NEG	18.47	POS	17.79	POS	18.89	POS		1.06183	44DX3-230-24-3-14-4	#N/A	3	head-thorax	14	4	#N/A	#N/A	#N/A	#N/A	0	#N/A	#N/A	#N/A	#N/A	#N/A
44DX3-230-24-1-14-5	2750	All data	44DX3-230	44DX3	230	2017-11-15	1	6.64509	1	24	Cairns	wmelcs	Cairns-wmelcs	#N/A	1	abdomen	14	5		NEG	19.71	POS	0		NEG	18.31	POS	17.61	POS	18.91	POS		1.07382	44DX3-230-24-3-14-5	#N/A	3	head-thorax	14	5	#N/A	#N/A	#N/A	#N/A	0	#N/A	#N/A	#N/A	#N/A	#N/A
44DX3-230-24-1-14-6	2751	All data	44DX3-230	44DX3	230	2017-11-15	1	6.64509	1	24	Cairns	wmelcs	Cairns-wmelcs	#N/A	1	abdomen	14	6		NEG	19.13	POS	0		NEG	17.9	POS	17.07	POS	18.26	POS		1.06971	44DX3-230-24-3-14-6	#N/A	3	head-thorax	14	6	#N/A	#N/A	#N/A	#N/A	0	#N/A	#N/A	#N/A	#N/A	#N/A
44DX3-230-24-1-14-7	2752	All data	44DX3-230	44DX3	230	2017-11-15	1	6.64509	1	24	Cairns	wmelcs	Cairns-wmelcs	#N/A	1	abdomen	14	7	24.99	POS	19.62	POS	1		NEG	18.75	POS	18.18	POS	18.94	POS	0.757903	1.0418	44DX3-230-24-3-14-7	3311	3	head-thorax	14	7		NEG	22.14	POS	0		NEG	21.17	POS	20.57
44DX3-230-24-1-14-8	2753	All data	44DX3-230	44DX3	230	2017-11-15	1	6.64509	1	24	Cairns	wmelcs	Cairns-wmelcs	#N/A	1	abdomen	14	8	25.7	POS	18.87	POS	1		NEG	17.86	POS	16.89	POS	18.58	POS	0.722957	1.10006	44DX3-230-24-3-14-8	3312	3	head-thorax	14	8	26.75	POS	22.66	POS	1		NEG	21.81	POS	21.51
44DX3-230-24-1-14-9	2754	All data	44DX3-230	44DX3	230	2017-11-15	1	6.64509	1	24	Cairns	wmelcs	Cairns-wmelcs	#N/A	1	abdomen	14	9		NEG	19.65	POS	0		NEG	17.88	POS	17.11	POS	18.69	POS		1.09234	44DX3-230-24-3-14-9	#N/A	3	head-thorax	14	9	#N/A	#N/A	#N/A	#N/A	0	#N/A	#N/A	#N/A	#N/A	#N/A
44DX3-230-24-1-14-10	2755	All data	44DX3-230	44DX3	230	2017-11-15	1	6.64509	1	24	Cairns	wmelcs	Cairns-wmelcs	#N/A	1	abdomen	14	10		NEG	19.23	POS	0		NEG	17.96	POS	17.27	POS	18.64	POS		1.07933	44DX3-230-24-3-14-10	#N/A	3	head-thorax	14	10	#N/A	#N/A	#N/A	#N/A	0	#N/A	#N/A	#N/A	#N/A	#N/A
44DX3-230-24-1-14-11	2756	All data	44DX3-230	44DX3	230	2017-11-15	1	6.64509	1	24	Cairns	wmelcs	Cairns-wmelcs	#N/A	1	abdomen	14	11		NEG	19.92	POS	0		NEG	17.6	POS	16.89	POS	18.68	POS		1.10598	44DX3-230-24-3-14-11	#N/A	3	head-thorax	14	11	#N/A	#N/A	#N/A	#N/A	0	#N/A	#N/A	#N/A	#N/A	#N/A
44DX3-230-24-1-14-12	2757	All data	44DX3-230	44DX3	230	2017-11-15	1	6.64509	1	24	Cairns	wmelcs	Cairns-wmelcs	#N/A	1	abdomen	14	12		NEG	19.42	POS	0		NEG	17.93	POS	17.04	POS	18.68	POS		1.09624	44DX3-230-24-3-14-12	#N/A	3	head-thorax	14	12	#N/A	#N/A	#N/A	#N/A	0	#N/A	#N/A	#N/A	#N/A	#N/A
44DX3-230-24-1-14-13	2758	All data	44DX3-230	44DX3	230	2017-11-15	1	6.64509	1	24	Cairns	wmelcs	Cairns-wmelcs	#N/A	1	abdomen	14	13	30.07	POS	19.54	POS	1		NEG	17.74	POS	17.05	POS	18.84	POS	0.626538	1.10499	44DX3-230-24-3-14-13	3313	3	head-thorax	14	13		NEG	22.31	POS	0		NEG	19.97	POS	19.76
44DX3-230-24-1-14-14	2759	All data	44DX3-230	44DX3	230	2017-11-15	1	6.64509	1	24	Cairns	wmelcs	Cairns-wmelcs	#N/A	1	abdomen	14	14		NEG	18.62	POS	0		NEG	18.33	POS	17.78	POS	17.99	POS		1.01181	44DX3-230-24-3-14-14	#N/A	3	head-thorax	14	14	#N/A	#N/A	#N/A	#N/A	0	#N/A	#N/A	#N/A	#N/A	#N/A
44DX3-230-24-1-14-15	2760	All data	44DX3-230	44DX3	230	2017-11-15	1	6.64509	1	24	Cairns	wmelcs	Cairns-wmelcs	#N/A	1	abdomen	14	15	25.41	POS	19.22	POS	1		NEG	18.47	POS	17.57	POS	18.68	POS	0.735144	1.06318	44DX3-230-24-3-14-15	3314	3	head-thorax	14	15	28.39	POS	22.53	POS	1		NEG	21.51	POS	20.97
44DX3-231-7-1-14-1	2761	All data	44DX3-231	44DX3	231	2017-11-22	4	8.53511	1	7	HCM	wt	HCM-wt	#N/A	1	abdomen	14	1		NEG	19.02	POS	0		NEG		NEG		NEG	18.46	POS			44DX3-231-7-3-14-1	#N/A	3	head-thorax	14	1	#N/A	#N/A	#N/A	#N/A	0	#N/A	#N/A	#N/A	#N/A	#N/A
44DX3-231-7-1-14-2	2762	All data	44DX3-231	44DX3	231	2017-11-22	4	8.53511	1	7	HCM	wt	HCM-wt	#N/A	1	abdomen	14	2		NEG	18.75	POS	0		NEG		NEG		NEG	17.9	POS			44DX3-231-7-3-14-2	#N/A	3	head-thorax	14	2	#N/A	#N/A	#N/A	#N/A	0	#N/A	#N/A	#N/A	#N/A	#N/A
44DX3-231-7-1-14-3	2763	All data	44DX3-231	44DX3	231	2017-11-22	4	8.53511	1	7	HCM	wt	HCM-wt	#N/A	1	abdomen	14	3		NEG	18.55	POS	0		NEG		NEG		NEG	17.78	POS			44DX3-231-7-3-14-3	#N/A	3	head-thorax	14	3	#N/A	#N/A	#N/A	#N/A	0	#N/A	#N/A	#N/A	#N/A	#N/A
44DX3-231-7-1-14-4	2764	All data	44DX3-231	44DX3	231	2017-11-22	4	8.53511	1	7	HCM	wt	HCM-wt	#N/A	1	abdomen	14	4		NEG	19.61	POS	0		NEG		NEG		NEG	18.84	POS			44DX3-231-7-3-14-4	#N/A	3	head-thorax	14	4	#N/A	#N/A	#N/A	#N/A	0	#N/A	#N/A	#N/A	#N/A	#N/A
44DX3-231-7-1-14-5	2765	All data	44DX3-231	44DX3	231	2017-11-22	4	8.53511	1	7	HCM	wt	HCM-wt	#N/A	1	abdomen	14	5		NEG	19.66	POS	0		NEG		NEG		NEG	18.7	POS			44DX3-231-7-3-14-5	#N/A	3	head-thorax	14	5	#N/A	#N/A	#N/A	#N/A	0	#N/A	#N/A	#N/A	#N/A	#N/A
44DX3-231-7-1-14-6	2766	All data	44DX3-231	44DX3	231	2017-11-22	4	8.53511	1	7	HCM	wt	HCM-wt	#N/A	1	abdomen	14	6		NEG	18.89	POS	0		NEG		NEG		NEG	18.11	POS			44DX3-231-7-3-14-6	#N/A	3	head-thorax	14	6	#N/A	#N/A	#N/A	#N/A	0	#N/A	#N/A	#N/A	#N/A	#N/A
44DX3-231-7-1-14-7	2767	All data	44DX3-231	44DX3	231	2017-11-22	4	8.53511	1	7	HCM	wt	HCM-wt	#N/A	1	abdomen	14	7		NEG	18.93	POS	0		NEG		NEG		NEG	17.89	POS			44DX3-231-7-3-14-7	#N/A	3	head-thorax	14	7	#N/A	#N/A	#N/A	#N/A	0	#N/A	#N/A	#N/A	#N/A	#N/A
44DX3-231-7-1-14-8	2768	All data	44DX3-231	44DX3	231	2017-11-22	4	8.53511	1	7	HCM	wt	HCM-wt	#N/A	1	abdomen	14	8	22.96	POS	18.6	POS	1		NEG		NEG		NEG	18.07	POS	0.787021		44DX3-231-7-3-14-8	3315	3	head-thorax	14	8	31.94	POS	22.02	POS	1		NEG		NEG
44DX3-231-7-1-14-9	2769	All data	44DX3-231	44DX3	231	2017-11-22	4	8.53511	1	7	HCM	wt	HCM-wt	#N/A	1	abdomen	14	9	23.82	POS	19.03	POS	1		NEG		NEG		NEG	18.85	POS	0.791352		44DX3-231-7-3-14-9	3316	3	head-thorax	14	9	28.78	POS	21.78	POS	1		NEG		NEG
44DX3-231-7-1-14-10	2770	All data	44DX3-231	44DX3	231	2017-11-22	4	8.53511	1	7	HCM	wt	HCM-wt	#N/A	1	abdomen	14	10		NEG	19.02	POS	0		NEG		NEG		NEG	18.63	POS			44DX3-231-7-3-14-10	#N/A	3	head-thorax	14	10	#N/A	#N/A	#N/A	#N/A	0	#N/A	#N/A	#N/A	#N/A	#N/A
44DX3-231-7-1-14-11	2771	All data	44DX3-231	44DX3	231	2017-11-22	4	8.53511	1	7	HCM	wt	HCM-wt	#N/A	1	abdomen	14	11	22.24	POS	18.85	POS	1		NEG		NEG		NEG	18.54	POS	0.833633		44DX3-231-7-3-14-11	3317	3	head-thorax	14	11	23.93	POS	21.87	POS	1		NEG		NEG
44DX3-231-7-1-14-12	2772	All data	44DX3-231	44DX3	231	2017-11-22	4	8.53511	1	7	HCM	wt	HCM-wt	#N/A	1	abdomen	14	12		NEG	19.83	POS	0		NEG		NEG		NEG	19.54	POS			44DX3-231-7-3-14-12	#N/A	3	head-thorax	14	12	#N/A	#N/A	#N/A	#N/A	0	#N/A	#N/A	#N/A	#N/A	#N/A
44DX3-231-7-1-14-13	2773	All data	44DX3-231	44DX3	231	2017-11-22	4	8.53511	1	7	HCM	wt	HCM-wt	#N/A	1	abdomen	14	13		NEG	19.68	POS	0		NEG		NEG		NEG	19.04	POS			44DX3-231-7-3-14-13	#N/A	3	head-thorax	14	13	#N/A	#N/A	#N/A	#N/A	0	#N/A	#N/A	#N/A	#N/A	#N/A
44DX3-231-7-1-14-14	2774	All data	44DX3-231	44DX3	231	2017-11-22	4	8.53511	1	7	HCM	wt	HCM-wt	#N/A	1	abdomen	14	14	21.49	POS	18.68	POS	1		NEG		NEG		NEG	18.11	POS	0.842718		44DX3-231-7-3-14-14	3318	3	head-thorax	14	14	24.74	POS	21.88	POS	1		NEG		NEG
44DX3-231-7-1-14-15	2775	All data	44DX3-231	44DX3	231	2017-11-22	4	8.53511	1	7	HCM	wt	HCM-wt	#N/A	1	abdomen	14	15	22.73	POS	19.17	POS	1		NEG		NEG		NEG	18.81	POS	0.827541		44DX3-231-7-3-14-15	3319	3	head-thorax	14	15	23.9	POS	21.18	POS	1		NEG		NEG
44DX3-231-15-1-14-1	2776	All data	44DX3-231	44DX3	231	2017-11-22	4	8.53511	1	15	HCM	wmel	HCM-wmel	#N/A	1	abdomen	14	1		NEG	19.1	POS	0		NEG		NEG	16.36	POS	18.32	POS		1.1198	44DX3-231-15-3-14-1	#N/A	3	head-thorax	14	1	#N/A	#N/A	#N/A	#N/A	0	#N/A	#N/A	#N/A	#N/A	#N/A
44DX3-231-15-1-14-2	2777	All data	44DX3-231	44DX3	231	2017-11-22	4	8.53511	1	15	HCM	wmel	HCM-wmel	#N/A	1	abdomen	14	2		NEG	19.73	POS	0		NEG		NEG	15.87	POS	19.47	POS		1.22684	44DX3-231-15-3-14-2	#N/A	3	head-thorax	14	2	#N/A	#N/A	#N/A	#N/A	0	#N/A	#N/A	#N/A	#N/A	#N/A
44DX3-231-15-1-14-3	2778	All data	44DX3-231	44DX3	231	2017-11-22	4	8.53511	1	15	HCM	wmel	HCM-wmel	#N/A	1	abdomen	14	3		NEG	19.23	POS	0		NEG		NEG	16.76	POS	18.77	POS		1.11993	44DX3-231-15-3-14-3	#N/A	3	head-thorax	14	3	#N/A	#N/A	#N/A	#N/A	0	#N/A	#N/A	#N/A	#N/A	#N/A
44DX3-231-15-1-14-4	2779	All data	44DX3-231	44DX3	231	2017-11-22	4	8.53511	1	15	HCM	wmel	HCM-wmel	#N/A	1	abdomen	14	4		NEG	18.87	POS	0		NEG		NEG	17.09	POS	18.67	POS		1.09245	44DX3-231-15-3-14-4	#N/A	3	head-thorax	14	4	#N/A	#N/A	#N/A	#N/A	0	#N/A	#N/A	#N/A	#N/A	#N/A
44DX3-231-15-1-14-5	2780	All data	44DX3-231	44DX3	231	2017-11-22	4	8.53511	1	15	HCM	wmel	HCM-wmel	#N/A	1	abdomen	14	5		NEG	18.81	POS	0		NEG		NEG	16.11	POS	18.51	POS		1.14898	44DX3-231-15-3-14-5	#N/A	3	head-thorax	14	5	#N/A	#N/A	#N/A	#N/A	0	#N/A	#N/A	#N/A	#N/A	#N/A
44DX3-231-15-1-14-6	2781	All data	44DX3-231	44DX3	231	2017-11-22	4	8.53511	1	15	HCM	wmel	HCM-wmel	#N/A	1	abdomen	14	6		NEG	18.56	POS	0		NEG		NEG	16.75	POS	18.21	POS		1.08716	44DX3-231-15-3-14-6	#N/A	3	head-thorax	14	6	#N/A	#N/A	#N/A	#N/A	0	#N/A	#N/A	#N/A	#N/A	#N/A
44DX3-231-15-1-14-7	2782	All data	44DX3-231	44DX3	231	2017-11-22	4	8.53511	1	15	HCM	wmel	HCM-wmel	#N/A	1	abdomen	14	7		NEG	20.01	POS	0		NEG		NEG	17.12	POS	19.27	POS		1.12558	44DX3-231-15-3-14-7	#N/A	3	head-thorax	14	7	#N/A	#N/A	#N/A	#N/A	0	#N/A	#N/A	#N/A	#N/A	#N/A
44DX3-231-15-1-14-8	2783	All data	44DX3-231	44DX3	231	2017-11-22	4	8.53511	1	15	HCM	wmel	HCM-wmel	#N/A	1	abdomen	14	8		NEG	19.52	POS	0		NEG		NEG	17.3	POS	18.9	POS		1.09249	44DX3-231-15-3-14-8	#N/A	3	head-thorax	14	8	#N/A	#N/A	#N/A	#N/A	0	#N/A	#N/A	#N/A	#N/A	#N/A
44DX3-231-15-1-14-9	2784	All data	44DX3-231	44DX3	231	2017-11-22	4	8.53511	1	15	HCM	wmel	HCM-wmel	#N/A	1	abdomen	14	9		NEG	19.69	POS	0		NEG		NEG	16.51	POS	19.13	POS		1.15869	44DX3-231-15-3-14-9	#N/A	3	head-thorax	14	9	#N/A	#N/A	#N/A	#N/A	0	#N/A	#N/A	#N/A	#N/A	#N/A
44DX3-231-15-1-14-10	2785	All data	44DX3-231	44DX3	231	2017-11-22	4	8.53511	1	15	HCM	wmel	HCM-wmel	#N/A	1	abdomen	14	10		NEG	18.89	POS	0		NEG		NEG	15.85	POS	18.73	POS		1.1817	44DX3-231-15-3-14-10	#N/A	3	head-thorax	14	10	#N/A	#N/A	#N/A	#N/A	0	#N/A	#N/A	#N/A	#N/A	#N/A
44DX3-231-15-1-14-11	2786	All data	44DX3-231	44DX3	231	2017-11-22	4	8.53511	1	15	HCM	wmel	HCM-wmel	#N/A	1	abdomen	14	11		NEG	19.55	POS	0		NEG		NEG	16.76	POS	18.86	POS		1.1253	44DX3-231-15-3-14-11	#N/A	3	head-thorax	14	11	#N/A	#N/A	#N/A	#N/A	0	#N/A	#N/A	#N/A	#N/A	#N/A
44DX3-231-15-1-14-12	2787	All data	44DX3-231	44DX3	231	2017-11-22	4	8.53511	1	15	HCM	wmel	HCM-wmel	#N/A	1	abdomen	14	12		NEG	19.04	POS	0		NEG		NEG	16.83	POS	18.18	POS		1.08021	44DX3-231-15-3-14-12	#N/A	3	head-thorax	14	12	#N/A	#N/A	#N/A	#N/A	0	#N/A	#N/A	#N/A	#N/A	#N/A
44DX3-231-15-1-14-13	2788	All data	44DX3-231	44DX3	231	2017-11-22	4	8.53511	1	15	HCM	wmel	HCM-wmel	#N/A	1	abdomen	14	13		NEG	19.88	POS	0		NEG		NEG	16.58	POS	18.59	POS		1.12123	44DX3-231-15-3-14-13	#N/A	3	head-thorax	14	13	#N/A	#N/A	#N/A	#N/A	0	#N/A	#N/A	#N/A	#N/A	#N/A
44DX3-231-15-1-14-14	2789	All data	44DX3-231	44DX3	231	2017-11-22	4	8.53511	1	15	HCM	wmel	HCM-wmel	#N/A	1	abdomen	14	14		NEG	19.09	POS	0		NEG		NEG	16.35	POS	18.15	POS		1.11009	44DX3-231-15-3-14-14	#N/A	3	head-thorax	14	14	#N/A	#N/A	#N/A	#N/A	0	#N/A	#N/A	#N/A	#N/A	#N/A
44DX3-231-21-1-14-1	2790	All data	44DX3-231	44DX3	231	2017-11-22	4	8.53511	1	21	Cairns	wt	Cairns-wt	#N/A	1	abdomen	14	1		NEG	18.85	POS	0		NEG		NEG		NEG	18.29	POS			44DX3-231-21-3-14-1	#N/A	3	head-thorax	14	1	#N/A	#N/A	#N/A	#N/A	0	#N/A	#N/A	#N/A	#N/A	#N/A
44DX3-231-21-1-14-2	2791	All data	44DX3-231	44DX3	231	2017-11-22	4	8.53511	1	21	Cairns	wt	Cairns-wt	#N/A	1	abdomen	14	2		NEG	19.54	POS	0		NEG		NEG		NEG	18.75	POS			44DX3-231-21-3-14-2	#N/A	3	head-thorax	14	2	#N/A	#N/A	#N/A	#N/A	0	#N/A	#N/A	#N/A	#N/A	#N/A
44DX3-231-21-1-14-3	2792	All data	44DX3-231	44DX3	231	2017-11-22	4	8.53511	1	21	Cairns	wt	Cairns-wt	#N/A	1	abdomen	14	3		NEG	18.62	POS	0		NEG		NEG		NEG	18.48	POS			44DX3-231-21-3-14-3	#N/A	3	head-thorax	14	3	#N/A	#N/A	#N/A	#N/A	0	#N/A	#N/A	#N/A	#N/A	#N/A
44DX3-231-21-1-14-4	2793	All data	44DX3-231	44DX3	231	2017-11-22	4	8.53511	1	21	Cairns	wt	Cairns-wt	#N/A	1	abdomen	14	4		NEG	18.82	POS	0		NEG		NEG		NEG	18.75	POS			44DX3-231-21-3-14-4	#N/A	3	head-thorax	14	4	#N/A	#N/A	#N/A	#N/A	0	#N/A	#N/A	#N/A	#N/A	#N/A
44DX3-231-21-1-14-5	2794	All data	44DX3-231	44DX3	231	2017-11-22	4	8.53511	1	21	Cairns	wt	Cairns-wt	#N/A	1	abdomen	14	5		NEG	18.58	POS	0		NEG		NEG		NEG	18.04	POS			44DX3-231-21-3-14-5	#N/A	3	head-thorax	14	5	#N/A	#N/A	#N/A	#N/A	0	#N/A	#N/A	#N/A	#N/A	#N/A
44DX3-231-21-1-14-6	2795	All data	44DX3-231	44DX3	231	2017-11-22	4	8.53511	1	21	Cairns	wt	Cairns-wt	#N/A	1	abdomen	14	6		NEG	18.62	POS	0		NEG		NEG		NEG	18.03	POS			44DX3-231-21-3-14-6	#N/A	3	head-thorax	14	6	#N/A	#N/A	#N/A	#N/A	0	#N/A	#N/A	#N/A	#N/A	#N/A
44DX3-231-21-1-14-7	2796	All data	44DX3-231	44DX3	231	2017-11-22	4	8.53511	1	21	Cairns	wt	Cairns-wt	#N/A	1	abdomen	14	7		NEG	18.96	POS	0		NEG		NEG		NEG	18.3	POS			44DX3-231-21-3-14-7	#N/A	3	head-thorax	14	7	#N/A	#N/A	#N/A	#N/A	0	#N/A	#N/A	#N/A	#N/A	#N/A
44DX3-231-21-1-14-8	2797	All data	44DX3-231	44DX3	231	2017-11-22	4	8.53511	1	21	Cairns	wt	Cairns-wt	#N/A	1	abdomen	14	8		NEG	19.03	POS	0		NEG		NEG		NEG	18.46	POS			44DX3-231-21-3-14-8	#N/A	3	head-thorax	14	8	#N/A	#N/A	#N/A	#N/A	0	#N/A	#N/A	#N/A	#N/A	#N/A
44DX3-231-21-1-14-9	2798	All data	44DX3-231	44DX3	231	2017-11-22	4	8.53511	1	21	Cairns	wt	Cairns-wt	#N/A	1	abdomen	14	9		NEG	19.19	POS	0		NEG		NEG		NEG	18.54	POS			44DX3-231-21-3-14-9	#N/A	3	head-thorax	14	9	#N/A	#N/A	#N/A	#N/A	0	#N/A	#N/A	#N/A	#N/A	#N/A
44DX3-231-21-1-14-10	2799	All data	44DX3-231	44DX3	231	2017-11-22	4	8.53511	1	21	Cairns	wt	Cairns-wt	#N/A	1	abdomen	14	10		NEG	19.5	POS	0		NEG		NEG		NEG	18.81	POS			44DX3-231-21-3-14-10	#N/A	3	head-thorax	14	10	#N/A	#N/A	#N/A	#N/A	0	#N/A	#N/A	#N/A	#N/A	#N/A
44DX3-231-21-1-14-11	2800	All data	44DX3-231	44DX3	231	2017-11-22	4	8.53511	1	21	Cairns	wt	Cairns-wt	#N/A	1	abdomen	14	11		NEG	18.85	POS	0		NEG		NEG		NEG	18.47	POS			44DX3-231-21-3-14-11	#N/A	3	head-thorax	14	11	#N/A	#N/A	#N/A	#N/A	0	#N/A	#N/A	#N/A	#N/A	#N/A
44DX3-231-21-1-14-12	2801	All data	44DX3-231	44DX3	231	2017-11-22	4	8.53511	1	21	Cairns	wt	Cairns-wt	#N/A	1	abdomen	14	12	22.48	POS	18.78	POS	1		NEG		NEG		NEG	18.2	POS	0.809609		44DX3-231-21-3-14-12	3320	3	head-thorax	14	12		NEG	22.24	POS	0		NEG		NEG
44DX3-231-21-1-14-13	2802	All data	44DX3-231	44DX3	231	2017-11-22	4	8.53511	1	21	Cairns	wt	Cairns-wt	#N/A	1	abdomen	14	13		NEG	18.74	POS	0		NEG		NEG		NEG	17.94	POS			44DX3-231-21-3-14-13	#N/A	3	head-thorax	14	13	#N/A	#N/A	#N/A	#N/A	0	#N/A	#N/A	#N/A	#N/A	#N/A
44DX3-231-21-1-14-14	2803	All data	44DX3-231	44DX3	231	2017-11-22	4	8.53511	1	21	Cairns	wt	Cairns-wt	#N/A	1	abdomen	14	14		NEG	19.04	POS	0		NEG		NEG		NEG	18.4	POS			44DX3-231-21-3-14-14	#N/A	3	head-thorax	14	14	#N/A	#N/A	#N/A	#N/A	0	#N/A	#N/A	#N/A	#N/A	#N/A
44DX3-231-21-1-14-15	2804	All data	44DX3-231	44DX3	231	2017-11-22	4	8.53511	1	21	Cairns	wt	Cairns-wt	#N/A	1	abdomen	14	15		NEG	19.14	POS	0		NEG		NEG		NEG	18.41	POS			44DX3-231-21-3-14-15	#N/A	3	head-thorax	14	15	#N/A	#N/A	#N/A	#N/A	0	#N/A	#N/A	#N/A	#N/A	#N/A
44DX3-231-22-1-14-1	2805	All data	44DX3-231	44DX3	231	2017-11-22	4	8.53511	1	22	Cairns	wmel	Cairns-wmel	#N/A	1	abdomen	14	1		NEG	20.13	POS	0		NEG		NEG	16.95	POS	19.59	POS		1.15575	44DX3-231-22-3-14-1	#N/A	3	head-thorax	14	1	#N/A	#N/A	#N/A	#N/A	0	#N/A	#N/A	#N/A	#N/A	#N/A
44DX3-231-22-1-14-2	2806	All data	44DX3-231	44DX3	231	2017-11-22	4	8.53511	1	22	Cairns	wmel	Cairns-wmel	#N/A	1	abdomen	14	2		NEG	19.98	POS	0		NEG		NEG	17.14	POS	19.45	POS		1.13477	44DX3-231-22-3-14-2	#N/A	3	head-thorax	14	2	#N/A	#N/A	#N/A	#N/A	0	#N/A	#N/A	#N/A	#N/A	#N/A
44DX3-231-22-1-14-3	2807	All data	44DX3-231	44DX3	231	2017-11-22	4	8.53511	1	22	Cairns	wmel	Cairns-wmel	#N/A	1	abdomen	14	3		NEG	20.19	POS	0		NEG		NEG	16.78	POS	19.58	POS		1.16687	44DX3-231-22-3-14-3	#N/A	3	head-thorax	14	3	#N/A	#N/A	#N/A	#N/A	0	#N/A	#N/A	#N/A	#N/A	#N/A
44DX3-231-22-1-14-4	2808	All data	44DX3-231	44DX3	231	2017-11-22	4	8.53511	1	22	Cairns	wmel	Cairns-wmel	#N/A	1	abdomen	14	4		NEG	19.59	POS	0		NEG		NEG	17.27	POS	19.55	POS		1.13202	44DX3-231-22-3-14-4	#N/A	3	head-thorax	14	4	#N/A	#N/A	#N/A	#N/A	0	#N/A	#N/A	#N/A	#N/A	#N/A
44DX3-231-22-1-14-5	2809	All data	44DX3-231	44DX3	231	2017-11-22	4	8.53511	1	22	Cairns	wmel	Cairns-wmel	#N/A	1	abdomen	14	5		NEG	20.15	POS	0		NEG		NEG	16.04	POS	18.77	POS		1.1702	44DX3-231-22-3-14-5	#N/A	3	head-thorax	14	5	#N/A	#N/A	#N/A	#N/A	0	#N/A	#N/A	#N/A	#N/A	#N/A
44DX3-231-22-1-14-6	2810	All data	44DX3-231	44DX3	231	2017-11-22	4	8.53511	1	22	Cairns	wmel	Cairns-wmel	#N/A	1	abdomen	14	6		NEG	20.9	POS	0		NEG		NEG	15.51	POS	19.54	POS		1.25983	44DX3-231-22-3-14-6	#N/A	3	head-thorax	14	6	#N/A	#N/A	#N/A	#N/A	0	#N/A	#N/A	#N/A	#N/A	#N/A
44DX3-231-22-1-14-7	2811	All data	44DX3-231	44DX3	231	2017-11-22	4	8.53511	1	22	Cairns	wmel	Cairns-wmel	#N/A	1	abdomen	14	7		NEG	20.19	POS	0		NEG		NEG	15.07	POS	18.66	POS		1.23822	44DX3-231-22-3-14-7	#N/A	3	head-thorax	14	7	#N/A	#N/A	#N/A	#N/A	0	#N/A	#N/A	#N/A	#N/A	#N/A
44DX3-231-22-1-14-8	2812	All data	44DX3-231	44DX3	231	2017-11-22	4	8.53511	1	22	Cairns	wmel	Cairns-wmel	#N/A	1	abdomen	14	8		NEG	21.02	POS	0		NEG		NEG	15.5	POS	19.33	POS		1.2471	44DX3-231-22-3-14-8	#N/A	3	head-thorax	14	8	#N/A	#N/A	#N/A	#N/A	0	#N/A	#N/A	#N/A	#N/A	#N/A
44DX3-231-22-1-14-9	2813	All data	44DX3-231	44DX3	231	2017-11-22	4	8.53511	1	22	Cairns	wmel	Cairns-wmel	#N/A	1	abdomen	14	9		NEG	20.79	POS	0		NEG		NEG	15.98	POS	19.05	POS		1.19212	44DX3-231-22-3-14-9	#N/A	3	head-thorax	14	9	#N/A	#N/A	#N/A	#N/A	0	#N/A	#N/A	#N/A	#N/A	#N/A
44DX3-231-22-1-14-10	2814	All data	44DX3-231	44DX3	231	2017-11-22	4	8.53511	1	22	Cairns	wmel	Cairns-wmel	#N/A	1	abdomen	14	10		NEG	20.45	POS	0		NEG		NEG	14.81	POS	18.64	POS		1.25861	44DX3-231-22-3-14-10	#N/A	3	head-thorax	14	10	#N/A	#N/A	#N/A	#N/A	0	#N/A	#N/A	#N/A	#N/A	#N/A
44DX3-231-22-1-14-11	2815	All data	44DX3-231	44DX3	231	2017-11-22	4	8.53511	1	22	Cairns	wmel	Cairns-wmel	#N/A	1	abdomen	14	11		NEG	20.29	POS	0		NEG		NEG	15.4	POS	18.75	POS		1.21753	44DX3-231-22-3-14-11	#N/A	3	head-thorax	14	11	#N/A	#N/A	#N/A	#N/A	0	#N/A	#N/A	#N/A	#N/A	#N/A
44DX3-231-22-1-14-12	2816	All data	44DX3-231	44DX3	231	2017-11-22	4	8.53511	1	22	Cairns	wmel	Cairns-wmel	#N/A	1	abdomen	14	12		NEG	20.43	POS	0		NEG		NEG	15.07	POS	18.8	POS		1.24751	44DX3-231-22-3-14-12	#N/A	3	head-thorax	14	12	#N/A	#N/A	#N/A	#N/A	0	#N/A	#N/A	#N/A	#N/A	#N/A
44DX3-231-22-1-14-13	2817	All data	44DX3-231	44DX3	231	2017-11-22	4	8.53511	1	22	Cairns	wmel	Cairns-wmel	#N/A	1	abdomen	14	13		NEG	20.18	POS	0		NEG		NEG	15.35	POS	19.04	POS		1.24039	44DX3-231-22-3-14-13	#N/A	3	head-thorax	14	13	#N/A	#N/A	#N/A	#N/A	0	#N/A	#N/A	#N/A	#N/A	#N/A
44DX3-231-22-1-14-14	2818	All data	44DX3-231	44DX3	231	2017-11-22	4	8.53511	1	22	Cairns	wmel	Cairns-wmel	#N/A	1	abdomen	14	14		NEG	21.01	POS	0		NEG		NEG	14.96	POS	19.55	POS		1.30682	44DX3-231-22-3-14-14	#N/A	3	head-thorax	14	14	#N/A	#N/A	#N/A	#N/A	0	#N/A	#N/A	#N/A	#N/A	#N/A
44DX3-231-22-1-14-15	2819	All data	44DX3-231	44DX3	231	2017-11-22	4	8.53511	1	22	Cairns	wmel	Cairns-wmel	#N/A	1	abdomen	14	15		NEG	20.08	POS	0		NEG		NEG	15.34	POS	18.71	POS		1.21969	44DX3-231-22-3-14-15	#N/A	3	head-thorax	14	15	#N/A	#N/A	#N/A	#N/A	0	#N/A	#N/A	#N/A	#N/A	#N/A
44DX3-231-23-1-14-1	2820	All data	44DX3-231	44DX3	231	2017-11-22	4	8.53511	1	23	Cairns	walb	Cairns-walb	#N/A	1	abdomen	14	1		NEG	20.74	POS	0	14.56	POS		NEG		NEG	19.54	POS			44DX3-231-23-3-14-1	#N/A	3	head-thorax	14	1	#N/A	#N/A	#N/A	#N/A	0	#N/A	#N/A	#N/A	#N/A	#N/A
44DX3-231-23-1-14-2	2821	All data	44DX3-231	44DX3	231	2017-11-22	4	8.53511	1	23	Cairns	walb	Cairns-walb	#N/A	1	abdomen	14	2		NEG	21.47	POS	0	14.68	POS		NEG		NEG	20.06	POS			44DX3-231-23-3-14-2	#N/A	3	head-thorax	14	2	#N/A	#N/A	#N/A	#N/A	0	#N/A	#N/A	#N/A	#N/A	#N/A
44DX3-231-23-1-14-3	2822	All data	44DX3-231	44DX3	231	2017-11-22	4	8.53511	1	23	Cairns	walb	Cairns-walb	#N/A	1	abdomen	14	3	34.21	POS	19.96	POS	1	14.59	POS		NEG		NEG	18.62	POS	0.544285		44DX3-231-23-3-14-3	3321	3	head-thorax	14	3		NEG	22.2	POS	0	16.57	POS		NEG
44DX3-231-23-1-14-4	2823	All data	44DX3-231	44DX3	231	2017-11-22	4	8.53511	1	23	Cairns	walb	Cairns-walb	#N/A	1	abdomen	14	4		NEG	20.6	POS	0	13.96	POS		NEG		NEG	19.03	POS			44DX3-231-23-3-14-4	#N/A	3	head-thorax	14	4	#N/A	#N/A	#N/A	#N/A	0	#N/A	#N/A	#N/A	#N/A	#N/A
44DX3-231-23-1-14-5	2824	All data	44DX3-231	44DX3	231	2017-11-22	4	8.53511	1	23	Cairns	walb	Cairns-walb	#N/A	1	abdomen	14	5		NEG	21.79	POS	0	13.99	POS		NEG		NEG	20.27	POS			44DX3-231-23-3-14-5	#N/A	3	head-thorax	14	5	#N/A	#N/A	#N/A	#N/A	0	#N/A	#N/A	#N/A	#N/A	#N/A
44DX3-231-23-1-14-6	2825	All data	44DX3-231	44DX3	231	2017-11-22	4	8.53511	1	23	Cairns	walb	Cairns-walb	#N/A	1	abdomen	14	6		NEG	20.84	POS	0	14.25	POS		NEG		NEG	19.58	POS			44DX3-231-23-3-14-6	#N/A	3	head-thorax	14	6	#N/A	#N/A	#N/A	#N/A	0	#N/A	#N/A	#N/A	#N/A	#N/A
44DX3-231-23-1-14-7	2826	All data	44DX3-231	44DX3	231	2017-11-22	4	8.53511	1	23	Cairns	walb	Cairns-walb	#N/A	1	abdomen	14	7		NEG	21.11	POS	0	16.09	POS		NEG		NEG	19.62	POS			44DX3-231-23-3-14-7	#N/A	3	head-thorax	14	7	#N/A	#N/A	#N/A	#N/A	0	#N/A	#N/A	#N/A	#N/A	#N/A
44DX3-231-23-1-14-8	2827	All data	44DX3-231	44DX3	231	2017-11-22	4	8.53511	1	23	Cairns	walb	Cairns-walb	#N/A	1	abdomen	14	8	23.97	POS	21.08	POS	1	14.54	POS		NEG		NEG	19.78	POS	0.825198		44DX3-231-23-3-14-8	3322	3	head-thorax	14	8	32.18	POS	22.16	POS	1	15.45	POS		NEG
44DX3-231-23-1-14-9	2828	All data	44DX3-231	44DX3	231	2017-11-22	4	8.53511	1	23	Cairns	walb	Cairns-walb	#N/A	1	abdomen	14	9		NEG	21.53	POS	0	13.86	POS		NEG		NEG	19.52	POS			44DX3-231-23-3-14-9	#N/A	3	head-thorax	14	9	#N/A	#N/A	#N/A	#N/A	0	#N/A	#N/A	#N/A	#N/A	#N/A
44DX3-231-23-1-14-10	2829	All data	44DX3-231	44DX3	231	2017-11-22	4	8.53511	1	23	Cairns	walb	Cairns-walb	#N/A	1	abdomen	14	10		NEG	20.58	POS	0	13.71	POS		NEG		NEG	19.12	POS			44DX3-231-23-3-14-10	#N/A	3	head-thorax	14	10	#N/A	#N/A	#N/A	#N/A	0	#N/A	#N/A	#N/A	#N/A	#N/A
44DX3-231-23-1-14-11	2830	All data	44DX3-231	44DX3	231	2017-11-22	4	8.53511	1	23	Cairns	walb	Cairns-walb	#N/A	1	abdomen	14	11		NEG	20.69	POS	0	14.52	POS		NEG		NEG	19.16	POS			44DX3-231-23-3-14-11	#N/A	3	head-thorax	14	11	#N/A	#N/A	#N/A	#N/A	0	#N/A	#N/A	#N/A	#N/A	#N/A
44DX3-231-23-1-14-12	2831	All data	44DX3-231	44DX3	231	2017-11-22	4	8.53511	1	23	Cairns	walb	Cairns-walb	#N/A	1	abdomen	14	12		NEG	20.92	POS	0	14.6	POS		NEG		NEG	19.69	POS			44DX3-231-23-3-14-12	#N/A	3	head-thorax	14	12	#N/A	#N/A	#N/A	#N/A	0	#N/A	#N/A	#N/A	#N/A	#N/A
44DX3-231-23-1-14-13	2832	All data	44DX3-231	44DX3	231	2017-11-22	4	8.53511	1	23	Cairns	walb	Cairns-walb	#N/A	1	abdomen	14	13		NEG	21.21	POS	0	13.43	POS		NEG		NEG	19.73	POS			44DX3-231-23-3-14-13	#N/A	3	head-thorax	14	13	#N/A	#N/A	#N/A	#N/A	0	#N/A	#N/A	#N/A	#N/A	#N/A
44DX3-231-23-1-14-14	2833	All data	44DX3-231	44DX3	231	2017-11-22	4	8.53511	1	23	Cairns	walb	Cairns-walb	#N/A	1	abdomen	14	14		NEG	20.81	POS	0	14	POS		NEG		NEG	19.46	POS			44DX3-231-23-3-14-14	#N/A	3	head-thorax	14	14	#N/A	#N/A	#N/A	#N/A	0	#N/A	#N/A	#N/A	#N/A	#N/A
44DX3-231-23-1-14-15	2834	All data	44DX3-231	44DX3	231	2017-11-22	4	8.53511	1	23	Cairns	walb	Cairns-walb	#N/A	1	abdomen	14	15		NEG	21.19	POS	0	16.47	POS		NEG		NEG	19.54	POS			44DX3-231-23-3-14-15	#N/A	3	head-thorax	14	15	#N/A	#N/A	#N/A	#N/A	0	#N/A	#N/A	#N/A	#N/A	#N/A
44DX3-231-24-1-14-1	2835	All data	44DX3-231	44DX3	231	2017-11-22	4	8.53511	1	24	Cairns	wmelcs	Cairns-wmelcs	#N/A	1	abdomen	14	1	35.53	NEG	20.32	POS	0		NEG	16.93	POS	16.23	POS	18.66	POS		1.14972	44DX3-231-24-3-14-1	#N/A	3	head-thorax	14	1	#N/A	#N/A	#N/A	#N/A	0	#N/A	#N/A	#N/A	#N/A	#N/A
44DX3-231-24-1-14-2	2836	All data	44DX3-231	44DX3	231	2017-11-22	4	8.53511	1	24	Cairns	wmelcs	Cairns-wmelcs	#N/A	1	abdomen	14	2		NEG	20.5	POS	0		NEG	16.86	POS	15.88	POS	18.66	POS		1.17506	44DX3-231-24-3-14-2	#N/A	3	head-thorax	14	2	#N/A	#N/A	#N/A	#N/A	0	#N/A	#N/A	#N/A	#N/A	#N/A
44DX3-231-24-1-14-3	2837	All data	44DX3-231	44DX3	231	2017-11-22	4	8.53511	1	24	Cairns	wmelcs	Cairns-wmelcs	#N/A	1	abdomen	14	3		NEG	20.33	POS	0		NEG	17.19	POS	16.2	POS	18.84	POS		1.16296	44DX3-231-24-3-14-3	#N/A	3	head-thorax	14	3	#N/A	#N/A	#N/A	#N/A	0	#N/A	#N/A	#N/A	#N/A	#N/A
44DX3-231-24-1-14-4	2838	All data	44DX3-231	44DX3	231	2017-11-22	4	8.53511	1	24	Cairns	wmelcs	Cairns-wmelcs	#N/A	1	abdomen	14	4		NEG	20.13	POS	0		NEG	17.94	POS	17.17	POS	18.79	POS		1.09435	44DX3-231-24-3-14-4	#N/A	3	head-thorax	14	4	#N/A	#N/A	#N/A	#N/A	0	#N/A	#N/A	#N/A	#N/A	#N/A
44DX3-231-24-1-14-5	2839	All data	44DX3-231	44DX3	231	2017-11-22	4	8.53511	1	24	Cairns	wmelcs	Cairns-wmelcs	#N/A	1	abdomen	14	5		NEG	20.91	POS	0		NEG	17.34	POS	16.42	POS	19.03	POS		1.15895	44DX3-231-24-3-14-5	#N/A	3	head-thorax	14	5	#N/A	#N/A	#N/A	#N/A	0	#N/A	#N/A	#N/A	#N/A	#N/A
44DX3-231-24-1-14-6	2840	All data	44DX3-231	44DX3	231	2017-11-22	4	8.53511	1	24	Cairns	wmelcs	Cairns-wmelcs	#N/A	1	abdomen	14	6	31.71	POS	19.67	POS	1		NEG	17.51	POS	16.37	POS	18.5	POS	0.583412	1.13012	44DX3-231-24-3-14-6	3323	3	head-thorax	14	6		NEG	22.01	POS	0		NEG	21.14	POS	20.33
44DX3-231-24-1-14-7	2841	All data	44DX3-231	44DX3	231	2017-11-22	4	8.53511	1	24	Cairns	wmelcs	Cairns-wmelcs	#N/A	1	abdomen	14	7	26.89	POS	18.89	POS	1		NEG	17.88	POS	16.87	POS	17.92	POS	0.666419	1.06224	44DX3-231-24-3-14-7	3324	3	head-thorax	14	7	31.78	POS	21.9	POS	1		NEG	20.52	POS	19.92
44DX3-231-24-1-14-8	2842	All data	44DX3-231	44DX3	231	2017-11-22	4	8.53511	1	24	Cairns	wmelcs	Cairns-wmelcs	#N/A	1	abdomen	14	8		NEG	20.12	POS	0		NEG	17.36	POS	16.52	POS	18.58	POS		1.1247	44DX3-231-24-3-14-8	#N/A	3	head-thorax	14	8	#N/A	#N/A	#N/A	#N/A	0	#N/A	#N/A	#N/A	#N/A	#N/A
44DX3-231-24-1-14-9	2843	All data	44DX3-231	44DX3	231	2017-11-22	4	8.53511	1	24	Cairns	wmelcs	Cairns-wmelcs	#N/A	1	abdomen	14	9		NEG	20.29	POS	0		NEG	17.97	POS	16.89	POS	18.59	POS		1.10065	44DX3-231-24-3-14-9	#N/A	3	head-thorax	14	9	#N/A	#N/A	#N/A	#N/A	0	#N/A	#N/A	#N/A	#N/A	#N/A
44DX3-231-24-1-14-10	2844	All data	44DX3-231	44DX3	231	2017-11-22	4	8.53511	1	24	Cairns	wmelcs	Cairns-wmelcs	#N/A	1	abdomen	14	10		NEG	20.71	POS	0		NEG	17.32	POS	16.3	POS	19.02	POS		1.16687	44DX3-231-24-3-14-10	#N/A	3	head-thorax	14	10	#N/A	#N/A	#N/A	#N/A	0	#N/A	#N/A	#N/A	#N/A	#N/A
44DX3-231-24-1-14-11	2845	All data	44DX3-231	44DX3	231	2017-11-22	4	8.53511	1	24	Cairns	wmelcs	Cairns-wmelcs	#N/A	1	abdomen	14	11		NEG	21.01	POS	0		NEG	16.52	POS	15.64	POS	19.16	POS		1.22506	44DX3-231-24-3-14-11	#N/A	3	head-thorax	14	11	#N/A	#N/A	#N/A	#N/A	0	#N/A	#N/A	#N/A	#N/A	#N/A
44DX3-231-24-1-14-12	2846	All data	44DX3-231	44DX3	231	2017-11-22	4	8.53511	1	24	Cairns	wmelcs	Cairns-wmelcs	#N/A	1	abdomen	14	12		NEG	21.89	POS	0		NEG	17.31	POS	16.38	POS	20.18	POS		1.23199	44DX3-231-24-3-14-12	#N/A	3	head-thorax	14	12	#N/A	#N/A	#N/A	#N/A	0	#N/A	#N/A	#N/A	#N/A	#N/A
44DX3-231-24-1-14-13	2847	All data	44DX3-231	44DX3	231	2017-11-22	4	8.53511	1	24	Cairns	wmelcs	Cairns-wmelcs	#N/A	1	abdomen	14	13		NEG	19.93	POS	0		NEG	17.41	POS	16.33	POS	18.48	POS		1.13166	44DX3-231-24-3-14-13	#N/A	3	head-thorax	14	13	#N/A	#N/A	#N/A	#N/A	0	#N/A	#N/A	#N/A	#N/A	#N/A
44DX3-231-24-1-14-14	2848	All data	44DX3-231	44DX3	231	2017-11-22	4	8.53511	1	24	Cairns	wmelcs	Cairns-wmelcs	#N/A	1	abdomen	14	14		NEG	19.98	POS	0		NEG	17.46	POS	16.38	POS	18.63	POS		1.13736	44DX3-231-24-3-14-14	#N/A	3	head-thorax	14	14	#N/A	#N/A	#N/A	#N/A	0	#N/A	#N/A	#N/A	#N/A	#N/A
44DX3-231-24-1-14-15	2849	All data	44DX3-231	44DX3	231	2017-11-22	4	8.53511	1	24	Cairns	wmelcs	Cairns-wmelcs	#N/A	1	abdomen	14	15		NEG	21.29	POS	0		NEG	18.39	POS	17.92	POS	19.69	POS		1.09877	44DX3-231-24-3-14-15	#N/A	3	head-thorax	14	15	#N/A	#N/A	#N/A	#N/A	0	#N/A	#N/A	#N/A	#N/A	#N/A
44DX3-232-7-1-14-1	2850	All data	44DX3-232	44DX3	232	2017-11-23	2	7.20926	1	7	HCM	wt	HCM-wt	#N/A	1	abdomen	14	1	20.94	POS	20.47	POS	1		NEG		NEG		NEG	19.09	POS	0.911652		44DX3-232-7-3-14-1	3325	3	head-thorax	14	1	23.28	POS	22.11	POS	1		NEG		NEG
[truncated: 2,155 more rows]
[truncated: 19 more columns]
